# Supplementary material for: Functional analysis of microorganisms and metabolites in the cecum of different sheep populations and their effects on production traits
Source: Front Microbiol. 2024 Sep 16;15:1437250. doi: 10.3389/fmicb.2024.1437250 (PMC11439670; doi:10.3389/fmicb.2024.1437250)
Supplement: SUPPLEMENTARY TABLE S1 — Feed formulation for sheep during aquaculture and fattening. [file Table_1.xls]

## Sheet: Lactation period
Composition of formula
	Concentrate feed
		item	proportion (%)
		Corn	50
		Wheat bran	18
		Bean pulp	15
		Cottonseed meal	14
		Additive premix (contains minerals and vitamins)	2
		Salt	1
	Coarse fodder
		Good quality hay, fed AD libitum

## Sheet: Fattening period
Composition of formula
	Concentrate feed
		item	proportion (%)
		Corn	62
		Wheat bran	12
		Bean pulp	8
		Cottonseed meal	12
		Mountain flour	1.8
		calcium hydrogen phosphate	1.2
		Additive premix (contains minerals and vitamins)	1
		Urea	1
		Salt	1
	Coarse fodder
		Good quality hay, fed AD libitum
