# Supplementary material for: Functional analysis of microorganisms and metabolites in the cecum of different sheep populations and their effects on production traits
Source: Front Microbiol. 2024 Sep 16;15:1437250. doi: 10.3389/fmicb.2024.1437250 (PMC11439670; doi:10.3389/fmicb.2024.1437250)
Supplement: SUPPLEMENTARY TABLE S2 — Phenotypic data on growth and development of two sheep populations. [file Table_2.xls]

## Sheet: Sheet1
Sample number	weight（kg）	Body height（cm）	Body slope length（cm）	Bust（cm）	Shank circumference（cm）	Breast width（cm）	Abdominal circumference（cm）
STH1	35.2	70	75	83	12	20	95
STH2	37.3	73	65	80	11.8	17	94
STH3	42.9	78	79	91	12.5	25	103
STH4	36.5	73	69	80	10.4	19	100
STH5	38	74	70	82	11.7	17	98
STH6	42	80	72	90	11.8	23	105
TxSTH 1	51.1	76	85	90	12.6	24	98
TxSTH 2	49.9	79	83	84	12.7	24	103
TxSTH 3	56	88	90	96	13.2	25	107
TxSTH 4	58.6	85	90	96	14	27	107
TxSTH 5	55.7	83	87	92	13.3	25	110
TxSTH 6	48.4	78	82	87	11.9	21	100
