# Supplementary material for: Functional analysis of microorganisms and metabolites in the cecum of different sheep populations and their effects on production traits
Source: Front Microbiol. 2024 Sep 16;15:1437250. doi: 10.3389/fmicb.2024.1437250 (PMC11439670; doi:10.3389/fmicb.2024.1437250)
Supplement: SUPPLEMENTARY TABLE S3 — pH of cecal content. [file Table_3.xlsx]

## Sheet: Sheet1
Sample number	pH
STH1	6.72
STH2	6.93
STH3	6.65
STH4	6.83
STH5	6.96
STH6	6.51
TxSTH 1	6.8
TxSTH 2	6.71
TxSTH 3	6.86
TxSTH 4	6.75
TxSTH 5	6.81
TxSTH 6	6.68
