# Supplementary material for: Functional analysis of microorganisms and metabolites in the cecum of different sheep populations and their effects on production traits
Source: Front Microbiol. 2024 Sep 16;15:1437250. doi: 10.3389/fmicb.2024.1437250 (PMC11439670; doi:10.3389/fmicb.2024.1437250)
Supplement: SUPPLEMENTARY TABLE S4 — Cecal contents VFAs targeted metabolome results. [file Table_4.xlsx]

## Sheet: concentration of VFAs
Metabolite Name	STH1	STH2	STH3	STH4	STH5	STH6	T x STH 1	T x STH 2	T x STH 3	T x STH 4	T x STH 5	T x STH 6
Acetic acid(mmol/g)	27.1456	40.8654	23.6251	35.9229	25.031	32.1311	35.7001	36.2595	52.9377	40.375	48.0991	42.3913
Propionic acid(mmol/g)	19.4146	20.3559	11.1136	20.074	14.3667	15.3206	16.6673	22.699	25.6368	22.5544	22.1886	23.7999
Butyric acid(mmol/g)	6.97082	18.8285	4.24543	13.4833	5.23362	10.8772	9.60849	8.718	15.576	10.6184	13.037	12.654
Isobutyric acid(mmol/g)	1.1002	0.988096	0.970524	0.996507	0.95919	0.935892	0.931826	1.14573	1.87989	1.20156	1.40874	1.48872
Valeric acid(mmol/g)	1.20063	1.35602	1.26155	1.25518	1.13783	1.26131	1.96231	2.22175	3.26725	2.40958	2.67328	2.62659
Isovaleric acid(mmol/g)	0.951229	0.708308	0.66194	0.788146	0.747374	0.641269	0.641141	0.914764	0.944915	0.917684	0.816982	0.954681
Hexanoic acid(mmol/g)	0.509899	0.218872	0.0879451	0.332349	0.274155	0.139654	0.917919	0.701016	1.43664	0.915218	1.2265	1.0182
Total(mmol/g)	57.2929	83.3211	41.9661	72.8523	47.7498	61.307	66.4291	72.6598	101.679	78.9918	89.4502	84.9334

## Sheet: Total VAFs
Metabolite Name	STH1	STH2	STH3	STH4	STH5	STH6	T x STH 1	T x STH 2	T x STH 3	T x STH 4	T x STH 5	T x STH 6
Total(mmol/g)	57.2929	83.3211	41.9661	72.8523	47.7498	61.307	66.4291	72.6598	101.679	78.9918	89.4502	84.9334

## Sheet: proportion
Metabolite Name	STH1	STH2	STH3	STH4	STH5	STH6	T x STH 1	T x STH 2	T x STH 3	T x STH 4	T x STH 5	T x STH 6
Acetic acid(%)	47.3803	49.0457	56.2956	49.3092	52.4211	52.4102	53.7417	49.9032	52.0635	51.1129	53.7719	49.9112
Propionic acid(%)	33.8865	24.4307	26.4824	27.5543	30.0874	24.99	25.0904	31.2401	25.2134	28.5528	24.8056	28.0218
Butyric acid(%)	12.167	22.5975	10.1163	18.5077	10.9605	17.7422	14.4643	11.9984	15.3188	13.4424	14.5746	14.8987
Isobutyric acid(%)	1.92031	1.18589	2.31264	1.36785	2.00878	1.52657	1.40274	1.57685	1.84885	1.52113	1.57489	1.75281
Valeric acid(%)	2.0956	1.62747	3.00612	1.72291	2.3829	2.05736	2.954	3.05775	3.21329	3.05042	2.98857	3.09253
Isovaleric acid(%)	1.66029	0.850094	1.57732	1.08184	1.56519	1.046	0.965152	1.25897	0.92931	1.16175	0.913337	1.12403
Hexanoic acid(%)	0.889985	0.262685	0.209562	0.456195	0.57415	0.227795	1.3818	0.964793	1.41291	1.15862	1.37115	1.19882
