# Supplementary material for: Functional analysis of microorganisms and metabolites in the cecum of different sheep populations and their effects on production traits
Source: Front Microbiol. 2024 Sep 16;15:1437250. doi: 10.3389/fmicb.2024.1437250 (PMC11439670; doi:10.3389/fmicb.2024.1437250)
Supplement: SUPPLEMENTARY TABLE S5 — Fermentation parameter detection. [file Table_5.xlsx]

## Sheet: Sheet1
sample	β-Glucosidase(U/g)	protease(U/g)	α-Amylase(U/g)	Xylanase(U/g)	cellulase(U/g)	lipase(U/g)
STH1	0.315448	0.0727886	7.2209	0.687983	0.0299117	0.0162338
STH2	0.232658	0.0617551	7.32122	0.657303	0.0330401	0.032224
STH3	0.250711	0.0875671	6.88017	0.678145	0.0128844	0.0445916
STH4	0.321295	0.0684325	6.71237	0.662283	0.0232516	0.0225898
STH5	0.31108	0.0992678	7.1259	0.65853	0.0230912	0.0363465
STH6	0.208732	0.0878593	7.10798	0.657303	0.0174274	0.056901
T x STH 1	0.266628	0.161659	6.71636	0.636247	0.0447074	0.027277
T x STH 2	0.247339	0.137699	5.6736	0.677481	0.0330152	0.0410881
T x STH 3	0.249958	0.0935736	5.2026	0.656417	0.026665	0.0376193
T x STH 4	0.278857	0.157867	6.96838	0.656774	0.0399117	0.035522
T x STH 5	0.252743	0.0897204	7.75307	0.698159	0.0441791	0.0414956
T x STH 6	0.249062	0.0898891	6.3984	0.662202	0.039556	0.0408913
