# Supplementary material for: Functional analysis of microorganisms and metabolites in the cecum of different sheep populations and their effects on production traits
Source: Front Microbiol. 2024 Sep 16;15:1437250. doi: 10.3389/fmicb.2024.1437250 (PMC11439670; doi:10.3389/fmicb.2024.1437250)
Supplement: SUPPLEMENTARY TABLE S6 — Analysis of metagenomic microbial alpha diversity. [file Table_6.xlsx]

## Sheet: sheet1
	MG_STH-mean	MG_STH-sd	STH-mean	STH-sd	statistic	pvalue	corrected_pvalue
chao	33.33	0.0004652	33.33	0.0003672	25	0.298	0.298
ace	33.33	0.0004652	33.33	0.0003672	25	0.298	0.298
sobs	33.33	0.0004652	33.33	0.0003672	25	0.298	0.298
shannon	0.01641	0.00139	0.0173	0.001096	11	0.298	0.298
simpson	0.0001933	2.106e-05	0.0001178	4.052e-05	33	0.02024	0.1012
