# Supplementary material for: Functional analysis of microorganisms and metabolites in the cecum of different sheep populations and their effects on production traits
Source: Front Microbiol. 2024 Sep 16;15:1437250. doi: 10.3389/fmicb.2024.1437250 (PMC11439670; doi:10.3389/fmicb.2024.1437250)
Supplement: SUPPLEMENTARY TABLE S7 — Annotation of microbial NR classification. [file Table_7.xlsx]

## Sheet: Supplementary Table6.Annotation
#Taxonomy	MG_STH5	MG_STH1	STH6	MG_STH3	STH5	MG_STH4	STH3	MG_STH6	MG_STH2	STH4	STH2	STH1	Total
d__Bacteria;k__unclassified_d__Bacteria;p__Firmicutes;c__Clostridia;o__Eubacteriales;f__Lachnospiraceae;g__unclassified_f__Lachnospiraceae;s__Lachnospiraceae_bacterium	1382468	1958852	1327054	2189694	1799392	1624942	2216734	1900460	2215516	2334142	1729444	1842202	22520900
d__Bacteria;k__unclassified_d__Bacteria;p__Firmicutes;c__Clostridia;o__unclassified_c__Clostridia;f__unclassified_c__Clostridia;g__unclassified_c__Clostridia;s__Clostridia_bacterium	2309380	1956240	1595476	1205914	1514944	2440614	1099134	912702	1279902	971680	1610440	1242500	18138926
d__Archaea;k__unclassified_d__Archaea;p__Euryarchaeota;c__Methanobacteria;o__Methanobacteriales;f__Methanobacteriaceae;g__Methanobrevibacter;s__Methanobrevibacter_sp.	567788	1031740	97286	1806684	1207450	791036	3129814	2549814	2189192	508792	573498	1611260	16064354
d__Bacteria;k__unclassified_d__Bacteria;p__Firmicutes;c__Clostridia;o__Eubacteriales;f__unclassified_o__Eubacteriales;g__unclassified_o__Eubacteriales;s__Clostridiales_bacterium	433488	592854	1605434	769120	649348	520560	805160	613458	886432	1866020	1797110	643124	11182108
d__Bacteria;k__unclassified_d__Bacteria;p__Firmicutes;c__Clostridia;o__Eubacteriales;f__Oscillospiraceae;g__unclassified_f__Oscillospiraceae;s__Oscillospiraceae_bacterium	1505280	1080802	942484	597258	492112	1663228	451056	544798	736614	629056	1060792	428352	10131832
d__Bacteria;k__unclassified_d__Bacteria;p__Firmicutes;c__Clostridia;o__Eubacteriales;f__Eubacteriales_Family_XIII._Incertae_Sedis;g__Mogibacterium;s__Mogibacterium_sp.	354744	706694	118428	1102906	1197492	389028	765298	869388	1052600	413426	212484	984872	8167360
d__Bacteria;k__unclassified_d__Bacteria;p__Firmicutes;c__unclassified_p__Firmicutes;o__unclassified_p__Firmicutes;f__unclassified_p__Firmicutes;g__unclassified_p__Firmicutes;s__Firmicutes_bacterium	443322	518312	736956	527434	366940	469582	795212	488520	561744	904476	876748	427472	7116718
d__Bacteria;k__unclassified_d__Bacteria;p__Firmicutes;c__Bacilli;o__unclassified_c__Bacilli;f__unclassified_c__Bacilli;g__unclassified_c__Bacilli;s__Bacilli_bacterium	661666	487264	1193178	292202	286660	670432	265538	241232	332816	845132	1236570	273296	6785986
d__Bacteria;k__unclassified_d__Bacteria;p__Bacteroidota;c__Bacteroidia;o__Bacteroidales;f__unclassified_o__Bacteroidales;g__unclassified_o__Bacteroidales;s__Bacteroidales_bacterium	1244944	284178	658312	169318	537860	1255768	136058	81132	182666	245208	458730	388704	5642878
d__Viruses;k__Heunggongvirae;p__Uroviricota;c__Caudoviricetes;o__unclassified_c__Caudoviricetes;f__Siphoviridae;g__unclassified_f__Siphoviridae;s__Siphoviridae_sp.	99688	157894	317596	258094	1099134	117294	436986	235224	293232	563514	331352	761744	4671752
d__Bacteria;k__unclassified_d__Bacteria;p__Firmicutes;c__Clostridia;o__Eubacteriales;f__Oscillospiraceae;g__Ruminococcus;s__Ruminococcus_sp.	482020	576756	136304	773880	259280	535818	333490	246790	610354	158288	147258	242332	4502570
d__Bacteria;k__unclassified_d__Bacteria;p__Firmicutes;c__Clostridia;o__Eubacteriales;f__Eubacteriaceae;g__Eubacterium;s__Eubacterium_sp.	134986	200548	206474	232628	454056	139722	307376	178480	216406	359696	255818	371344	3057534
d__Bacteria;k__unclassified_d__Bacteria;p__Firmicutes;c__Erysipelotrichia;o__Erysipelotrichales;f__Turicibacteraceae;g__Turicibacter;s__unclassified_g__Turicibacter	135174	148912	414016	114372	286286	135488	51978	177092	164342	683666	495602	208456	3015384
d__Bacteria;k__unclassified_d__Bacteria;p__Firmicutes;c__Clostridia;o__Eubacteriales;f__Peptostreptococcaceae;g__Romboutsia;s__Romboutsia_timonensis	141518	152858	268748	85490	366048	159728	60594	244004	173946	461320	303014	285488	2702756
d__Bacteria;k__unclassified_d__Bacteria;p__Actinobacteria;c__Actinomycetia;o__Bifidobacteriales;f__Bifidobacteriaceae;g__Bifidobacterium;s__Bifidobacterium_merycicum	228	477154	330	1232154	712	236	664	284	782006	566	406	582	2495322
d__Bacteria;k__unclassified_d__Bacteria;p__Proteobacteria;c__Gammaproteobacteria;o__Enterobacterales;f__Enterobacteriaceae;g__unclassified_f__Enterobacteriaceae;s__unclassified_f__Enterobacteriaceae	518674	306348	2036	303666	7742	327892	224	282258	284610	3874	1650	5518	2044492
d__Bacteria;k__unclassified_d__Bacteria;p__Bacteroidota;c__Bacteroidia;o__Bacteroidales;f__Bacteroidaceae;g__unclassified_f__Bacteroidaceae;s__Bacteroidaceae_bacterium	261868	144656	71508	128728	313164	299880	114170	102188	147026	95456	70022	226004	1974670
d__Archaea;k__unclassified_d__Archaea;p__Euryarchaeota;c__Methanobacteria;o__Methanobacteriales;f__Methanobacteriaceae;g__Methanobrevibacter;s__Methanobrevibacter_boviskoreani	1084	11170	299208	30142	4254	1188	614880	2722	18614	363978	418398	139466	1905104
d__Bacteria;k__unclassified_d__Bacteria;p__Firmicutes;c__Erysipelotrichia;o__Erysipelotrichales;f__Turicibacteraceae;g__Turicibacter;s__Turicibacter_sanguinis	83514	93830	245762	73510	191396	85264	30996	112610	106026	412646	299316	137280	1872150
d__Viruses;k__Heunggongvirae;p__Uroviricota;c__Caudoviricetes;o__unclassified_c__Caudoviricetes;f__Myoviridae;g__unclassified_f__Myoviridae;s__Myoviridae_sp.	28756	59754	164048	127506	378520	36094	179440	83546	123488	260490	152168	272302	1866112
d__Archaea;k__unclassified_d__Archaea;p__Euryarchaeota;c__Methanobacteria;o__Methanobacteriales;f__Methanobacteriaceae;g__Methanobrevibacter;s__Methanobrevibacter_thaueri	37934	140842	8168	327332	46902	68148	387444	299474	326138	26124	67760	127024	1863290
d__Archaea;k__unclassified_d__Archaea;p__Euryarchaeota;c__Methanobacteria;o__Methanobacteriales;f__Methanobacteriaceae;g__Methanobrevibacter;s__Methanobrevibacter_millerae	223472	265948	4280	286150	120790	180938	148978	170000	253796	49864	26944	128244	1859404
d__Bacteria;k__unclassified_d__Bacteria;p__Firmicutes;c__Erysipelotrichia;o__Erysipelotrichales;f__Erysipelotrichaceae;g__Solobacterium;s__Solobacterium_sp.	71936	168678	123596	332418	81410	71072	169026	127934	243072	197938	145940	110312	1843332
d__Archaea;k__unclassified_d__Archaea;p__Euryarchaeota;c__Methanobacteria;o__Methanobacteriales;f__Methanobacteriaceae;g__Methanobrevibacter;s__Methanobrevibacter_wolinii	474	5120	595922	13544	2030	674	18126	1352	8246	434978	750214	5570	1836250
d__Bacteria;k__unclassified_d__Bacteria;p__Actinobacteria;c__Coriobacteriia;o__Coriobacteriales;f__Atopobiaceae;g__unclassified_f__Atopobiaceae;s__Atopobiaceae_bacterium	192298	191540	96562	103338	205858	147708	118796	122136	114052	190904	112424	183314	1778930
d__Bacteria;k__unclassified_d__Bacteria;p__Proteobacteria;c__Gammaproteobacteria;o__Enterobacterales;f__Enterobacteriaceae;g__Escherichia;s__Escherichia_coli	217862	121496	2662	111552	4432	212930	1100	773542	290606	3050	2382	3216	1744830
d__Bacteria;k__unclassified_d__Bacteria;p__Bacteroidota;c__Bacteroidia;o__Bacteroidales;f__Prevotellaceae;g__Prevotella;s__Prevotella_sp.	98284	76530	164376	87028	343834	85024	147314	88360	112512	117340	134536	253924	1709062
d__Viruses;k__Heunggongvirae;p__Uroviricota;c__Caudoviricetes;o__unclassified_c__Caudoviricetes;f__Podoviridae;g__unclassified_f__Podoviridae;s__Podoviridae_sp.	11534	55008	148974	148762	250724	32030	146010	152238	194692	223046	146228	194320	1703566
d__Bacteria;k__unclassified_d__Bacteria;p__Candidatus_Saccharibacteria;c__unclassified_p__Candidatus_Saccharibacteria;o__unclassified_p__Candidatus_Saccharibacteria;f__unclassified_p__Candidatus_Saccharibacteria;g__unclassified_p__Candidatus_Saccharibacteria;s__Candidatus_Saccharibacteria_bacterium	22404	43250	6988	79596	659410	18578	104768	22024	60676	101514	20116	535102	1674426
d__Bacteria;k__unclassified_d__Bacteria;p__Firmicutes;c__Clostridia;o__Eubacteriales;f__Clostridiaceae;g__Clostridium;s__Clostridium_sp.	97438	94230	173468	101214	232064	92130	72110	111398	119024	193584	195052	160152	1641864
d__Bacteria;k__unclassified_d__Bacteria;p__Actinobacteria;c__Coriobacteriia;o__Coriobacteriales;f__Atopobiaceae;g__Parafannyhessea;s__Parafannyhessea_umbonata	412	566	320096	974	17234	530	137728	1886	1376	511084	350796	53768	1396450
d__Bacteria;k__unclassified_d__Bacteria;p__Actinobacteria;c__Coriobacteriia;o__Eggerthellales;f__Eggerthellaceae;g__unclassified_f__Eggerthellaceae;s__Eggerthellaceae_bacterium	86848	144314	28628	210900	124972	92432	137200	133982	190860	69812	45650	116654	1382252
d__Bacteria;k__unclassified_d__Bacteria;p__unclassified_d__Bacteria;c__unclassified_d__Bacteria;o__unclassified_d__Bacteria;f__unclassified_d__Bacteria;g__unclassified_d__Bacteria;s__bacterium	53784	55120	229790	57884	105438	59168	68460	82912	77268	209500	263746	77954	1341024
d__Bacteria;k__unclassified_d__Bacteria;p__Firmicutes;c__Erysipelotrichia;o__Erysipelotrichales;f__Erysipelotrichaceae;g__unclassified_f__Erysipelotrichaceae;s__Erysipelotrichaceae_bacterium	51556	67546	142344	95990	129366	58178	123230	90870	101002	183346	157052	115366	1315846
d__Bacteria;k__unclassified_d__Bacteria;p__Firmicutes;c__Clostridia;o__Eubacteriales;f__Peptostreptococcaceae;g__unclassified_f__Peptostreptococcaceae;s__Peptostreptococcaceae_bacterium	74154	84534	86156	56398	212884	86164	33198	148980	109642	166952	95914	146388	1301364
d__Bacteria;k__unclassified_d__Bacteria;p__Bacteroidota;c__Bacteroidia;o__Bacteroidales;f__Paludibacteraceae;g__unclassified_f__Paludibacteraceae;s__Paludibacteraceae_bacterium	54070	36754	15936	22740	283686	69126	255390	88212	82216	57432	48148	222696	1236406
d__Bacteria;k__unclassified_d__Bacteria;p__Verrucomicrobia;c__Verrucomicrobiae;o__Verrucomicrobiales;f__Akkermansiaceae;g__Akkermansia;s__Akkermansia_sp.	80990	217924	2054	64634	35790	178712	104948	264266	189644	5624	16538	42476	1203600
d__Bacteria;k__unclassified_d__Bacteria;p__Firmicutes;c__Clostridia;o__Eubacteriales;f__Eubacteriales_Family_XIII._Incertae_Sedis;g__Hornefia;s__Hornefia_butyriciproducens	774	1216	285108	1506	6694	884	90318	1258	1400	455976	323512	30868	1199514
d__Bacteria;k__unclassified_d__Bacteria;p__Bacteroidota;c__Bacteroidia;o__Bacteroidales;f__Tannerellaceae;g__Parabacteroides;s__Parabacteroides_sp.	4784	6796	19648	17158	571776	6052	15264	2704	13878	111766	18982	372038	1160846
d__Bacteria;k__unclassified_d__Bacteria;p__Firmicutes;c__Clostridia;o__Eubacteriales;f__Clostridiaceae;g__Clostridium;s__Clostridium_sp._D43t1_170807_H7	75580	106826	74840	118938	160068	69996	14862	98330	109480	130496	89710	98032	1147158
d__Bacteria;k__unclassified_d__Bacteria;p__Firmicutes;c__Clostridia;o__Eubacteriales;f__Peptostreptococcaceae;g__Romboutsia;s__Romboutsia_sp.	67694	82216	77042	55718	148868	81006	25268	135550	105084	145388	89256	111906	1124996
d__Bacteria;k__unclassified_d__Bacteria;p__Firmicutes;c__Clostridia;o__Eubacteriales;f__Lachnospiraceae;g__Blautia;s__Blautia_sp.	36628	53678	125016	78086	62764	36210	93188	60120	74560	172834	176654	68136	1037874
d__Bacteria;k__unclassified_d__Bacteria;p__Actinobacteria;c__Actinomycetia;o__Bifidobacteriales;f__Bifidobacteriaceae;g__Aeriscardovia;s__Aeriscardovia_sp.	12148	29440	20306	207096	59058	16256	103898	204744	225130	47234	22490	48524	996324
d__Viruses;k__unclassified_d__Viruses;p__unclassified_d__Viruses;c__unclassified_d__Viruses;o__unclassified_d__Viruses;f__unclassified_d__Viruses;g__unclassified_d__Viruses;s__Bacteriophage_sp.	21554	42376	71802	74520	166108	29592	83852	80320	97986	116470	68936	122476	975992
d__Bacteria;k__unclassified_d__Bacteria;p__Firmicutes;c__Clostridia;o__Eubacteriales;f__Eubacteriales_Family_XIII._Incertae_Sedis;g__Baileyella;s__Baileyella_intestinalis	324	624	235482	1136	3860	300	105864	558	878	296352	254136	32516	932030
d__Archaea;k__unclassified_d__Archaea;p__Euryarchaeota;c__Methanobacteria;o__Methanobacteriales;f__Methanobacteriaceae;g__Methanobrevibacter;s__unclassified_g__Methanobrevibacter	5274	10688	129128	20702	11038	5718	293152	10442	16216	162590	184710	71412	921070
d__Bacteria;k__unclassified_d__Bacteria;p__Bacteroidota;c__Bacteroidia;o__Bacteroidales;f__Rikenellaceae;g__Alistipes;s__Alistipes_sp.	162110	59814	62630	85840	83642	157708	20650	11410	62744	77496	57892	56788	898724
d__Bacteria;k__unclassified_d__Bacteria;p__Firmicutes;c__Erysipelotrichia;o__Erysipelotrichales;f__Turicibacteraceae;g__Turicibacter;s__Turicibacter_sp.	52892	60416	74092	46096	82922	55786	19716	85810	73402	126566	88566	56840	823104
d__Bacteria;k__unclassified_d__Bacteria;p__Firmicutes;c__Clostridia;o__Eubacteriales;f__Lachnospiraceae;g__Faecalicatena;s__Faecalicatena_contorta	6668	19076	43812	39294	198808	22276	26754	104436	80140	79344	53932	109628	784168
d__Bacteria;k__unclassified_d__Bacteria;p__Tenericutes;c__Mollicutes;o__Mycoplasmatales;f__Mycoplasmataceae;g__unclassified_f__Mycoplasmataceae;s__Mycoplasmataceae_bacterium	26112	16554	6948	5784	5414	72194	2126	505836	108648	2326	5126	4574	761642
d__Bacteria;k__unclassified_d__Bacteria;p__Bacteroidota;c__Bacteroidia;o__Bacteroidales;f__Muribaculaceae;g__unclassified_f__Muribaculaceae;s__Muribaculaceae_bacterium	79722	53246	230358	11954	24880	87310	15638	6350	26408	38746	155226	19190	749028
d__Archaea;k__unclassified_d__Archaea;p__Euryarchaeota;c__Methanobacteria;o__Methanobacteriales;f__Methanobacteriaceae;g__Methanosphaera;s__Methanosphaera_sp._SHI1033	934	900	52744	476	1142	1072	367478	2718	1466	91590	110230	94834	725584
d__Archaea;k__unclassified_d__Archaea;p__Euryarchaeota;c__Methanobacteria;o__Methanobacteriales;f__Methanobacteriaceae;g__Methanobrevibacter;s__Methanobrevibacter_sp._AbM4	394	5556	110136	14886	1892	458	234662	1100	8760	136078	155720	53896	723538
d__Bacteria;k__unclassified_d__Bacteria;p__Firmicutes;c__Clostridia;o__Eubacteriales;f__unclassified_o__Eubacteriales;g__unclassified_o__Eubacteriales;s__unclassified_o__Eubacteriales	16476	18278	104696	21072	36198	18216	64030	17656	22584	136388	131664	40388	627646
d__Bacteria;k__unclassified_d__Bacteria;p__Spirochaetes;c__Spirochaetia;o__Spirochaetales;f__Treponemataceae;g__Treponema;s__Treponema_sp.	23390	17356	167364	16620	87040	25928	25402	17554	20468	54752	104544	52224	612642
d__Bacteria;k__unclassified_d__Bacteria;p__Firmicutes;c__Erysipelotrichia;o__Erysipelotrichales;f__Turicibacteraceae;g__Turicibacter;s__Turicibacter_bilis	26852	29996	84910	22494	54918	27064	10276	35996	32432	139020	102590	40520	607068
d__Bacteria;k__unclassified_d__Bacteria;p__Tenericutes;c__unclassified_p__Tenericutes;o__unclassified_p__Tenericutes;f__unclassified_p__Tenericutes;g__unclassified_p__Tenericutes;s__Tenericutes_bacterium	23412	15190	179710	10014	9746	22956	7480	5804	11072	99876	186274	7944	579478
d__Viruses;k__Heunggongvirae;p__Uroviricota;c__Caudoviricetes;o__Crassvirales;f__unclassified_o__Crassvirales;g__unclassified_o__Crassvirales;s__CrAss-like_virus_sp.	4322	12656	71888	23964	111688	7256	27200	25140	33982	107342	68388	79196	573022
d__Bacteria;k__unclassified_d__Bacteria;p__Proteobacteria;c__Alphaproteobacteria;o__unclassified_c__Alphaproteobacteria;f__unclassified_c__Alphaproteobacteria;g__unclassified_c__Alphaproteobacteria;s__Alphaproteobacteria_bacterium	37954	30540	12372	19260	125054	43084	96192	22720	26770	31866	19854	98814	564480
d__Archaea;k__unclassified_d__Archaea;p__Euryarchaeota;c__Methanobacteria;o__Methanobacteriales;f__Methanobacteriaceae;g__Methanosphaera;s__Methanosphaera_sp.	23786	33434	7892	41002	51092	34968	65270	123668	73858	29636	17068	58536	560210
d__Bacteria;k__unclassified_d__Bacteria;p__Actinobacteria;c__Coriobacteriia;o__Coriobacteriales;f__Coriobacteriaceae;g__unclassified_f__Coriobacteriaceae;s__Coriobacteriaceae_bacterium	28506	36386	38540	34806	45476	31942	62076	66174	53572	69440	47306	44790	559014
d__Bacteria;k__unclassified_d__Bacteria;p__Actinobacteria;c__Coriobacteriia;o__Coriobacteriales;f__Atopobiaceae;g__Olsenella;s__Olsenella_sp.	2988	3922	96072	5174	12540	3088	97606	6604	5586	156058	110000	40618	540256
d__Bacteria;k__unclassified_d__Bacteria;p__Bacteroidota;c__Bacteroidia;o__Bacteroidales;f__Bacteroidaceae;g__Bacteroides;s__Bacteroides_sp.	36852	26420	145416	25738	13964	67626	9664	16746	44034	28686	102760	11538	529444
d__Bacteria;k__unclassified_d__Bacteria;p__Firmicutes;c__Clostridia;o__Eubacteriales;f__unclassified_o__Eubacteriales;g__Candidatus_Faecousia;s__Candidatus_Faecousia_faecipullorum	1196	1516	163786	1420	792	1612	300	882	1636	177072	169526	580	520318
d__Archaea;k__unclassified_d__Archaea;p__Euryarchaeota;c__Methanobacteria;o__Methanobacteriales;f__Methanobacteriaceae;g__Methanobrevibacter;s__Methanobrevibacter_ruminantium	6244	39658	3496	92258	63420	7216	112026	14138	61914	22976	19300	69198	511844
d__Bacteria;k__unclassified_d__Bacteria;p__Firmicutes;c__Clostridia;o__Eubacteriales;f__Lachnospiraceae;g__Parasporobacterium;s__Parasporobacterium_sp.	29028	45658	17128	60286	45324	28756	66868	48186	57434	37434	25916	49304	511322
d__Bacteria;k__unclassified_d__Bacteria;p__Firmicutes;c__Clostridia;o__Eubacteriales;f__Lachnospiraceae;g__Dorea;s__Dorea_sp._CAG:317	634	624	133130	592	2496	756	560	1040	954	166924	171364	1716	480790
d__Bacteria;k__unclassified_d__Bacteria;p__Bacteroidota;c__Bacteroidia;o__Bacteroidales;f__Tannerellaceae;g__Parabacteroides;s__Parabacteroides_distasonis	3506	854	5594	498	241626	3714	4834	352	736	46834	5044	154258	467850
d__Bacteria;k__unclassified_d__Bacteria;p__Verrucomicrobia;c__Verrucomicrobiae;o__Verrucomicrobiales;f__Akkermansiaceae;g__unclassified_f__Akkermansiaceae;s__Akkermansiaceae_bacterium	66458	176346	76	55390	7544	99430	58	12358	40718	652	84	4400	463514
d__Bacteria;k__unclassified_d__Bacteria;p__Firmicutes;c__Erysipelotrichia;o__Erysipelotrichales;f__Erysipelotrichaceae;g__Absicoccus;s__Absicoccus_porci	54	92	94046	124	3440	74	60492	302	174	142698	109266	18788	429550
d__Bacteria;k__unclassified_d__Bacteria;p__Firmicutes;c__Clostridia;o__Eubacteriales;f__Lachnospiraceae;g__Anaerotignum;s__Anaerotignum_sp.	121070	105850	3584	1746	2864	161202	4800	9668	7482	3592	4316	2888	429062
d__Bacteria;k__unclassified_d__Bacteria;p__Firmicutes;c__Clostridia;o__Eubacteriales;f__Peptostreptococcaceae;g__Romboutsia;s__unclassified_g__Romboutsia	23906	29758	9034	21512	78790	30820	6742	65632	45228	33488	11626	56638	413174
d__Bacteria;k__unclassified_d__Bacteria;p__unclassified_d__Bacteria;c__unclassified_d__Bacteria;o__unclassified_d__Bacteria;f__unclassified_d__Bacteria;g__unclassified_d__Bacteria;s__unclassified_d__Bacteria	29412	26144	50776	30478	24542	24518	33960	24650	29858	54026	56666	26372	411402
d__Bacteria;k__unclassified_d__Bacteria;p__Planctomycetota;c__Planctomycetia;o__Pirellulales;f__Thermoguttaceae;g__unclassified_f__Thermoguttaceae;s__Thermoguttaceae_bacterium	126148	126856	1108	1430	2472	118430	1914	2008	2224	2138	1384	2108	388220
d__Bacteria;k__unclassified_d__Bacteria;p__Firmicutes;c__Clostridia;o__Eubacteriales;f__Eubacteriaceae;g__Pseudoramibacter;s__Candidatus_Pseudoramibacter_fermentans	76	74	85824	164	2836	60	48442	200	134	126810	86812	13606	365038
d__Bacteria;k__unclassified_d__Bacteria;p__Firmicutes;c__Clostridia;o__Eubacteriales;f__Peptococcaceae;g__unclassified_f__Peptococcaceae;s__Peptococcaceae_bacterium	49414	30878	4578	15874	8698	73154	10656	88628	53694	5398	5458	8790	355220
d__Bacteria;k__unclassified_d__Bacteria;p__Firmicutes;c__Clostridia;o__Eubacteriales;f__Lachnospiraceae;g__Coprococcus;s__Coprococcus_catus	3018	7122	68102	13524	11216	3566	35730	3272	9520	99114	75586	17896	347666
d__Archaea;k__unclassified_d__Archaea;p__Euryarchaeota;c__Methanobacteria;o__Methanobacteriales;f__Methanobacteriaceae;g__Methanosphaera;s__Methanosphaera_stadtmanae	20304	26678	3100	27996	9618	24142	66428	60780	40328	8220	13160	23658	324412
d__Bacteria;k__unclassified_d__Bacteria;p__Firmicutes;c__Clostridia;o__Eubacteriales;f__Lachnospiraceae;g__Candidatus_Merdiplasma;s__Candidatus_Merdiplasma_excrementigallinarum	1062	3140	68494	7476	1142	1126	13932	2566	5618	117044	75938	5140	302678
d__Bacteria;k__unclassified_d__Bacteria;p__Firmicutes;c__Clostridia;o__Eubacteriales;f__Lachnospiraceae;g__Butyrivibrio;s__Butyrivibrio_sp.	13366	21966	20306	27390	34142	14488	30710	20096	26698	37362	24944	30586	302054
d__Bacteria;k__unclassified_d__Bacteria;p__Firmicutes;c__Clostridia;o__Eubacteriales;f__Lachnospiraceae;g__Dorea;s__Dorea_sp.	12690	11684	37634	9232	18978	17066	15296	36936	25236	49414	49310	14214	297690
d__Bacteria;k__unclassified_d__Bacteria;p__Actinobacteria;c__Actinomycetia;o__Bifidobacteriales;f__Bifidobacteriaceae;g__Bifidobacterium;s__Bifidobacterium_pseudolongum	33154	32876	732	59382	728	17048	71134	722	39202	1302	14342	24826	295448
d__Archaea;k__unclassified_d__Archaea;p__Euryarchaeota;c__Methanobacteria;o__Methanobacteriales;f__Methanobacteriaceae;g__Methanobrevibacter;s__Methanobrevibacter_olleyae	4602	7070	1396	9134	50318	5636	97320	11544	10228	17152	15444	56296	286140
d__Archaea;k__unclassified_d__Archaea;p__unclassified_d__Archaea;c__unclassified_d__Archaea;o__unclassified_d__Archaea;f__unclassified_d__Archaea;g__unclassified_d__Archaea;s__archaeon	4148	5802	1578	7848	42192	4402	110548	8676	8320	15430	17044	54220	280208
d__Bacteria;k__unclassified_d__Bacteria;p__Firmicutes;c__Clostridia;o__Eubacteriales;f__Clostridiaceae;g__Sarcina;s__Sarcina_sp.	15546	23998	3454	31154	40582	14804	29112	27292	30612	14200	7548	36742	275044
d__Bacteria;k__unclassified_d__Bacteria;p__Bacteroidota;c__Bacteroidia;o__Bacteroidales;f__Rikenellaceae;g__unclassified_f__Rikenellaceae;s__Rikenellaceae_bacterium	96474	9456	13406	5172	6634	102650	4616	3648	6062	3958	8068	5252	265396
d__Bacteria;k__unclassified_d__Bacteria;p__Firmicutes;c__Clostridia;o__Eubacteriales;f__Oscillospiraceae;g__Ruminococcus;s__Ruminococcus_sp._M6(2020)	10478	40944	768	89728	3468	10340	10644	13816	65762	1846	1698	4976	254468
d__Bacteria;k__unclassified_d__Bacteria;p__Firmicutes;c__Clostridia;o__Eubacteriales;f__Eubacteriaceae;g__Eubacterium;s__Eubacterium_sp._AB3007	7150	9236	4142	9128	20922	6292	108368	6684	8008	11954	17130	43432	252446
d__Bacteria;k__unclassified_d__Bacteria;p__Firmicutes;c__Clostridia;o__Eubacteriales;f__Lachnospiraceae;g__Oribacterium;s__Oribacterium_sp.	5208	8566	34198	11172	16950	5360	27128	7746	10436	59756	40728	19524	246772
d__Bacteria;k__unclassified_d__Bacteria;p__Firmicutes;c__Clostridia;o__Eubacteriales;f__Lachnospiraceae;g__Tyzzerella;s__Tyzzerella_sp.	32944	16172	36588	5904	9996	37168	5506	15012	14320	22048	33954	7258	236870
d__Bacteria;k__unclassified_d__Bacteria;p__Fibrobacteres;c__Fibrobacteria;o__Fibrobacterales;f__Fibrobacteraceae;g__Fibrobacter;s__Fibrobacter_sp.	9504	9564	5474	3410	84266	10706	18360	11132	8798	13548	4160	53994	232916
d__Bacteria;k__unclassified_d__Bacteria;p__Firmicutes;c__Clostridia;o__Eubacteriales;f__Peptostreptococcaceae;g__Romboutsia;s__Romboutsia_sp._CE17	13814	16512	4554	11822	44172	17298	3672	37250	25682	18074	5712	31852	230414
d__Bacteria;k__unclassified_d__Bacteria;p__Firmicutes;c__unclassified_p__Firmicutes;o__unclassified_p__Firmicutes;f__unclassified_p__Firmicutes;g__unclassified_p__Firmicutes;s__unclassified_p__Firmicutes	6248	7176	34596	8552	16262	7014	25574	8616	9940	41042	42232	17230	224482
d__Bacteria;k__unclassified_d__Bacteria;p__Firmicutes;c__Erysipelotrichia;o__unclassified_c__Erysipelotrichia;f__unclassified_c__Erysipelotrichia;g__unclassified_c__Erysipelotrichia;s__Erysipelotrichia_bacterium	418	2998	4960	7342	68442	3788	22146	20504	13742	18932	9782	46990	220044
d__Bacteria;k__unclassified_d__Bacteria;p__Firmicutes;c__Clostridia;o__Eubacteriales;f__Oscillospiraceae;g__Oscillibacter;s__Oscillibacter_sp.	15666	14312	20986	16496	13698	25694	9266	24012	28668	16700	22116	10728	218342
d__Bacteria;k__unclassified_d__Bacteria;p__Firmicutes;c__Negativicutes;o__Acidaminococcales;f__Acidaminococcaceae;g__unclassified_f__Acidaminococcaceae;s__Acidaminococcaceae_bacterium	12920	18998	6758	24186	29376	12312	25120	14608	23966	13670	9198	26800	217912
d__Archaea;k__unclassified_d__Archaea;p__Euryarchaeota;c__Methanobacteria;o__Methanobacteriales;f__Methanobacteriaceae;g__Methanobrevibacter;s__Methanobrevibacter_sp._YE315	5708	11874	996	23126	10760	11234	33276	49658	35850	5156	6646	16442	210726
d__Bacteria;k__unclassified_d__Bacteria;p__Proteobacteria;c__Gammaproteobacteria;o__Enterobacterales;f__Enterobacteriaceae;g__Salmonella;s__Salmonella_enterica	3234	1892	26032	1526	52378	2310	12234	1640	1888	39254	28250	39278	209916
d__Bacteria;k__unclassified_d__Bacteria;p__Firmicutes;c__Clostridia;o__Eubacteriales;f__Lachnospiraceae;g__Blautia;s__Blautia_obeum	3764	7300	37592	11980	7118	4890	10856	8992	11616	45112	51848	7314	208382
d__Bacteria;k__unclassified_d__Bacteria;p__unclassified_d__Bacteria;c__unclassified_d__Bacteria;o__unclassified_d__Bacteria;f__unclassified_d__Bacteria;g__unclassified_d__Bacteria;s__bacterium_210820-DFI.6.37	3342	6008	17858	9994	38928	4572	19166	10760	12318	31890	22618	28946	206400
d__Bacteria;k__unclassified_d__Bacteria;p__Firmicutes;c__Clostridia;o__Eubacteriales;f__Lachnospiraceae;g__Mediterraneibacter;s__Mediterraneibacter_sp._DSM_111629	972	29186	10252	79896	1008	1124	1400	668	49614	14818	12600	1022	202560
d__Bacteria;k__unclassified_d__Bacteria;p__Firmicutes;c__Erysipelotrichia;o__Erysipelotrichales;f__Turicibacteraceae;g__Turicibacter;s__Turicibacter_sp._H121	8686	10106	28654	7256	17578	9024	3456	11260	10526	46276	34352	13296	200470
d__Bacteria;k__unclassified_d__Bacteria;p__Firmicutes;c__Clostridia;o__Eubacteriales;f__Peptostreptococcaceae;g__Clostridioides;s__Clostridioides_difficile	9564	9674	22652	8582	22126	11242	11660	14334	12718	31042	27294	17642	198530
d__Bacteria;k__unclassified_d__Bacteria;p__Bacteroidota;c__Bacteroidia;o__Bacteroidales;f__Bacteroidaceae;g__Phocaeicola;s__Phocaeicola_coprocola	612	210	97154	80	222	808	128	2220	1644	5274	86196	166	194714
d__Bacteria;k__unclassified_d__Bacteria;p__Firmicutes;c__Clostridia;o__Eubacteriales;f__Eubacteriaceae;g__Eubacterium;s__Eubacterium_pyruvativorans	1500	2868	38534	3996	5652	1476	18636	1938	3110	62926	45058	8522	194216
d__Bacteria;k__unclassified_d__Bacteria;p__Spirochaetes;c__Spirochaetia;o__Spirochaetales;f__Spirochaetaceae;g__unclassified_f__Spirochaetaceae;s__Spirochaetaceae_bacterium	58694	14966	4020	2374	10010	64276	14656	3228	3000	3656	4630	9526	193036
d__Bacteria;k__unclassified_d__Bacteria;p__Firmicutes;c__Clostridia;o__Eubacteriales;f__Lachnospiraceae;g__unclassified_f__Lachnospiraceae;s__unclassified_f__Lachnospiraceae	5406	6590	28694	6812	13442	7260	13432	12178	11120	38414	36364	11410	191122
d__Bacteria;k__unclassified_d__Bacteria;p__Firmicutes;c__Clostridia;o__Eubacteriales;f__Lachnospiraceae;g__Blautia;s__Blautia_wexlerae	2480	2992	35144	3734	7202	2822	24850	4930	4794	46836	45200	10102	191086
d__Bacteria;k__unclassified_d__Bacteria;p__Bacteroidota;c__Cytophagia;o__Cytophagales;f__Hymenobacteraceae;g__Hymenobacter;s__Hymenobacter_terricola	0	0	32154	2	26268	2	18894	2	4	54060	36382	23034	190802
d__Bacteria;k__unclassified_d__Bacteria;p__Firmicutes;c__Clostridia;o__Eubacteriales;f__Eubacteriaceae;g__unclassified_f__Eubacteriaceae;s__Eubacteriaceae_bacterium	8520	12520	24874	19434	6948	10706	12582	9062	16354	35088	26296	7492	189876
d__Bacteria;k__unclassified_d__Bacteria;p__Firmicutes;c__Clostridia;o__Eubacteriales;f__Peptostreptococcaceae;g__Romboutsia;s__Romboutsia_ilealis	11536	13690	14292	7596	24678	13632	3454	22106	16282	26520	16676	18608	189070
d__Bacteria;k__unclassified_d__Bacteria;p__Firmicutes;c__Clostridia;o__Eubacteriales;f__Clostridiaceae;g__unclassified_f__Clostridiaceae;s__Clostridiaceae_bacterium	10450	10156	22198	9948	20892	12382	13056	9430	11350	24256	26252	16892	187262
d__Archaea;k__unclassified_d__Archaea;p__Euryarchaeota;c__Methanobacteria;o__Methanobacteriales;f__Methanobacteriaceae;g__Methanobrevibacter;s__Methanobrevibacter_smithii	10778	13318	2630	15376	18912	12536	30838	27134	21428	7002	7648	18334	185934
d__Bacteria;k__unclassified_d__Bacteria;p__Firmicutes;c__Clostridia;o__Eubacteriales;f__Clostridiaceae;g__Clostridium;s__uncultured_Clostridium_sp.	8128	9004	21290	8830	21960	9016	9714	14630	13448	27022	25632	16102	184776
d__Bacteria;k__unclassified_d__Bacteria;p__Firmicutes;c__Clostridia;o__Eubacteriales;f__Peptostreptococcaceae;g__Intestinibacter;s__Intestinibacter_sp.	642	6384	816	13440	2050	13190	1528	90654	51488	1346	968	1550	184056
d__Bacteria;k__unclassified_d__Bacteria;p__Firmicutes;c__Clostridia;o__Eubacteriales;f__Lachnospiraceae;g__Roseburia;s__Roseburia_sp.	9280	10338	30632	9656	9708	13508	10380	7452	9690	31514	32700	9138	183996
d__Bacteria;k__unclassified_d__Bacteria;p__Firmicutes;c__Clostridia;o__Eubacteriales;f__Oscillospiraceae;g__unclassified_f__Oscillospiraceae;s__Ruminococcaceae_bacterium_YAD3003	1194	16770	594	46492	662	7328	192	52106	53912	1126	660	574	181610
d__Bacteria;k__unclassified_d__Bacteria;p__Tenericutes;c__Mollicutes;o__unclassified_c__Mollicutes;f__unclassified_c__Mollicutes;g__unclassified_c__Mollicutes;s__Mollicutes_bacterium	6726	5384	38768	4772	11198	6492	15868	1946	4452	32240	40666	12684	181196
d__Bacteria;k__unclassified_d__Bacteria;p__Firmicutes;c__Clostridia;o__Eubacteriales;f__Eubacteriales_Family_XIII._Incertae_Sedis;g__Hornefia;s__Hornefia_porci	874	1796	35320	2864	5310	902	20366	1650	2404	56266	41480	8548	177780
d__Bacteria;k__unclassified_d__Bacteria;p__Firmicutes;c__Negativicutes;o__Acidaminococcales;f__Acidaminococcaceae;g__Phascolarctobacterium;s__Phascolarctobacterium_sp.	24616	14804	4554	746	4604	78150	2070	17496	19332	2210	2050	3590	174222
d__Bacteria;k__unclassified_d__Bacteria;p__Firmicutes;c__Clostridia;o__Eubacteriales;f__Oscillospiraceae;g__Subdoligranulum;s__Subdoligranulum_variabile	1136	1858	39214	3614	3502	2300	16260	3934	4562	50306	39548	5736	171970
d__Bacteria;k__unclassified_d__Bacteria;p__Actinobacteria;c__Coriobacteriia;o__Coriobacteriales;f__Atopobiaceae;g__Atopobium;s__Atopobium_sp.	218	258	32960	262	3288	198	30658	398	290	52562	37924	12042	171058
d__Bacteria;k__unclassified_d__Bacteria;p__Kiritimatiellaeota;c__Kiritimatiellae;o__unclassified_c__Kiritimatiellae;f__unclassified_c__Kiritimatiellae;g__unclassified_c__Kiritimatiellae;s__Kiritimatiellae_bacterium	8724	10660	2814	12412	38428	10486	13774	16380	16620	8206	4104	28212	170820
d__Bacteria;k__unclassified_d__Bacteria;p__Bacteroidota;c__Bacteroidia;o__Bacteroidales;f__Rikenellaceae;g__Alistipes;s__Candidatus_Alistipes_merdipullorum	36	20	84356	0	32	50	4	0	2	21292	63072	34	168898
d__Bacteria;k__unclassified_d__Bacteria;p__Firmicutes;c__Erysipelotrichia;o__Erysipelotrichales;f__Erysipelotrichaceae;g__Intestinibaculum;s__Intestinibaculum_porci	122	166	33426	230	272	94	23396	232	202	55968	39892	6940	160940
d__Bacteria;k__unclassified_d__Bacteria;p__Firmicutes;c__Clostridia;o__Eubacteriales;f__Clostridiaceae;g__Sarcina;s__Sarcina_sp._DSM_11001	7820	12908	3258	19092	19170	8216	17898	18968	19982	9118	5642	18466	160538
d__Bacteria;k__unclassified_d__Bacteria;p__Firmicutes;c__Clostridia;o__Eubacteriales;f__Oscillospiraceae;g__Ruminiclostridium;s__Ruminiclostridium_sp.	26294	19258	7132	4378	8984	39030	8122	7436	13172	8550	8526	7984	158866
d__Bacteria;k__unclassified_d__Bacteria;p__Firmicutes;c__Clostridia;o__Eubacteriales;f__Clostridiaceae;g__Clostridium;s__Clostridium_sp._CAG:594	2258	6346	42346	8764	678	2186	942	286	6796	41680	44184	866	157332
d__Bacteria;k__unclassified_d__Bacteria;p__Firmicutes;c__Erysipelotrichia;o__Erysipelotrichales;f__Erysipelotrichaceae;g__Holdemanella;s__Holdemanella_porci	52	74	8366	76	1266	68	89418	134	82	12784	21476	21768	155564
d__Viruses;k__Heunggongvirae;p__Uroviricota;c__Caudoviricetes;o__unclassified_c__Caudoviricetes;f__unclassified_c__Caudoviricetes;g__Vequintavirus;s__Escherichia_phage_vB_EcoM-ECP26	0	30	0	98	0	12906	0	111636	29296	0	0	0	153966
d__Bacteria;k__unclassified_d__Bacteria;p__Firmicutes;c__Clostridia;o__Eubacteriales;f__Clostridiaceae;g__Clostridium;s__unclassified_g__Clostridium	14648	10768	9394	11144	21338	12746	4322	10252	11108	15806	11486	14658	147670
d__Bacteria;k__unclassified_d__Bacteria;p__Proteobacteria;c__Gammaproteobacteria;o__Aeromonadales;f__Succinivibrionaceae;g__Succinivibrio;s__Succinivibrio_sp.	47956	14042	1496	4078	3768	35122	1286	21938	7894	2002	1310	3002	143894
d__Bacteria;k__unclassified_d__Bacteria;p__Firmicutes;c__Erysipelotrichia;o__Erysipelotrichales;f__Erysipelotrichaceae;g__Erysipelatoclostridium;s__[Clostridium]_spiroforme	1054	2492	28066	4966	2544	4022	6632	19246	15176	28304	27728	3218	143448
d__Bacteria;k__unclassified_d__Bacteria;p__Spirochaetes;c__Spirochaetia;o__Spirochaetales;f__unclassified_o__Spirochaetales;g__unclassified_o__Spirochaetales;s__Spirochaetales_bacterium	28242	17754	6282	5622	9586	32592	9624	5160	5772	6380	7494	8626	143134
d__Bacteria;k__unclassified_d__Bacteria;p__Spirochaetes;c__Spirochaetia;o__Spirochaetales;f__Treponemataceae;g__Treponema;s__Treponema_succinifaciens	252	158	38408	142	18196	270	7726	92	148	26912	37954	12572	142830
d__Bacteria;k__unclassified_d__Bacteria;p__Firmicutes;c__Bacilli;o__Lactobacillales;f__Streptococcaceae;g__Streptococcus;s__Streptococcus_equinus	11302	16886	392	16638	17414	16718	4136	10796	17760	8520	1042	16866	138470
d__Bacteria;k__unclassified_d__Bacteria;p__Firmicutes;c__Clostridia;o__Eubacteriales;f__Lachnospiraceae;g__Lachnobacterium;s__Lachnobacterium_sp.	14112	11516	25894	1036	2888	23428	3312	1706	1764	18608	27616	2796	134676
d__Bacteria;k__unclassified_d__Bacteria;p__Actinobacteria;c__Actinomycetia;o__Bifidobacteriales;f__Bifidobacteriaceae;g__Bifidobacterium;s__unclassified_g__Bifidobacterium	250	25178	366	63944	44	198	866	78	41116	566	506	320	133432
d__Bacteria;k__unclassified_d__Bacteria;p__Bacteroidota;c__Bacteroidia;o__Bacteroidales;f__Tannerellaceae;g__Parabacteroides;s__Parabacteroides_sp._AD58	24	14	66854	4	2116	28	228	2	20	14268	45314	1586	130458
d__Bacteria;k__unclassified_d__Bacteria;p__Firmicutes;c__Clostridia;o__unclassified_c__Clostridia;f__unclassified_c__Clostridia;g__Candidatus_Ornithomonoglobus;s__Candidatus_Ornithomonoglobus_merdipullorum	434	430	43502	52	104	572	134	48	58	18336	66538	130	130338
d__Bacteria;k__unclassified_d__Bacteria;p__Firmicutes;c__Erysipelotrichia;o__Erysipelotrichales;f__Erysipelotrichaceae;g__Lactimicrobium;s__Lactimicrobium_massiliense	84	240	25638	338	2470	178	17476	470	414	44952	27794	6828	126882
d__Bacteria;k__unclassified_d__Bacteria;p__Firmicutes;c__Clostridia;o__Eubacteriales;f__Oscillospiraceae;g__Ruminococcus;s__Ruminococcus_bromii	5476	9512	12530	16948	6368	5536	12480	4964	12942	17130	13968	6656	124510
d__Bacteria;k__unclassified_d__Bacteria;p__Proteobacteria;c__Deltaproteobacteria;o__Desulfovibrionales;f__Desulfovibrionaceae;g__Desulfovibrio;s__Desulfovibrio_piger	33184	12140	21630	1694	1124	38174	508	1182	3436	1274	8002	1360	123708
d__Bacteria;k__unclassified_d__Bacteria;p__Firmicutes;c__Clostridia;o__Eubacteriales;f__Peptostreptococcaceae;g__Romboutsia;s__Romboutsia_lituseburensis	8020	9648	8140	6350	13670	9810	2138	18002	13916	15068	9226	9716	123704
d__Bacteria;k__unclassified_d__Bacteria;p__Firmicutes;c__Clostridia;o__Eubacteriales;f__unclassified_o__Eubacteriales;g__Candidatus_Faecousia;s__Candidatus_Faecousia_faecavium	2960	2910	39270	1908	1186	3554	626	1342	2320	25976	40302	1088	123442
d__Bacteria;k__unclassified_d__Bacteria;p__Firmicutes;c__Clostridia;o__Eubacteriales;f__Lachnospiraceae;g__Mediterraneibacter;s__[Ruminococcus]_gnavus	3224	4924	16678	7654	10120	3938	9498	4160	7112	23486	22910	8592	122296
d__Archaea;k__unclassified_d__Archaea;p__Euryarchaeota;c__Methanobacteria;o__Methanobacteriales;f__Methanobacteriaceae;g__Methanosphaera;s__Methanosphaera_sp._BMS	3146	3856	692	3436	3238	9466	12456	51934	22610	2286	2704	5796	121620
d__Bacteria;k__unclassified_d__Bacteria;p__Firmicutes;c__Clostridia;o__Eubacteriales;f__Lachnospiraceae;g__Dorea;s__Dorea_longicatena	4932	5364	15638	5526	8258	6088	7686	10804	8630	21738	19638	7244	121546
d__Bacteria;k__unclassified_d__Bacteria;p__Firmicutes;c__Clostridia;o__Eubacteriales;f__Lachnospiraceae;g__Porcincola;s__Porcincola_intestinalis	1810	4518	17912	8346	3952	1962	16398	2166	6244	28910	21060	8242	121520
d__Bacteria;k__unclassified_d__Bacteria;p__Firmicutes;c__Erysipelotrichia;o__Erysipelotrichales;f__Erysipelotrichaceae;g__Allobaculum;s__Allobaculum_stercoricanis	22	18	13968	80	32202	46	9674	82	74	27234	16490	21038	120928
d__Bacteria;k__unclassified_d__Bacteria;p__Proteobacteria;c__Gammaproteobacteria;o__unclassified_c__Gammaproteobacteria;f__unclassified_c__Gammaproteobacteria;g__unclassified_c__Gammaproteobacteria;s__unclassified_c__Gammaproteobacteria	30558	18388	100	17970	390	18892	14	16354	16680	176	80	284	119886
d__Bacteria;k__unclassified_d__Bacteria;p__Firmicutes;c__Bacilli;o__unclassified_c__Bacilli;f__unclassified_c__Bacilli;g__Candidatus_Aphodocola;s__Candidatus_Aphodocola_excrementigallinarum	2818	5982	30370	8274	588	2700	798	276	6382	28966	31392	646	119192
d__Bacteria;k__unclassified_d__Bacteria;p__Firmicutes;c__Clostridia;o__Eubacteriales;f__Lachnospiraceae;g__Blautia;s__Blautia_caecimuris	518	652	32240	972	324	546	974	752	986	33506	47184	476	119130
d__Bacteria;k__unclassified_d__Bacteria;p__Firmicutes;c__Clostridia;o__Eubacteriales;f__Clostridiaceae;g__Clostridium;s__Clostridium_vitabionis	396	618	23870	936	2968	422	14624	784	984	38998	27870	6326	118796
d__Bacteria;k__unclassified_d__Bacteria;p__Firmicutes;c__Clostridia;o__Eubacteriales;f__Lachnospiraceae;g__Agathobacter;s__Agathobacter_sp.	10076	9072	12724	4914	7644	12484	7002	6554	6824	13396	19584	6586	116860
d__Bacteria;k__unclassified_d__Bacteria;p__Firmicutes;c__Clostridia;o__Eubacteriales;f__Lachnospiraceae;g__Blautia;s__unclassified_g__Blautia	2126	2900	19836	4284	8012	2594	7146	3810	4464	25728	28124	7228	116252
d__Bacteria;k__unclassified_d__Bacteria;p__Firmicutes;c__Clostridia;o__Eubacteriales;f__Lachnospiraceae;g__Blautia;s__Blautia_producta	970	1602	23876	2996	3632	1498	3964	3438	3512	34914	32132	3204	115738
d__Bacteria;k__unclassified_d__Bacteria;p__Firmicutes;c__Clostridia;o__Eubacteriales;f__Lachnospiraceae;g__Frisingicoccus;s__Frisingicoccus_caecimuris	15012	10148	2516	666	1440	32794	2778	28624	10928	3260	3398	1668	113232
d__Bacteria;k__unclassified_d__Bacteria;p__unclassified_d__Bacteria;c__unclassified_d__Bacteria;o__unclassified_d__Bacteria;f__unclassified_d__Bacteria;g__unclassified_d__Bacteria;s__uncultured_bacterium	5036	6020	18234	6796	8760	5600	7172	5344	7014	16926	18512	7646	113060
d__Bacteria;k__unclassified_d__Bacteria;p__Firmicutes;c__Clostridia;o__Eubacteriales;f__Lachnospiraceae;g__Roseburia;s__Roseburia_sp._BX0805	160	938	43998	1966	514	248	1110	272	1112	21350	38034	2658	112360
d__Bacteria;k__unclassified_d__Bacteria;p__Actinobacteria;c__Coriobacteriia;o__Coriobacteriales;f__unclassified_o__Coriobacteriales;g__unclassified_o__Coriobacteriales;s__Coriobacteriales_bacterium	1874	2530	10946	2922	10336	1730	28808	1914	2444	18064	14756	14174	110498
d__Bacteria;k__unclassified_d__Bacteria;p__Firmicutes;c__Clostridia;o__Eubacteriales;f__Clostridiaceae;g__Clostridium;s__Clostridium_sp._CAG:710	6284	4326	30738	366	458	6606	576	178	350	23826	35722	524	109954
d__Bacteria;k__unclassified_d__Bacteria;p__Actinobacteria;c__Actinomycetia;o__Bifidobacteriales;f__Bifidobacteriaceae;g__Bifidobacterium;s__Bifidobacterium_sp.	572	19876	152	51576	420	304	1562	118	33166	350	480	762	109338
d__Bacteria;k__unclassified_d__Bacteria;p__Firmicutes;c__Clostridia;o__Eubacteriales;f__Lachnospiraceae;g__Coprococcus;s__Coprococcus_comes	2388	3174	18596	4788	6246	3284	7936	3870	5172	23488	22978	5790	107710
d__Bacteria;k__unclassified_d__Bacteria;p__Firmicutes;c__Bacilli;o__Lactobacillales;f__Streptococcaceae;g__Streptococcus;s__unclassified_g__Streptococcus	5050	12196	326	13752	15788	9102	4016	7128	13846	7560	1062	15972	105798
d__Bacteria;k__unclassified_d__Bacteria;p__Firmicutes;c__Clostridia;o__Eubacteriales;f__Lachnospiraceae;g__Dorea;s__Dorea_formicigenerans	3694	4468	16398	4936	5104	4500	7072	4672	5720	23288	20940	4850	105642
d__Bacteria;k__unclassified_d__Bacteria;p__Firmicutes;c__Clostridia;o__Eubacteriales;f__Lachnospiraceae;g__Anaerobutyricum;s__Anaerobutyricum_hallii	4174	5320	6504	4954	17148	5464	8044	12178	8030	11644	9214	12950	105624
d__Bacteria;k__unclassified_d__Bacteria;p__Firmicutes;c__Clostridia;o__Eubacteriales;f__Oscillospiraceae;g__Ruminococcus;s__Ruminococcus_flavefaciens	7250	7442	5538	7452	16602	8236	13000	3724	7270	8548	6912	13468	105442
d__Archaea;k__unclassified_d__Archaea;p__Euryarchaeota;c__Methanobacteria;o__Methanobacteriales;f__Methanobacteriaceae;g__Methanosphaera;s__Methanosphaera_sp._WGK6	1108	1130	6944	388	106	1078	49838	2136	1186	11832	14718	12974	103438
d__Bacteria;k__unclassified_d__Bacteria;p__Tenericutes;c__Mollicutes;o__Acholeplasmatales;f__unclassified_o__Acholeplasmatales;g__unclassified_o__Acholeplasmatales;s__Acholeplasmatales_bacterium	5028	6676	882	11214	19900	4262	20060	2094	8186	3560	2564	16128	100554
d__Bacteria;k__unclassified_d__Bacteria;p__Firmicutes;c__Clostridia;o__Eubacteriales;f__Oscillospiraceae;g__unclassified_f__Oscillospiraceae;s__Ruminococcaceae_bacterium_P7	5320	11492	610	19906	1740	6328	13110	14104	20150	1446	1638	4264	100108
d__Bacteria;k__unclassified_d__Bacteria;p__Firmicutes;c__Clostridia;o__Eubacteriales;f__Peptostreptococcaceae;g__Intestinibacter;s__Intestinibacter_bartlettii	2698	4448	3802	5714	7208	6800	1496	31514	18570	7284	4454	5562	99550
d__Bacteria;k__unclassified_d__Bacteria;p__Firmicutes;c__Clostridia;o__Eubacteriales;f__Clostridiaceae;g__Clostridium;s__Clostridium_celatum	6424	4054	1388	3394	8944	8576	1488	38548	13842	3826	1832	5966	98282
d__Viruses;k__unclassified_d__Viruses;p__unclassified_d__Viruses;c__unclassified_d__Viruses;o__unclassified_d__Viruses;f__unclassified_d__Viruses;g__unclassified_d__Viruses;s__virus_sp._ctQiC1	70	330	0	736	2	128	70460	388	686	10	10654	14446	97910
d__Bacteria;k__unclassified_d__Bacteria;p__Firmicutes;c__Clostridia;o__Eubacteriales;f__Eubacteriaceae;g__Eubacterium;s__uncultured_Eubacterium_sp.	4034	6220	8034	10340	6214	5276	7562	11054	12218	11096	9886	5480	97414
d__Bacteria;k__unclassified_d__Bacteria;p__Proteobacteria;c__Gammaproteobacteria;o__Aeromonadales;f__Succinivibrionaceae;g__Succinivibrio;s__Succinivibrio_sp._AGMB01872	35082	11114	30	156	30	30298	20	17134	3382	30	18	32	97326
d__Bacteria;k__unclassified_d__Bacteria;p__Firmicutes;c__Bacilli;o__unclassified_c__Bacilli;f__unclassified_c__Bacilli;g__Candidatus_Onthousia;s__Candidatus_Onthousia_excrementipullorum	1404	1152	30240	770	198	1598	530	498	1054	27808	31522	342	97116
d__Bacteria;k__unclassified_d__Bacteria;p__Firmicutes;c__Clostridia;o__Eubacteriales;f__Clostridiaceae;g__Candidatus_Scatovivens;s__Candidatus_Scatovivens_faecipullorum	12268	8346	28238	360	136	12946	238	1206	1050	3730	28098	100	96716
d__Bacteria;k__unclassified_d__Bacteria;p__Firmicutes;c__Clostridia;o__Eubacteriales;f__Eubacteriales_Family_XIII._Incertae_Sedis;g__Mobilibacterium;s__Mobilibacterium_timonense	644	980	19794	922	2534	736	13214	958	1068	28182	22332	5138	96502
d__Bacteria;k__unclassified_d__Bacteria;p__Chloroflexi;c__Anaerolineae;o__Anaerolineales;f__Anaerolineaceae;g__unclassified_f__Anaerolineaceae;s__Anaerolineaceae_bacterium	6750	11096	4248	13962	6206	6792	7514	8462	13046	6834	5316	6250	96476
d__Bacteria;k__unclassified_d__Bacteria;p__Firmicutes;c__Clostridia;o__Eubacteriales;f__Oscillospiraceae;g__Ruminococcus;s__unclassified_g__Ruminococcus	2498	3456	9824	4514	4858	3062	21436	5494	5626	12392	15082	8020	96262
d__Bacteria;k__unclassified_d__Bacteria;p__Firmicutes;c__Clostridia;o__Eubacteriales;f__unclassified_o__Eubacteriales;g__Gemmiger;s__Candidatus_Gemmiger_excrementigallinarum	94	120	28388	106	126	140	1022	72	130	38002	27338	354	95892
d__Bacteria;k__unclassified_d__Bacteria;p__Firmicutes;c__Clostridia;o__Eubacteriales;f__Clostridiaceae;g__Clostridium;s__Clostridium_botulinum	5836	5900	5394	9904	16348	5516	4844	5820	9638	9604	5990	11086	95880
d__Bacteria;k__unclassified_d__Bacteria;p__Firmicutes;c__Clostridia;o__Eubacteriales;f__Lachnospiraceae;g__Bilifractor;s__Bilifractor_porci	546	984	15334	1542	4102	630	17150	964	1300	26322	17578	8184	94636
d__Viruses;k__Heunggongvirae;p__Uroviricota;c__Caudoviricetes;o__unclassified_c__Caudoviricetes;f__unclassified_c__Caudoviricetes;g__Vequintavirus;s__Escherichia_phage_vB_EcoM-ECP32	0	28	0	82	0	7960	0	67714	18540	0	0	0	94324
d__Bacteria;k__unclassified_d__Bacteria;p__Firmicutes;c__Clostridia;o__Eubacteriales;f__Clostridiaceae;g__Clostridium;s__Clostridium_butyricum	7402	5076	2908	5484	24048	7986	2154	3744	4944	8814	4322	16204	93086
d__Bacteria;k__unclassified_d__Bacteria;p__Firmicutes;c__Clostridia;o__Eubacteriales;f__Clostridiaceae;g__Clostridium;s__Clostridium_perfringens	4924	5176	7300	6772	11772	5670	6598	8680	8764	10114	8542	8674	92986
d__Bacteria;k__unclassified_d__Bacteria;p__Firmicutes;c__Clostridia;o__Eubacteriales;f__Oscillospiraceae;g__Ruminococcus;s__uncultured_Ruminococcus_sp.	2772	2812	9500	3086	3832	3544	21188	5770	5118	13322	14662	6924	92530
d__Bacteria;k__unclassified_d__Bacteria;p__Firmicutes;c__Negativicutes;o__Selenomonadales;f__Selenomonadaceae;g__unclassified_f__Selenomonadaceae;s__Selenomonadaceae_bacterium	11528	11386	2460	3846	13872	10468	5010	7620	7174	5328	3092	10570	92354
d__Bacteria;k__unclassified_d__Bacteria;p__Firmicutes;c__Erysipelotrichia;o__Erysipelotrichales;f__Erysipelotrichaceae;g__Holdemanella;s__Holdemanella_sp.	382	344	5392	366	1158	416	49084	576	496	8424	12580	12238	91456
d__Viruses;k__Heunggongvirae;p__Uroviricota;c__Caudoviricetes;o__unclassified_c__Caudoviricetes;f__unclassified_c__Caudoviricetes;g__unclassified_c__Caudoviricetes;s__Caudovirales_sp.	1140	4374	4026	12438	12446	2270	9410	9570	13436	7874	4626	9710	91320
d__Bacteria;k__unclassified_d__Bacteria;p__Firmicutes;c__Erysipelotrichia;o__Erysipelotrichales;f__Erysipelotrichaceae;g__Faecalicoccus;s__Faecalicoccus_sp.	12900	10848	558	4786	1270	13396	1134	28778	11738	1128	726	1134	88396
d__Bacteria;k__unclassified_d__Bacteria;p__Bacteroidota;c__Cytophagia;o__Cytophagales;f__unclassified_o__Cytophagales;g__unclassified_o__Cytophagales;s__Cytophagales_bacterium	78	10138	1516	15634	16070	208	5924	1018	18992	4228	1910	11098	86814
d__Bacteria;k__unclassified_d__Bacteria;p__Tenericutes;c__unclassified_p__Tenericutes;o__unclassified_p__Tenericutes;f__unclassified_p__Tenericutes;g__Candidatus_Faecisoma;s__Candidatus_Faecisoma_merdavium	1550	1106	28026	766	376	1484	728	488	844	19030	30940	544	85882
d__Bacteria;k__unclassified_d__Bacteria;p__Firmicutes;c__Clostridia;o__Eubacteriales;f__unclassified_o__Eubacteriales;g__Gemmiger;s__Gemmiger_formicilis	814	1492	17908	2342	3950	998	7656	1380	2258	22924	17938	4164	83824
d__Bacteria;k__unclassified_d__Bacteria;p__Firmicutes;c__Erysipelotrichia;o__Erysipelotrichales;f__Erysipelotrichaceae;g__Anaerolactibacter;s__Anaerolactibacter_massiliensis	614	1066	10976	1400	5186	638	19308	768	1184	17140	11526	10922	80728
d__Bacteria;k__unclassified_d__Bacteria;p__Firmicutes;c__Clostridia;o__Eubacteriales;f__Eubacteriales_Family_XIII._Incertae_Sedis;g__Anaerovorax;s__Anaerovorax_odorimutans	1800	2634	8034	3178	9982	2662	8972	6512	5898	12492	9872	8118	80154
d__Bacteria;k__unclassified_d__Bacteria;p__Tenericutes;c__Mollicutes;o__Mycoplasmatales;f__Mycoplasmataceae;g__Mycoplasma;s__Mycoplasma_sp._CAG:877	1050	988	30728	1136	138	1122	314	584	996	12286	30518	200	80060
d__Bacteria;k__unclassified_d__Bacteria;p__Firmicutes;c__Clostridia;o__Eubacteriales;f__Lachnospiraceae;g__Pseudobutyrivibrio;s__Pseudobutyrivibrio_sp.	2478	5004	3770	8992	15858	2900	4976	4336	8016	7522	4466	11716	80034
d__Bacteria;k__unclassified_d__Bacteria;p__Firmicutes;c__Clostridia;o__Eubacteriales;f__Lachnospiraceae;g__Blautia;s__Blautia_hansenii	320	436	17508	748	1846	374	940	570	648	20682	33968	1474	79514
d__Bacteria;k__unclassified_d__Bacteria;p__Actinobacteria;c__Coriobacteriia;o__unclassified_c__Coriobacteriia;f__unclassified_c__Coriobacteriia;g__unclassified_c__Coriobacteriia;s__Coriobacteriia_bacterium	1102	1426	9554	1930	6492	1192	11630	3636	2794	15852	12436	7184	75228
d__Bacteria;k__unclassified_d__Bacteria;p__Proteobacteria;c__Epsilonproteobacteria;o__Campylobacterales;f__Campylobacteraceae;g__Campylobacter;s__Campylobacter_sp.	602	358	242	312	2300	6722	2688	53780	4024	472	502	2074	74076
d__Archaea;k__unclassified_d__Archaea;p__Euryarchaeota;c__Methanobacteria;o__Methanobacteriales;f__Methanobacteriaceae;g__Methanobrevibacter;s__Methanobrevibacter_oralis	2342	3796	720	5438	6062	3336	18248	10048	7782	3066	3444	8986	73268
d__Bacteria;k__unclassified_d__Bacteria;p__Firmicutes;c__Clostridia;o__Eubacteriales;f__Oscillospiraceae;g__Ruminococcus;s__Ruminococcus_sp._1001175B_160314_E1	162	150	20730	270	98	126	296	108	210	20486	30374	110	73120
d__Bacteria;k__unclassified_d__Bacteria;p__Firmicutes;c__Bacilli;o__unclassified_c__Bacilli;f__unclassified_c__Bacilli;g__Candidatus_Onthousia;s__Candidatus_Onthousia_faecipullorum	1078	976	22632	866	304	954	582	364	698	21134	23116	388	73092
d__Bacteria;k__unclassified_d__Bacteria;p__Firmicutes;c__Clostridia;o__Eubacteriales;f__Eubacteriaceae;g__Anaerofustis;s__Anaerofustis_stercorihominis	20882	15820	1480	898	1462	19104	2048	2500	2170	1710	1666	1460	71200
d__Bacteria;k__unclassified_d__Bacteria;p__Firmicutes;c__Clostridia;o__Eubacteriales;f__Lachnospiraceae;g__Mediterraneibacter;s__Mediterraneibacter_glycyrrhizinilyticus	2006	5562	9660	10532	2770	2250	3132	1852	7696	12154	10924	2492	71030
d__Archaea;k__unclassified_d__Archaea;p__Euryarchaeota;c__Methanobacteria;o__Methanobacteriales;f__Methanobacteriaceae;g__Methanobrevibacter;s__Methanobrevibacter_sp._87.7	388	4006	10236	10898	2230	568	8338	1102	6606	9092	13500	3660	70624
d__Bacteria;k__unclassified_d__Bacteria;p__Firmicutes;c__unclassified_p__Firmicutes;o__unclassified_p__Firmicutes;f__unclassified_p__Firmicutes;g__unclassified_p__Firmicutes;s__Firmicutes_bacterium_CAG:424	74	118	17960	240	90	32	398	32	162	25858	24572	124	69660
d__Bacteria;k__unclassified_d__Bacteria;p__Bacteroidota;c__Bacteroidia;o__Bacteroidales;f__Bacteroidaceae;g__Phocaeicola;s__Phocaeicola_vulgatus	2190	3788	14214	1356	3166	3346	432	1954	12866	10836	11550	2184	67882
d__Bacteria;k__unclassified_d__Bacteria;p__Firmicutes;c__Clostridia;o__Eubacteriales;f__Oscillospiraceae;g__Faecalibacterium;s__Faecalibacterium_prausnitzii	3644	3792	9554	3270	4050	4392	5930	3850	4214	9806	11248	4020	67770
d__Bacteria;k__unclassified_d__Bacteria;p__Spirochaetes;c__Spirochaetia;o__unclassified_c__Spirochaetia;f__unclassified_c__Spirochaetia;g__unclassified_c__Spirochaetia;s__Spirochaetia_bacterium	2306	2388	15646	2270	9786	2686	4514	2878	2640	5926	9778	6796	67614
d__Bacteria;k__unclassified_d__Bacteria;p__Bacteroidota;c__unclassified_p__Bacteroidota;o__unclassified_p__Bacteroidota;f__unclassified_p__Bacteroidota;g__unclassified_p__Bacteroidota;s__Bacteroidetes_bacterium_ADurb.Bin302	438	640	86	592	34310	352	652	32	494	5818	200	23842	67456
d__Bacteria;k__unclassified_d__Bacteria;p__Firmicutes;c__Clostridia;o__Eubacteriales;f__Eubacteriales_Family_XIII._Incertae_Sedis;g__Hornefia;s__unclassified_g__Hornefia	42	78	15656	128	228	32	5196	68	92	25012	17798	1712	66042
d__Bacteria;k__unclassified_d__Bacteria;p__Firmicutes;c__Clostridia;o__Eubacteriales;f__Peptostreptococcaceae;g__Romboutsia;s__[Clostridium]_dakarense	4494	5358	4140	3376	7142	5482	1252	10070	7618	7372	4640	4996	65940
d__Bacteria;k__unclassified_d__Bacteria;p__Bacteroidota;c__Bacteroidia;o__Bacteroidales;f__Prevotellaceae;g__unclassified_f__Prevotellaceae;s__Prevotellaceae_bacterium	1836	1902	19760	1436	9984	2188	3772	2840	2570	4674	7824	7034	65820
d__Bacteria;k__unclassified_d__Bacteria;p__Firmicutes;c__Clostridia;o__Eubacteriales;f__Oscillospiraceae;g__Anaeromassilibacillus;s__Anaeromassilibacillus_sp.	176	116	27158	68	64	200	94	120	106	11290	26282	66	65740
d__Bacteria;k__unclassified_d__Bacteria;p__Firmicutes;c__Clostridia;o__Eubacteriales;f__Lachnospiraceae;g__unclassified_f__Lachnospiraceae;s__Lachnospiraceae_bacterium_NK3A20	200	418	12556	778	2142	272	8120	716	786	21614	14264	3838	65704
d__Bacteria;k__unclassified_d__Bacteria;p__Tenericutes;c__Mollicutes;o__Mycoplasmatales;f__Mycoplasmataceae;g__Mycoplasma;s__Mycoplasma_sp._CAG:472	464	540	21232	516	328	448	284	64	450	17148	23474	304	65252
d__Bacteria;k__unclassified_d__Bacteria;p__Actinobacteria;c__Actinomycetia;o__Bifidobacteriales;f__Bifidobacteriaceae;g__Bifidobacterium;s__Bifidobacterium_adolescentis	244	11802	202	29224	618	234	1366	458	19436	404	370	774	65132
d__Bacteria;k__unclassified_d__Bacteria;p__Firmicutes;c__Clostridia;o__Eubacteriales;f__Lachnospiraceae;g__unclassified_f__Lachnospiraceae;s__[Eubacterium]_rectale	4272	4376	7032	4564	5048	5210	4974	2884	4362	8620	8582	4492	64416
d__Bacteria;k__unclassified_d__Bacteria;p__Bacteroidota;c__Bacteroidia;o__Bacteroidales;f__Porphyromonadaceae;g__unclassified_f__Porphyromonadaceae;s__Porphyromonadaceae_bacterium	186	1518	26300	1118	1664	272	850	114	2776	5952	22246	1304	64300
d__Bacteria;k__unclassified_d__Bacteria;p__Firmicutes;c__Clostridia;o__Eubacteriales;f__Lachnospiraceae;g__Blautia;s__Candidatus_Blautia_faecavium	694	526	16268	256	256	604	1556	394	394	23088	18910	616	63562
d__Bacteria;k__unclassified_d__Bacteria;p__Firmicutes;c__Clostridia;o__Eubacteriales;f__Lachnospiraceae;g__Anaerostipes;s__Anaerostipes_sp._992a	1026	924	1000	634	2300	2948	28418	7930	8450	1496	3432	4764	63322
d__Bacteria;k__unclassified_d__Bacteria;p__Firmicutes;c__Clostridia;o__Eubacteriales;f__Oscillospiraceae;g__Oscillibacter;s__Oscillibacter_valericigenes	6042	4276	8038	2434	3656	9134	2838	5804	4242	5482	8064	2950	62960
d__Bacteria;k__unclassified_d__Bacteria;p__Bacteroidota;c__Bacteroidia;o__Bacteroidales;f__unclassified_o__Bacteroidales;g__unclassified_o__Bacteroidales;s__unclassified_o__Bacteroidales	1900	498	30514	96	3086	2268	384	80	430	3518	17318	2754	62846
d__Bacteria;k__unclassified_d__Bacteria;p__Firmicutes;c__Clostridia;o__Eubacteriales;f__Eubacteriaceae;g__Eubacterium;s__[Eubacterium]_cellulosolvens	588	964	10250	1360	2444	732	10114	1354	1348	16876	10692	5374	62096
d__Bacteria;k__unclassified_d__Bacteria;p__Firmicutes;c__Clostridia;o__Eubacteriales;f__Clostridiaceae;g__Clostridium;s__Clostridium_saccharobutylicum	4120	4032	424	4832	17068	5632	1168	2068	4010	4430	1628	12514	61926
d__Bacteria;k__unclassified_d__Bacteria;p__Firmicutes;c__Clostridia;o__Eubacteriales;f__Eubacteriaceae;g__Aminicella;s__Aminicella_lysinilytica	854	1424	9680	1866	2312	948	10262	1224	1752	15154	12120	3908	61504
d__Bacteria;k__unclassified_d__Bacteria;p__Firmicutes;c__Clostridia;o__Eubacteriales;f__Oscillospiraceae;g__Anaeromassilibacillus;s__Anaeromassilibacillus_sp._An172	484	524	23432	680	350	706	288	986	1074	10056	22544	272	61396
d__Bacteria;k__unclassified_d__Bacteria;p__Actinobacteria;c__Coriobacteriia;o__Coriobacteriales;f__Atopobiaceae;g__Olsenella;s__Olsenella_sp._kh2p3	100	138	11706	204	706	104	9594	334	260	20982	13054	3574	60756
d__Bacteria;k__unclassified_d__Bacteria;p__Firmicutes;c__Clostridia;o__Eubacteriales;f__Lachnospiraceae;g__unclassified_f__Lachnospiraceae;s__Lachnospiraceae_bacterium_EP-SM-12S-S03	240	390	15664	816	222	284	298	288	626	19920	20566	234	59548
d__Bacteria;k__unclassified_d__Bacteria;p__Firmicutes;c__Erysipelotrichia;o__Erysipelotrichales;f__Erysipelotrichaceae;g__Holdemanella;s__Holdemanella_biformis	380	570	4704	780	1956	578	25768	936	958	6634	8688	7220	59172
d__Bacteria;k__unclassified_d__Bacteria;p__Firmicutes;c__Clostridia;o__Eubacteriales;f__Lachnospiraceae;g__Enterocloster;s__Enterocloster_clostridioformis	2066	2388	7902	2674	5946	2542	5066	2710	3122	8840	10228	5338	58822
d__Bacteria;k__unclassified_d__Bacteria;p__Firmicutes;c__Clostridia;o__Eubacteriales;f__Clostridiaceae;g__Clostridium;s__Clostridium_sp._CAG:451	320	740	17658	1172	216	400	522	234	912	16390	19776	388	58728
d__Bacteria;k__unclassified_d__Bacteria;p__Firmicutes;c__Bacilli;o__Lactobacillales;f__Enterococcaceae;g__Enterococcus;s__Enterococcus_sp.	674	724	2758	894	21412	684	3228	1380	1214	7032	3364	15042	58406
d__Bacteria;k__unclassified_d__Bacteria;p__Firmicutes;c__Clostridia;o__Eubacteriales;f__Eubacteriales_Family_XIII._Incertae_Sedis;g__Zhenpiania;s__Zhenpiania_hominis	1376	1872	6428	2236	7040	1922	5532	4902	4138	9252	7690	5840	58228
d__Bacteria;k__unclassified_d__Bacteria;p__Firmicutes;c__Clostridia;o__Eubacteriales;f__Oscillospiraceae;g__Flavonifractor;s__Flavonifractor_plautii	3032	3266	6616	3340	6936	3960	2282	4606	4742	6940	7356	4994	58070
d__Bacteria;k__unclassified_d__Bacteria;p__Firmicutes;c__Bacilli;o__Bacillales;f__Bacillaceae;g__Oceanobacillus;s__Oceanobacillus_sp.	2376	3860	1162	4094	14788	2038	8168	650	2702	4190	2158	11304	57490
d__Bacteria;k__unclassified_d__Bacteria;p__Synergistetes;c__Synergistia;o__Synergistales;f__Synergistaceae;g__unclassified_f__Synergistaceae;s__Synergistaceae_bacterium	2632	3428	3718	3738	8888	2676	6898	2690	3590	6838	4340	7444	56880
d__Viruses;k__Heunggongvirae;p__Uroviricota;c__Caudoviricetes;o__unclassified_c__Caudoviricetes;f__Herelleviridae;g__unclassified_f__Herelleviridae;s__Herelleviridae_sp.	934	1066	9914	936	8882	854	4162	736	954	13974	8194	6174	56780
d__Bacteria;k__unclassified_d__Bacteria;p__Fibrobacteres;c__Fibrobacteria;o__Fibrobacterales;f__Fibrobacteraceae;g__Hallerella;s__Hallerella_succinigenes	8	4	214	0	33290	10	54	2	0	3824	72	19102	56580
d__Bacteria;k__unclassified_d__Bacteria;p__Actinobacteria;c__Coriobacteriia;o__Eggerthellales;f__Eggerthellaceae;g__Denitrobacterium;s__Denitrobacterium_detoxificans	956	1982	2042	3164	8568	1304	12296	3270	3426	5456	3148	9702	55314
d__Viruses;k__Heunggongvirae;p__Uroviricota;c__Caudoviricetes;o__unclassified_c__Caudoviricetes;f__Siphoviridae;g__unclassified_f__Siphoviridae;s__Siphoviridae_sp._ctBCr48	58	32	17414	0	752	52	400	16	12	19540	16270	528	55074
d__Bacteria;k__unclassified_d__Bacteria;p__Actinobacteria;c__Actinomycetia;o__unclassified_c__Actinomycetia;f__unclassified_c__Actinomycetia;g__unclassified_c__Actinomycetia;s__Actinomycetia_bacterium	852	1160	7420	1612	2200	958	12654	626	1304	11518	9574	4838	54716
d__Bacteria;k__unclassified_d__Bacteria;p__Firmicutes;c__Clostridia;o__Eubacteriales;f__Peptostreptococcaceae;g__Paeniclostridium;s__Paeniclostridium_sordellii	2922	3362	3528	2450	8570	3606	1440	6632	4900	6636	4270	6348	54664
d__Bacteria;k__unclassified_d__Bacteria;p__Bacteroidota;c__Bacteroidia;o__Bacteroidales;f__unclassified_o__Bacteroidales;g__unclassified_o__Bacteroidales;s__Bacteroidales_bacterium_55_9	28	2	27114	2	8	28	2	0	0	6864	20196	12	54256
d__Archaea;k__unclassified_d__Archaea;p__Euryarchaeota;c__Methanobacteria;o__Methanobacteriales;f__Methanobacteriaceae;g__Methanobrevibacter;s__Methanobrevibacter_gottschalkii	1686	3536	318	6200	3294	2486	11086	9092	7842	1402	2078	5144	54164
d__Bacteria;k__unclassified_d__Bacteria;p__Firmicutes;c__Erysipelotrichia;o__Erysipelotrichales;f__Erysipelotrichaceae;g__Galactobacillus;s__Galactobacillus_timonensis	126	276	6748	600	1790	140	15868	334	504	11548	8346	7622	53902
d__Bacteria;k__unclassified_d__Bacteria;p__Firmicutes;c__Clostridia;o__Eubacteriales;f__Peptostreptococcaceae;g__Romboutsia;s__Romboutsia_sp._Marseille-P6047	3166	3952	1268	2720	10266	4098	898	8282	5898	4408	1516	7388	53860
d__Bacteria;k__unclassified_d__Bacteria;p__Firmicutes;c__Clostridia;o__Eubacteriales;f__Clostridiaceae;g__Clostridium;s__Clostridium_sp._CAG:302	4750	2506	13800	1462	122	4314	232	282	1170	9840	15016	174	53668
d__Bacteria;k__unclassified_d__Bacteria;p__Firmicutes;c__Bacilli;o__Bacillales;f__unclassified_o__Bacillales;g__Exiguobacterium;s__Exiguobacterium_sp.	1864	2632	202	3150	5010	1842	20398	2542	3166	1096	2150	9344	53396
d__Bacteria;k__unclassified_d__Bacteria;p__Firmicutes;c__Clostridia;o__Eubacteriales;f__unclassified_o__Eubacteriales;g__unclassified_o__Eubacteriales;s__Eubacteriales_bacterium	3964	3058	9370	1732	3590	4808	3182	1544	1822	5510	11758	3034	53372
d__Bacteria;k__unclassified_d__Bacteria;p__Firmicutes;c__unclassified_p__Firmicutes;o__unclassified_p__Firmicutes;f__unclassified_p__Firmicutes;g__unclassified_p__Firmicutes;s__Firmicutes_bacterium_CAG:110	1590	1758	16002	1152	566	1990	476	1104	1694	8694	17400	632	53058
d__Bacteria;k__unclassified_d__Bacteria;p__Firmicutes;c__Clostridia;o__Eubacteriales;f__unclassified_o__Eubacteriales;g__Candidatus_Faecivicinus;s__Candidatus_Faecivicinus_avistercoris	1478	1546	13848	430	804	1880	704	424	474	11408	19116	650	52762
d__Bacteria;k__unclassified_d__Bacteria;p__Actinobacteria;c__Actinomycetia;o__Bifidobacteriales;f__Bifidobacteriaceae;g__Bifidobacterium;s__Bifidobacterium_longum	512	7584	1758	18380	1840	480	2252	1044	12642	2420	2088	1716	52716
d__Bacteria;k__unclassified_d__Bacteria;p__Candidatus_Melainabacteria;c__unclassified_p__Candidatus_Melainabacteria;o__Candidatus_Gastranaerophilales;f__unclassified_o__Candidatus_Gastranaerophilales;g__unclassified_o__Candidatus_Gastranaerophilales;s__Candidatus_Gastranaerophilales_bacterium	658	938	1542	1468	22132	1036	1762	2062	2088	4820	1932	12198	52636
d__Bacteria;k__unclassified_d__Bacteria;p__Bacteroidota;c__Bacteroidia;o__Bacteroidales;f__Muribaculaceae;g__Candidatus_Amulumruptor;s__Candidatus_Amulumruptor_caecigallinarius	26	4586	16438	3156	748	48	282	20	8454	4104	14238	496	52596
d__Bacteria;k__unclassified_d__Bacteria;p__Proteobacteria;c__Deltaproteobacteria;o__Desulfovibrionales;f__Desulfovibrionaceae;g__Desulfovibrio;s__Desulfovibrio_sp.	13350	4768	4872	1222	2248	16338	1594	758	1498	1202	2320	2014	52184
d__Bacteria;k__unclassified_d__Bacteria;p__Firmicutes;c__Clostridia;o__Eubacteriales;f__Lachnospiraceae;g__Lachnoclostridium;s__Lachnoclostridium_sp._MSJ-17	2876	6256	160	11272	638	3216	9564	4420	9312	412	978	2784	51888
d__Bacteria;k__unclassified_d__Bacteria;p__Proteobacteria;c__Gammaproteobacteria;o__Enterobacterales;f__unclassified_o__Enterobacterales;g__unclassified_o__Enterobacterales;s__unclassified_o__Enterobacterales	12780	7454	112	7558	228	8220	12	7232	7380	82	48	164	51270
d__Bacteria;k__unclassified_d__Bacteria;p__Firmicutes;c__Clostridia;o__Eubacteriales;f__Clostridiaceae;g__Clostridium;s__Clostridium_saudiense	4948	4206	2946	4556	7234	3784	930	4756	4804	4964	3420	4682	51230
d__Bacteria;k__unclassified_d__Bacteria;p__Firmicutes;c__Clostridia;o__Eubacteriales;f__Lachnospiraceae;g__Lachnoclostridium;s__[Clostridium]_scindens	2082	2572	5256	2786	7272	2666	2584	3570	3716	7302	6304	5096	51206
d__Bacteria;k__unclassified_d__Bacteria;p__Firmicutes;c__Clostridia;o__Eubacteriales;f__Clostridiaceae;g__Paraclostridium;s__Paraclostridium_bifermentans	3380	3978	3304	3738	7560	3414	1092	4908	4484	6040	3752	5112	50762
d__Bacteria;k__unclassified_d__Bacteria;p__Firmicutes;c__Clostridia;o__Eubacteriales;f__Clostridiaceae;g__Clostridium;s__Clostridium_beijerinckii	4474	3336	936	3978	11856	4820	1434	2328	3452	3702	1670	8572	50558
d__Bacteria;k__unclassified_d__Bacteria;p__Actinobacteria;c__Coriobacteriia;o__Coriobacteriales;f__Atopobiaceae;g__Tractidigestivibacter;s__Tractidigestivibacter_scatoligenes	44	52	9790	82	670	34	7732	144	82	17412	11406	2752	50200
d__Bacteria;k__unclassified_d__Bacteria;p__Firmicutes;c__Clostridia;o__Eubacteriales;f__Lachnospiraceae;g__Blautia;s__Blautia_sp._MSJ-9	274	1032	3172	1960	1430	514	20036	2510	2430	4090	7160	5528	50136
d__Bacteria;k__unclassified_d__Bacteria;p__Firmicutes;c__Clostridia;o__Eubacteriales;f__Oscillospiraceae;g__Ruthenibacterium;s__Ruthenibacterium_lactatiformans	2878	2674	6178	3010	3828	3370	4810	1682	3056	7062	7384	3984	49916
d__Bacteria;k__unclassified_d__Bacteria;p__Firmicutes;c__Clostridia;o__Eubacteriales;f__Christensenellaceae;g__unclassified_f__Christensenellaceae;s__Christensenellaceae_bacterium	5248	5944	3226	4798	3764	5964	1372	3442	4864	2790	4618	3100	49130
d__Bacteria;k__unclassified_d__Bacteria;p__Proteobacteria;c__unclassified_p__Proteobacteria;o__unclassified_p__Proteobacteria;f__unclassified_p__Proteobacteria;g__unclassified_p__Proteobacteria;s__Proteobacteria_bacterium	850	840	2224	970	16400	844	6366	576	910	5018	2268	11794	49060
d__Bacteria;k__unclassified_d__Bacteria;p__Firmicutes;c__Clostridia;o__Eubacteriales;f__Peptostreptococcaceae;g__Romboutsia;s__Romboutsia_sp._1001713B170207_170306_H8	2834	3530	1082	2532	9504	3528	748	7654	5392	3770	1222	6650	48446
d__Bacteria;k__unclassified_d__Bacteria;p__Firmicutes;c__Clostridia;o__Eubacteriales;f__Lachnospiraceae;g__Blautia;s__Blautia_sp._Marseille-P3201T	80	172	10958	384	306	92	346	90	278	13390	21934	284	48314
d__Archaea;k__unclassified_d__Archaea;p__Euryarchaeota;c__Methanobacteria;o__Methanobacteriales;f__Methanobacteriaceae;g__Methanobrevibacter;s__Methanobrevibacter_woesei	2154	3262	1868	4036	3284	2630	8062	6264	5764	2400	3604	4354	47682
d__Bacteria;k__unclassified_d__Bacteria;p__Firmicutes;c__Clostridia;o__Eubacteriales;f__Lachnospiraceae;g__Butyrivibrio;s__Butyrivibrio_fibrisolvens	1780	3006	4928	3796	2816	2116	5420	2552	3488	8014	5912	3462	47290
d__Viruses;k__Heunggongvirae;p__Uroviricota;c__Caudoviricetes;o__unclassified_c__Caudoviricetes;f__unclassified_c__Caudoviricetes;g__Vequintavirus;s__Vequintavirus_FV3	0	2	0	40	0	4290	0	33172	9750	0	0	0	47254
d__Bacteria;k__unclassified_d__Bacteria;p__Proteobacteria;c__Gammaproteobacteria;o__Aeromonadales;f__Succinivibrionaceae;g__unclassified_f__Succinivibrionaceae;s__Succinivibrionaceae_bacterium	568	2226	1974	5388	8462	800	7786	1858	4286	3636	2382	7828	47194
d__Bacteria;k__unclassified_d__Bacteria;p__Firmicutes;c__Clostridia;o__Eubacteriales;f__Clostridiaceae;g__Clostridium;s__Clostridium_bornimense	10504	4058	660	1998	3484	15270	374	2956	2956	1434	1176	2248	47118
d__Bacteria;k__unclassified_d__Bacteria;p__Firmicutes;c__Clostridia;o__Eubacteriales;f__Clostridiaceae;g__Hungatella;s__Hungatella_sp.	1266	1654	8122	1850	1910	1602	4132	1494	1882	11532	9330	2272	47046
d__Bacteria;k__unclassified_d__Bacteria;p__Firmicutes;c__Clostridia;o__Eubacteriales;f__Lachnospiraceae;g__Mediterraneibacter;s__[Ruminococcus]_torques	2106	3066	4626	4800	2846	2542	4246	2876	4152	5848	6202	2810	46120
d__Bacteria;k__unclassified_d__Bacteria;p__Firmicutes;c__Clostridia;o__Eubacteriales;f__Clostridiaceae;g__Clostridium;s__Clostridium_cuniculi	3334	4066	2966	4526	6170	2934	760	4122	4566	5018	3570	3794	45826
d__Bacteria;k__unclassified_d__Bacteria;p__Firmicutes;c__Erysipelotrichia;o__Erysipelotrichales;f__Erysipelotrichaceae;g__Erysipelatoclostridium;s__[Clostridium]_innocuum	1254	1624	5696	2144	4120	2072	4780	3044	3326	7396	6684	3560	45700
d__Bacteria;k__unclassified_d__Bacteria;p__Firmicutes;c__Clostridia;o__Eubacteriales;f__Lachnospiraceae;g__Blautia;s__Blautia_luti	1078	1222	8896	1206	1258	1020	3204	956	1208	11394	12612	1546	45600
d__Bacteria;k__unclassified_d__Bacteria;p__Firmicutes;c__Clostridia;o__Eubacteriales;f__Oscillospiraceae;g__Pseudoflavonifractor;s__Pseudoflavonifractor_phocaeensis	4200	3290	6020	2010	1186	7248	1654	3808	3222	5050	6388	1316	45392
d__Bacteria;k__unclassified_d__Bacteria;p__Firmicutes;c__Clostridia;o__Eubacteriales;f__Lachnospiraceae;g__Roseburia;s__Roseburia_sp._CAG:182	86	398	17512	704	164	112	568	96	462	8854	15360	1052	45368
d__Bacteria;k__unclassified_d__Bacteria;p__Firmicutes;c__Clostridia;o__Eubacteriales;f__Lachnospiraceae;g__Blautia;s__Blautia_glucerasea	1106	1112	8400	1302	1676	1076	3440	1252	1380	11330	11352	1910	45336
d__Bacteria;k__unclassified_d__Bacteria;p__Proteobacteria;c__Gammaproteobacteria;o__Aeromonadales;f__Succinivibrionaceae;g__Succinatimonas;s__Succinatimonas_hippei	15220	4780	426	4	1182	12862	1056	6348	1214	488	516	1094	45190
d__Bacteria;k__unclassified_d__Bacteria;p__Actinobacteria;c__Actinomycetia;o__Bifidobacteriales;f__Bifidobacteriaceae;g__Bifidobacterium;s__Bifidobacterium_angulatum	110	8510	10	21822	16	86	54	206	13976	12	10	16	44828
d__Bacteria;k__unclassified_d__Bacteria;p__Firmicutes;c__unclassified_p__Firmicutes;o__unclassified_p__Firmicutes;f__unclassified_p__Firmicutes;g__unclassified_p__Firmicutes;s__Firmicutes_bacterium_CAG:321_26_22	3996	2556	11156	1580	168	3588	318	224	1248	8028	11648	248	44758
d__Bacteria;k__unclassified_d__Bacteria;p__Firmicutes;c__Clostridia;o__Eubacteriales;f__Eubacteriaceae;g__Pseudoramibacter;s__Pseudoramibacter_porci	88	194	9628	222	774	96	6598	92	198	14704	9976	2022	44592
d__Bacteria;k__unclassified_d__Bacteria;p__Firmicutes;c__Clostridia;o__Eubacteriales;f__Lachnospiraceae;g__Roseburia;s__Roseburia_faecis	894	1322	8046	2016	2140	1036	1502	736	1918	6804	15826	1854	44094
d__Bacteria;k__unclassified_d__Bacteria;p__Firmicutes;c__Clostridia;o__Eubacteriales;f__Clostridiaceae;g__unclassified_f__Clostridiaceae;s__unclassified_f__Clostridiaceae	3026	3954	2598	4648	6374	2808	604	3926	4358	4646	3234	3836	44012
d__Bacteria;k__unclassified_d__Bacteria;p__Firmicutes;c__Clostridia;o__Eubacteriales;f__Lachnospiraceae;g__Enterocloster;s__Enterocloster_bolteae	1946	1908	4384	1840	6338	2250	4038	2248	2362	6122	5494	4966	43896
d__Archaea;k__unclassified_d__Archaea;p__Euryarchaeota;c__Methanobacteria;o__Methanobacteriales;f__Methanobacteriaceae;g__Methanosphaera;s__unclassified_g__Methanosphaera	440	390	3472	186	58	456	19142	812	372	5232	6618	4928	42106
d__Bacteria;k__unclassified_d__Bacteria;p__Actinobacteria;c__Actinomycetia;o__Bifidobacteriales;f__Bifidobacteriaceae;g__Bifidobacterium;s__Bifidobacterium_boum	6	7732	158	19766	286	8	386	18	12522	290	238	300	41710
d__Bacteria;k__unclassified_d__Bacteria;p__Firmicutes;c__Clostridia;o__Eubacteriales;f__Lachnospiraceae;g__Faecalimonas;s__Faecalimonas_umbilicata	1408	1394	5472	1500	3894	1986	1750	4858	3688	6770	6334	2340	41394
d__Bacteria;k__unclassified_d__Bacteria;p__Firmicutes;c__Clostridia;o__Eubacteriales;f__Clostridiaceae;g__Clostridium;s__Clostridium_sp._SY8519	666	1886	4100	3530	3386	828	5700	1786	3076	7362	4992	4048	41360
d__unclassified;k__unclassified_d__unclassified;p__unclassified_d__unclassified;c__unclassified_d__unclassified;o__unclassified_d__unclassified;f__unclassified_d__unclassified;g__unclassified_d__unclassified;s__uncultured_prokaryote	1018	848	4614	832	9844	1278	4188	1762	1492	3934	4268	6874	40952
d__Bacteria;k__unclassified_d__Bacteria;p__Bacteroidota;c__Bacteroidia;o__Bacteroidales;f__Tannerellaceae;g__Parabacteroides;s__Candidatus_Parabacteroides_intestinipullorum	16	52	12386	100	4268	12	116	18	80	10756	10716	2394	40914
d__Bacteria;k__unclassified_d__Bacteria;p__Firmicutes;c__Negativicutes;o__Selenomonadales;f__Selenomonadaceae;g__Schwartzia;s__Schwartzia_sp.	1372	1432	3824	934	8644	1364	2302	1328	1208	7832	4306	6182	40728
d__Bacteria;k__unclassified_d__Bacteria;p__Firmicutes;c__Clostridia;o__Eubacteriales;f__unclassified_o__Eubacteriales;g__Candidatus_Faecousia;s__Candidatus_Faecousia_intestinavium	1702	1444	11692	874	382	1958	240	930	1180	7382	12280	346	40410
d__Bacteria;k__unclassified_d__Bacteria;p__Actinobacteria;c__Coriobacteriia;o__Coriobacteriales;f__Atopobiaceae;g__Olsenella;s__Olsenella_uli	424	616	6040	772	1058	464	8480	1184	970	9212	7264	3444	39928
d__Viruses;k__Heunggongvirae;p__Uroviricota;c__Caudoviricetes;o__Crassvirales;f__unclassified_o__Crassvirales;g__unclassified_o__Crassvirales;s__CrAssphage_sp.	152	2044	8198	4354	1274	152	1492	166	3848	9786	7180	1220	39866
d__Bacteria;k__unclassified_d__Bacteria;p__Firmicutes;c__Erysipelotrichia;o__Erysipelotrichales;f__Coprobacillaceae;g__Sharpea;s__Sharpea_azabuensis	348	440	5490	486	1178	358	9854	686	546	9678	7356	3334	39754
d__Bacteria;k__unclassified_d__Bacteria;p__Firmicutes;c__Clostridia;o__Eubacteriales;f__Clostridiaceae;g__Clostridium;s__Clostridium_sp._CCUG_7971	2628	3044	2230	2102	4830	3252	674	6016	4454	4498	2652	3368	39748
d__Bacteria;k__unclassified_d__Bacteria;p__Firmicutes;c__Clostridia;o__Eubacteriales;f__Clostridiaceae;g__Clostridium;s__Clostridium_sp._28_12	1974	3782	5524	6420	174	3440	216	3528	6632	2804	4922	244	39660
d__Bacteria;k__unclassified_d__Bacteria;p__Bacteroidota;c__Bacteroidia;o__Bacteroidales;f__Prevotellaceae;g__Prevotella;s__Prevotella_stercorea	224	54	10734	6	1360	518	94	1422	950	13430	9658	1040	39490
d__Bacteria;k__unclassified_d__Bacteria;p__Firmicutes;c__Clostridia;o__Eubacteriales;f__Peptostreptococcaceae;g__Romboutsia;s__Romboutsia_hominis	2280	2824	1412	2124	6880	2724	806	5732	4052	4032	1746	4600	39212
d__Bacteria;k__unclassified_d__Bacteria;p__Firmicutes;c__Clostridia;o__Eubacteriales;f__Lachnospiraceae;g__Stomatobaculum;s__Stomatobaculum_sp.	1844	2844	1624	4608	5786	1916	2422	3286	4154	4016	2002	4666	39168
d__Bacteria;k__unclassified_d__Bacteria;p__Bacteroidota;c__Bacteroidia;o__Bacteroidales;f__Prevotellaceae;g__Prevotella;s__Prevotella_copri	1430	2016	10390	4046	3518	1752	1582	518	3236	2066	5898	2648	39100
d__Bacteria;k__unclassified_d__Bacteria;p__Firmicutes;c__Clostridia;o__Eubacteriales;f__Lachnospiraceae;g__Lachnospira;s__Lachnospira_sp.	2318	2304	3894	2362	2386	2672	5330	2080	2512	5542	4684	2892	38976
d__Bacteria;k__unclassified_d__Bacteria;p__Firmicutes;c__Clostridia;o__Eubacteriales;f__Lachnospiraceae;g__Oliverpabstia;s__Oliverpabstia_intestinalis	580	1164	5316	2014	1724	1380	2174	5236	4038	6932	6314	1708	38580
d__Bacteria;k__unclassified_d__Bacteria;p__Bacteroidota;c__Bacteroidia;o__Bacteroidales;f__Rikenellaceae;g__Alistipes;s__Alistipes_sp._58_9_plus	10	4	19120	0	0	6	0	0	0	4978	14436	6	38560
d__Bacteria;k__unclassified_d__Bacteria;p__Firmicutes;c__Clostridia;o__Eubacteriales;f__Peptostreptococcaceae;g__Terrisporobacter;s__Terrisporobacter_mayombei	2690	2318	1634	1552	6524	3552	760	6010	3894	3394	1652	4478	38458
d__Bacteria;k__unclassified_d__Bacteria;p__Firmicutes;c__Clostridia;o__Eubacteriales;f__Clostridiaceae;g__Clostridium;s__Clostridium_sp._MSJ-8	17282	2706	202	918	3712	8638	250	810	810	846	300	1904	38378
d__Bacteria;k__unclassified_d__Bacteria;p__Firmicutes;c__Clostridia;o__Eubacteriales;f__Oscillospiraceae;g__Ruminococcus;s__Ruminococcus_sp._CAG:563	50	46	16702	38	5170	48	82	38	62	1858	11734	2224	38052
d__Bacteria;k__unclassified_d__Bacteria;p__Firmicutes;c__Clostridia;o__unclassified_c__Clostridia;f__unclassified_c__Clostridia;g__Candidatus_Ornithomonoglobus;s__Candidatus_Ornithomonoglobus_intestinigallinarum	180	124	11862	70	408	204	742	166	124	8078	15392	518	37868
d__Bacteria;k__unclassified_d__Bacteria;p__Firmicutes;c__Tissierellia;o__unclassified_c__Tissierellia;f__unclassified_c__Tissierellia;g__unclassified_c__Tissierellia;s__Tissierellia_bacterium	1000	1198	7656	1804	2326	1186	1148	1568	1978	9042	7032	1776	37714
d__Bacteria;k__unclassified_d__Bacteria;p__Bacteroidota;c__unclassified_p__Bacteroidota;o__unclassified_p__Bacteroidota;f__unclassified_p__Bacteroidota;g__unclassified_p__Bacteroidota;s__Bacteroidetes_bacterium	2052	2404	10030	3616	2324	2376	1110	1404	3232	2498	4700	1600	37346
d__Viruses;k__Heunggongvirae;p__Uroviricota;c__Caudoviricetes;o__unclassified_c__Caudoviricetes;f__Podoviridae;g__unclassified_f__Podoviridae;s__Podoviridae_sp._ctq8112	100	178	3842	204	4874	170	10604	692	562	5506	4460	6128	37320
d__Bacteria;k__unclassified_d__Bacteria;p__Firmicutes;c__Clostridia;o__Eubacteriales;f__Clostridiaceae;g__Butyricicoccus;s__Butyricicoccus_pullicaecorum	1048	956	5118	1090	3244	1718	1860	3518	2986	6842	6250	2600	37230
d__Bacteria;k__unclassified_d__Bacteria;p__Proteobacteria;c__Gammaproteobacteria;o__Enterobacterales;f__Enterobacteriaceae;g__Escherichia;s__unclassified_g__Escherichia	11320	5578	12	4274	30	6634	0	4608	4660	30	20	32	37198
d__Bacteria;k__unclassified_d__Bacteria;p__Bacteroidota;c__Bacteroidia;o__Bacteroidales;f__Bacteroidaceae;g__Bacteroides;s__Bacteroides_fragilis	1906	4000	6744	2368	2146	2164	294	320	9536	1804	4148	1490	36920
d__Bacteria;k__unclassified_d__Bacteria;p__Firmicutes;c__Clostridia;o__Eubacteriales;f__Oscillospiraceae;g__Pseudoflavonifractor;s__Pseudoflavonifractor_capillosus	3078	2250	4828	1616	1814	3736	2066	1840	2206	5880	5532	1660	36506
d__Bacteria;k__unclassified_d__Bacteria;p__Elusimicrobia;c__Elusimicrobia;o__Elusimicrobiales;f__Elusimicrobiaceae;g__unclassified_f__Elusimicrobiaceae;s__Elusimicrobiaceae_bacterium	1944	1880	884	2108	9254	2086	2360	3382	3432	1904	1092	6014	36340
d__Bacteria;k__unclassified_d__Bacteria;p__Proteobacteria;c__Alphaproteobacteria;o__Rhodobacterales;f__Roseobacteraceae;g__Loktanella;s__Loktanella_sp.	1246	890	1968	1776	8804	1078	6068	328	1314	3550	1738	7388	36148
d__Bacteria;k__unclassified_d__Bacteria;p__Actinobacteria;c__Actinomycetia;o__Micrococcales;f__Microbacteriaceae;g__Clavibacter;s__Clavibacter_sp.	0	20	10060	34	1506	0	724	0	34	14412	8190	1062	36042
d__Bacteria;k__unclassified_d__Bacteria;p__Proteobacteria;c__Gammaproteobacteria;o__Enterobacterales;f__Enterobacteriaceae;g__Klebsiella;s__Klebsiella_pneumoniae	1088	814	2326	596	7940	980	6896	592	592	4234	2560	7420	36038
d__Bacteria;k__unclassified_d__Bacteria;p__Firmicutes;c__Clostridia;o__Eubacteriales;f__Lachnospiraceae;g__Roseburia;s__Roseburia_hominis	2116	1834	5112	1248	2614	2568	3128	1106	1444	5986	6112	2654	35922
d__Bacteria;k__unclassified_d__Bacteria;p__Firmicutes;c__Clostridia;o__Eubacteriales;f__Lachnospiraceae;g__Roseburia;s__Roseburia_inulinivorans	1356	1398	4880	1490	2574	1704	4574	1764	1764	5456	5548	3242	35750
d__Bacteria;k__unclassified_d__Bacteria;p__Firmicutes;c__Clostridia;o__Eubacteriales;f__Oscillospiraceae;g__Saccharofermentans;s__Saccharofermentans_sp.	1826	3066	1966	4090	3154	2340	2074	4664	4590	2858	2452	2540	35620
d__Bacteria;k__unclassified_d__Bacteria;p__Firmicutes;c__Erysipelotrichia;o__Erysipelotrichales;f__Erysipelotrichaceae;g__Faecalibaculum;s__Faecalibaculum_rodentium	46	30	7270	14	3656	48	3920	150	122	11676	5618	2946	35496
d__Bacteria;k__unclassified_d__Bacteria;p__Firmicutes;c__Clostridia;o__Eubacteriales;f__Clostridiaceae;g__Clostridium;s__Clostridium_sp._CAG:524	440	200	11794	130	522	444	86	34	92	8156	13234	244	35376
d__Archaea;k__unclassified_d__Archaea;p__Euryarchaeota;c__Methanomicrobia;o__Methanomicrobiales;f__Methanocorpusculaceae;g__Methanocorpusculum;s__Methanocorpusculum_sp.	5014	2972	350	1900	1974	10756	1898	3484	3514	674	688	1874	35098
d__Bacteria;k__unclassified_d__Bacteria;p__Firmicutes;c__Clostridia;o__Eubacteriales;f__Lachnospiraceae;g__Anaerobutyricum;s__Anaerobutyricum_soehngenii	1266	1462	3100	1314	5378	1508	2822	3064	2030	4874	4206	3960	34984
d__Bacteria;k__unclassified_d__Bacteria;p__Firmicutes;c__Clostridia;o__Eubacteriales;f__Peptostreptococcaceae;g__Romboutsia;s__Romboutsia_weinsteinii	2302	2592	2126	1610	4628	2592	662	5120	3604	3916	2354	3244	34750
d__Bacteria;k__unclassified_d__Bacteria;p__Firmicutes;c__Clostridia;o__Eubacteriales;f__Clostridiaceae;g__Clostridium;s__Clostridium_thermobutyricum	440	342	492	276	19214	388	68	392	346	2804	604	9218	34584
d__Bacteria;k__unclassified_d__Bacteria;p__Firmicutes;c__Clostridia;o__Eubacteriales;f__Lachnospiraceae;g__Lachnoclostridium;s__[Clostridium]_symbiosum	1332	1580	3692	1844	3826	1648	3626	1742	2036	5520	4582	3146	34574
d__Bacteria;k__unclassified_d__Bacteria;p__Firmicutes;c__Clostridia;o__Eubacteriales;f__Lachnospiraceae;g__Fusicatenibacter;s__Fusicatenibacter_saccharivorans	774	1108	4696	1544	2368	1082	2622	2344	2144	7756	5692	2356	34486
d__Bacteria;k__unclassified_d__Bacteria;p__Proteobacteria;c__Betaproteobacteria;o__Burkholderiales;f__Burkholderiaceae;g__unclassified_f__Burkholderiaceae;s__Burkholderiaceae_bacterium	336	314	484	220	16872	244	954	28	160	2946	622	11288	34468
d__Bacteria;k__unclassified_d__Bacteria;p__Firmicutes;c__Clostridia;o__Eubacteriales;f__Lachnospiraceae;g__Blautia;s__uncultured_Blautia_sp.	1620	2060	4484	2602	1878	1750	1976	1832	2576	6328	5638	1664	34408
d__Bacteria;k__unclassified_d__Bacteria;p__Firmicutes;c__Bacilli;o__Lactobacillales;f__Streptococcaceae;g__Streptococcus;s__Streptococcus_suis	882	970	7982	1020	1844	952	2514	822	1110	6234	7976	1862	34168
d__Bacteria;k__unclassified_d__Bacteria;p__Firmicutes;c__Clostridia;o__Eubacteriales;f__Oscillospiraceae;g__Ruminococcus;s__Ruminococcus_sp._AF41-9	396	696	7064	1084	280	474	2500	618	1062	8980	10146	806	34106
d__Bacteria;k__unclassified_d__Bacteria;p__Actinobacteria;c__Coriobacteriia;o__Eggerthellales;f__Eggerthellaceae;g__Slackia;s__Slackia_heliotrinireducens	2072	3050	1892	3310	2398	2092	4168	2838	3336	3700	2432	2770	34058
d__Viruses;k__Heunggongvirae;p__Uroviricota;c__Caudoviricetes;o__unclassified_c__Caudoviricetes;f__unclassified_c__Caudoviricetes;g__Vequintavirus;s__Vequintavirus_murica	0	10	0	28	0	3024	0	23948	6880	0	0	0	33890
d__Bacteria;k__unclassified_d__Bacteria;p__Firmicutes;c__Clostridia;o__Eubacteriales;f__Lachnospiraceae;g__Coprococcus;s__Coprococcus_sp.	2350	2012	5134	1120	1508	2692	2232	1454	1572	5146	6520	1450	33190
d__Bacteria;k__unclassified_d__Bacteria;p__Actinobacteria;c__Coriobacteriia;o__Coriobacteriales;f__Atopobiaceae;g__Olsenella;s__Olsenella_porci	22	34	5898	84	584	48	7238	152	140	8694	6958	3140	32992
d__Bacteria;k__unclassified_d__Bacteria;p__Firmicutes;c__Clostridia;o__Eubacteriales;f__Lachnospiraceae;g__Oribacterium;s__Oribacterium_sp._NK2B42	850	1706	4370	2774	1592	908	2376	1504	2430	7704	5068	1708	32990
d__Bacteria;k__unclassified_d__Bacteria;p__Firmicutes;c__Clostridia;o__Eubacteriales;f__unclassified_o__Eubacteriales;g__Intestinimonas;s__Intestinimonas_butyriciproducens	2314	2068	3754	2298	2868	2684	2082	1902	2598	3874	4200	2268	32910
d__Bacteria;k__unclassified_d__Bacteria;p__Firmicutes;c__unclassified_p__Firmicutes;o__unclassified_p__Firmicutes;f__unclassified_p__Firmicutes;g__unclassified_p__Firmicutes;s__Firmicutes_bacterium_CAG:321	3028	1790	8580	776	78	2706	270	156	644	5722	9068	88	32906
d__Bacteria;k__unclassified_d__Bacteria;p__Firmicutes;c__Bacilli;o__unclassified_c__Bacilli;f__unclassified_c__Bacilli;g__Candidatus_Coprovivens;s__Candidatus_Coprovivens_excrementavium	6464	4474	5100	408	158	6832	238	366	668	2960	5068	154	32890
d__Bacteria;k__unclassified_d__Bacteria;p__Actinobacteria;c__Coriobacteriia;o__Eggerthellales;f__Eggerthellaceae;g__Adlercreutzia;s__Adlercreutzia_sp._ZJ138	3338	2410	496	1530	276	3606	1014	10944	7238	850	642	464	32808
d__Viruses;k__Heunggongvirae;p__Uroviricota;c__Caudoviricetes;o__unclassified_c__Caudoviricetes;f__Siphoviridae;g__unclassified_f__Siphoviridae;s__Siphoviridae_sp._ctJ3t72	46	2366	1014	5516	2016	784	3870	5306	6996	1386	966	2490	32756
d__Bacteria;k__unclassified_d__Bacteria;p__Bacteroidota;c__Bacteroidia;o__Bacteroidales;f__Barnesiellaceae;g__Barnesiella;s__Barnesiella_sp._CU968	2	846	14780	540	300	8	14	10	1556	2630	11868	180	32734
d__Bacteria;k__unclassified_d__Bacteria;p__Firmicutes;c__Erysipelotrichia;o__Erysipelotrichales;f__Coprobacillaceae;g__Coprobacillus;s__Coprobacillus_sp.	278	616	5746	1192	2062	598	3830	2184	1898	6032	6190	1758	32384
d__Bacteria;k__unclassified_d__Bacteria;p__Firmicutes;c__Clostridia;o__Eubacteriales;f__Peptostreptococcaceae;g__Terrisporobacter;s__Terrisporobacter_glycolicus	2526	1850	748	1198	5826	3292	662	5588	3474	2030	956	3912	32062
d__Bacteria;k__unclassified_d__Bacteria;p__Firmicutes;c__Clostridia;o__Eubacteriales;f__Oscillospiraceae;g__Flavonifractor;s__uncultured_Flavonifractor_sp.	848	560	7390	506	2082	996	1184	474	564	7798	7862	1724	31988
d__Bacteria;k__unclassified_d__Bacteria;p__Candidatus_Riflebacteria;c__unclassified_p__Candidatus_Riflebacteria;o__unclassified_p__Candidatus_Riflebacteria;f__unclassified_p__Candidatus_Riflebacteria;g__unclassified_p__Candidatus_Riflebacteria;s__Candidatus_Riflebacteria_bacterium	860	870	776	712	10688	1090	2316	1964	1432	2776	1024	7318	31826
d__Bacteria;k__unclassified_d__Bacteria;p__Firmicutes;c__Bacilli;o__Bacillales;f__Bacillaceae;g__Bacillus;s__Bacillus_sp._(in:_Bacteria)	3018	3866	808	4280	1514	3144	2940	3050	4184	1480	1296	2006	31586
d__Bacteria;k__unclassified_d__Bacteria;p__Firmicutes;c__Clostridia;o__Eubacteriales;f__Lachnospiraceae;g__Cellulosilyticum;s__Cellulosilyticum_sp.	1506	2126	936	4194	5082	1618	2766	2326	4238	1796	1192	3688	31468
d__Archaea;k__unclassified_d__Archaea;p__Euryarchaeota;c__Methanobacteria;o__Methanobacteriales;f__Methanobacteriaceae;g__Methanosphaera;s__Methanosphaera_sp._rholeuAM270	3312	2952	1198	1550	996	2934	4858	4774	2834	2124	1932	1898	31362
d__Bacteria;k__unclassified_d__Bacteria;p__Firmicutes;c__Clostridia;o__Eubacteriales;f__Clostridiaceae;g__Hungatella;s__Hungatella_hathewayi	1340	1846	3478	1966	3082	1608	3044	1244	1754	4556	4516	2696	31130
d__Bacteria;k__unclassified_d__Bacteria;p__Firmicutes;c__Clostridia;o__Eubacteriales;f__Lachnospiraceae;g__Blautia;s__Blautia_sp._M29	230	160	7164	140	332	260	2198	282	168	9820	9452	706	30912
d__Bacteria;k__unclassified_d__Bacteria;p__Firmicutes;c__Clostridia;o__Eubacteriales;f__Lachnospiraceae;g__Blautia;s__Candidatus_Blautia_faecigallinarum	616	488	7692	352	212	430	684	234	372	10492	8974	288	30834
d__Bacteria;k__unclassified_d__Bacteria;p__Firmicutes;c__Clostridia;o__Eubacteriales;f__Lachnospiraceae;g__unclassified_f__Lachnospiraceae;s__Lachnospiraceae_bacterium_A4	1712	1660	2626	1188	3688	2664	3622	1070	1240	4682	3188	3434	30774
d__Bacteria;k__unclassified_d__Bacteria;p__Firmicutes;c__Clostridia;o__Eubacteriales;f__Oscillospiraceae;g__Ruminococcus;s__Ruminococcus_bovis	2020	4048	854	7256	944	1918	3002	1506	5480	1144	1042	1284	30498
d__Bacteria;k__unclassified_d__Bacteria;p__Firmicutes;c__Clostridia;o__Eubacteriales;f__Eubacteriales_Family_XIII._Incertae_Sedis;g__Lentihominibacter;s__Lentihominibacter_hominis	1808	1726	3312	1506	1452	1900	2078	3754	3054	4460	4106	1322	30478
d__Bacteria;k__unclassified_d__Bacteria;p__Lentisphaerae;c__Lentisphaeria;o__unclassified_c__Lentisphaeria;f__unclassified_c__Lentisphaeria;g__unclassified_c__Lentisphaeria;s__Lentisphaeria_bacterium	1586	2080	674	2684	6822	2048	900	2960	3306	1854	850	4548	30312
d__Bacteria;k__unclassified_d__Bacteria;p__Actinobacteria;c__Coriobacteriia;o__Eggerthellales;f__Eggerthellaceae;g__Adlercreutzia;s__Adlercreutzia_sp._ZJ141	2942	1960	530	1036	730	3504	736	10038	6372	1022	630	784	30284
d__Viruses;k__Heunggongvirae;p__Uroviricota;c__Caudoviricetes;o__Crassvirales;f__Intestiviridae;g__Hacihdavirus;s__Hacihdavirus_animalis	254	796	7334	1240	1580	184	1280	16	1118	9158	6068	1214	30242
d__Bacteria;k__unclassified_d__Bacteria;p__Firmicutes;c__Clostridia;o__Eubacteriales;f__Eubacteriaceae;g__Eubacterium;s__unclassified_g__Eubacterium	756	1038	3840	1298	2372	662	5104	732	1266	4600	5270	2958	29896
d__Bacteria;k__unclassified_d__Bacteria;p__Firmicutes;c__Clostridia;o__Eubacteriales;f__Clostridiaceae;g__Clostridium;s__Clostridium_sp._CAG:452	7668	6102	2246	374	218	8758	170	126	370	1224	2266	210	29732
d__Bacteria;k__unclassified_d__Bacteria;p__Firmicutes;c__Clostridia;o__Eubacteriales;f__Oscillospiraceae;g__Acetivibrio;s__Acetivibrio_ethanolgignens	1750	1650	3268	1220	3916	2410	2506	1050	1420	3942	3562	2920	29614
d__Bacteria;k__unclassified_d__Bacteria;p__Actinobacteria;c__Actinomycetia;o__Bifidobacteriales;f__Bifidobacteriaceae;g__Bifidobacterium;s__Bifidobacterium_pseudocatenulatum	256	5196	556	12376	254	296	708	160	8386	486	568	358	29600
d__Bacteria;k__unclassified_d__Bacteria;p__Firmicutes;c__Bacilli;o__Lactobacillales;f__Streptococcaceae;g__Streptococcus;s__Streptococcus_sp.	1332	3968	584	8736	1532	1740	940	1042	5790	1294	770	1646	29374
d__Bacteria;k__unclassified_d__Bacteria;p__Firmicutes;c__Clostridia;o__Eubacteriales;f__Lachnospiraceae;g__Butyrivibrio;s__Butyrivibrio_hungatei	1730	4186	642	5668	1598	1776	1490	3238	5148	1368	870	1612	29326
d__Bacteria;k__unclassified_d__Bacteria;p__Bacteroidota;c__Bacteroidia;o__Bacteroidales;f__Tannerellaceae;g__Parabacteroides;s__Parabacteroides_sp._AGMB00274	458	114	9752	144	2436	748	1180	10	110	4722	7648	1936	29258
d__Bacteria;k__unclassified_d__Bacteria;p__Firmicutes;c__Clostridia;o__Eubacteriales;f__Lachnospiraceae;g__Roseburia;s__Roseburia_intestinalis	1354	1792	3708	2412	2268	1784	2362	1296	2194	3794	4278	1932	29174
d__Bacteria;k__unclassified_d__Bacteria;p__Firmicutes;c__Clostridia;o__Eubacteriales;f__Lachnospiraceae;g__Anaerostipes;s__Anaerostipes_sp.	740	970	1046	1332	1828	1408	8884	3514	3736	1274	2190	2108	29030
d__Bacteria;k__unclassified_d__Bacteria;p__Firmicutes;c__Clostridia;o__Eubacteriales;f__Lachnospiraceae;g__Blautia;s__Blautia_sp._CAG:257	134	274	7722	452	260	124	184	120	334	7602	11560	200	28966
d__Bacteria;k__unclassified_d__Bacteria;p__Actinobacteria;c__Coriobacteriia;o__Coriobacteriales;f__Coriobacteriaceae;g__Collinsella;s__Collinsella_aerofaciens	1184	1180	4052	910	1436	1292	3380	1530	1436	5974	4572	2002	28948
d__Viruses;k__Heunggongvirae;p__Uroviricota;c__Caudoviricetes;o__Crassvirales;f__unclassified_o__Crassvirales;g__unclassified_o__Crassvirales;s__CrAss-like_virus_sp._ctYsL76	174	1974	96	4106	134	1596	112	10114	10120	210	118	118	28872
d__Bacteria;k__unclassified_d__Bacteria;p__Firmicutes;c__Clostridia;o__Eubacteriales;f__Lachnospiraceae;g__Marvinbryantia;s__Marvinbryantia_formatexigens	1142	1124	4332	1422	1748	1016	1874	1280	1516	6272	5194	1622	28542
d__Bacteria;k__unclassified_d__Bacteria;p__Firmicutes;c__Clostridia;o__Eubacteriales;f__Oscillospiraceae;g__unclassified_f__Oscillospiraceae;s__unclassified_f__Oscillospiraceae	1486	1070	4648	738	1618	1786	1948	728	926	6384	5548	1582	28462
d__Bacteria;k__unclassified_d__Bacteria;p__Firmicutes;c__Clostridia;o__Eubacteriales;f__Oscillospiraceae;g__Dysosmobacter;s__Dysosmobacter_sp.	1700	1464	2776	2300	3816	2684	1652	1664	1930	2536	2988	2646	28156
d__Bacteria;k__unclassified_d__Bacteria;p__Firmicutes;c__Clostridia;o__Eubacteriales;f__Lachnospiraceae;g__Acetatifactor;s__Acetatifactor_sp.	2016	2476	2060	2580	1448	2360	2972	1940	2668	2882	2738	1922	28062
d__Bacteria;k__unclassified_d__Bacteria;p__Firmicutes;c__Clostridia;o__Eubacteriales;f__Eubacteriaceae;g__unclassified_f__Eubacteriaceae;s__Eubacteriaceae_bacterium_CHKCI004	784	1046	2204	1124	5310	904	2904	1302	1172	4002	2886	4250	27888
d__Bacteria;k__unclassified_d__Bacteria;p__Actinobacteria;c__Actinomycetia;o__Bifidobacteriales;f__Bifidobacteriaceae;g__Bifidobacterium;s__Bifidobacterium_pongonis	8	5368	72	13684	4	6	6	10	8548	96	68	6	27876
d__Bacteria;k__unclassified_d__Bacteria;p__Bacteroidota;c__Bacteroidia;o__Bacteroidales;f__Bacteroidaceae;g__Bacteroides;s__Bacteroides_xylanisolvens	858	932	6432	1156	3524	1170	318	1650	1698	2800	4750	2546	27834
d__Bacteria;k__unclassified_d__Bacteria;p__Bacteroidota;c__Bacteroidia;o__Bacteroidales;f__Muribaculaceae;g__Muribaculum;s__Muribaculum_sp.	718	1562	8878	802	768	862	1002	442	1630	2582	7562	852	27660
d__Bacteria;k__unclassified_d__Bacteria;p__Firmicutes;c__Clostridia;o__Eubacteriales;f__Lachnospiraceae;g__Anaerostipes;s__Anaerostipes_hadrus	880	1386	2492	1924	3268	1194	2542	1986	2050	3746	3274	2828	27570
d__Bacteria;k__unclassified_d__Bacteria;p__Firmicutes;c__Clostridia;o__Eubacteriales;f__Lachnospiraceae;g__Oribacterium;s__Oribacterium_sp._oral_taxon_078	802	1174	2718	1736	2706	902	3408	1390	1680	4860	3280	2912	27568
d__Bacteria;k__unclassified_d__Bacteria;p__Firmicutes;c__Clostridia;o__Eubacteriales;f__Lachnospiraceae;g__Coprococcus;s__Coprococcus_eutactus	1580	1928	2172	2158	2112	1972	2862	2468	2592	2976	2522	2206	27548
d__Bacteria;k__unclassified_d__Bacteria;p__Proteobacteria;c__Epsilonproteobacteria;o__Campylobacterales;f__Campylobacteraceae;g__Campylobacter;s__Campylobacter_coli	696	1266	4756	2488	1672	680	1190	748	1984	5338	5312	1342	27472
d__Archaea;k__unclassified_d__Archaea;p__Euryarchaeota;c__Methanobacteria;o__Methanobacteriales;f__Methanobacteriaceae;g__Methanobrevibacter;s__Methanobrevibacter_sp._TLL-48-HuF1	362	526	4696	456	584	630	4236	2060	1260	5838	5432	1372	27452
d__Bacteria;k__unclassified_d__Bacteria;p__Firmicutes;c__Bacilli;o__Lactobacillales;f__Enterococcaceae;g__Enterococcus;s__Enterococcus_faecium	1080	1200	3692	1114	2612	1414	2188	1094	1150	4570	4604	2572	27290
d__Bacteria;k__unclassified_d__Bacteria;p__Firmicutes;c__Clostridia;o__Eubacteriales;f__Clostridiaceae;g__Alkaliphilus;s__Alkaliphilus_transvaalensis	8	6	6524	4	194	2	1554	12	12	10860	7450	638	27264
d__Bacteria;k__unclassified_d__Bacteria;p__Firmicutes;c__Bacilli;o__Lactobacillales;f__Streptococcaceae;g__Streptococcus;s__Streptococcus_lutetiensis	1324	3342	112	3664	3808	2462	1004	1624	3628	1904	278	4088	27238
d__Bacteria;k__unclassified_d__Bacteria;p__Firmicutes;c__Clostridia;o__Eubacteriales;f__Oscillospiraceae;g__Anaeromassilibacillus;s__Anaeromassilibacillus_senegalensis	634	604	3118	632	7044	822	1050	516	696	4150	3674	4224	27164
d__Bacteria;k__unclassified_d__Bacteria;p__Firmicutes;c__Clostridia;o__Eubacteriales;f__Peptostreptococcaceae;g__Romboutsia;s__Romboutsia_sp._1001713B170131_170501_G6	1646	1930	1782	1322	3464	2002	504	3610	2842	3294	1908	2646	26950
d__Bacteria;k__unclassified_d__Bacteria;p__Firmicutes;c__Clostridia;o__Eubacteriales;f__Lachnospiraceae;g__Bariatricus;s__Bariatricus_massiliensis	278	292	5188	556	1198	330	1990	678	832	7176	7132	1280	26930
d__Bacteria;k__unclassified_d__Bacteria;p__Firmicutes;c__Clostridia;o__Eubacteriales;f__Lachnospiraceae;g__Coprococcus;s__unclassified_g__Coprococcus	752	864	5068	962	630	740	2222	890	1124	6582	5972	1106	26912
d__Bacteria;k__unclassified_d__Bacteria;p__Firmicutes;c__Erysipelotrichia;o__Erysipelotrichales;f__Erysipelotrichaceae;g__unclassified_f__Erysipelotrichaceae;s__Erysipelotrichaceae_bacterium_RD49	12	30	3706	64	6016	28	2068	26	80	6696	4148	4012	26886
d__Bacteria;k__unclassified_d__Bacteria;p__Firmicutes;c__Bacilli;o__unclassified_c__Bacilli;f__unclassified_c__Bacilli;g__Candidatus_Onthousia;s__Candidatus_Onthousia_faecavium	824	918	7858	646	232	876	596	126	506	5734	8218	344	26878
d__Bacteria;k__unclassified_d__Bacteria;p__Firmicutes;c__Clostridia;o__Eubacteriales;f__Clostridiaceae;g__Clostridium;s__Clostridium_sp._CAG:245_30_32	524	684	9100	450	148	810	414	438	562	3792	9440	242	26604
d__Bacteria;k__unclassified_d__Bacteria;p__Firmicutes;c__Clostridia;o__Eubacteriales;f__Peptostreptococcaceae;g__Terrisporobacter;s__unclassified_g__Terrisporobacter	2504	1878	682	1158	3252	3170	440	5488	3106	1784	836	2228	26526
d__Bacteria;k__unclassified_d__Bacteria;p__Firmicutes;c__Clostridia;o__Eubacteriales;f__Lachnospiraceae;g__Mediterraneibacter;s__[Ruminococcus]_lactaris	942	1690	3032	3636	1590	1042	1622	1070	2736	3822	3728	1438	26348
d__Bacteria;k__unclassified_d__Bacteria;p__Firmicutes;c__Clostridia;o__Eubacteriales;f__Eubacteriaceae;g__Eubacterium;s__Eubacterium_sp._An11	928	1140	1392	910	5966	1192	2548	1902	1276	2358	2308	4300	26220
d__Archaea;k__unclassified_d__Archaea;p__Euryarchaeota;c__Methanobacteria;o__Methanobacteriales;f__Methanobacteriaceae;g__unclassified_f__Methanobacteriaceae;s__Methanobacteriaceae_archaeon	466	760	1022	1248	2970	598	7632	1784	1484	2084	2410	3748	26206
d__Bacteria;k__unclassified_d__Bacteria;p__Actinobacteria;c__Coriobacteriia;o__Coriobacteriales;f__Atopobiaceae;g__Olsenella;s__Olsenella_profusa	216	274	4386	408	594	236	5000	524	494	6800	5010	2188	26130
d__Bacteria;k__unclassified_d__Bacteria;p__Firmicutes;c__Clostridia;o__Eubacteriales;f__Clostridiaceae;g__Clostridium;s__Clostridium_sp._28_17	546	802	8302	934	238	784	766	422	928	3776	8198	406	26102
d__Bacteria;k__unclassified_d__Bacteria;p__Firmicutes;c__Clostridia;o__Eubacteriales;f__Lachnospiraceae;g__Anaerobutyricum;s__Candidatus_Anaerobutyricum_avicola	788	906	1074	870	6886	846	2834	1598	1150	2390	1834	4746	25922
d__Bacteria;k__unclassified_d__Bacteria;p__Firmicutes;c__Clostridia;o__Eubacteriales;f__Eubacteriaceae;g__Eubacterium;s__Eubacterium_sp._An3	720	862	1656	828	5250	1020	2452	2066	1372	3402	2462	3768	25858
d__Bacteria;k__unclassified_d__Bacteria;p__Firmicutes;c__Erysipelotrichia;o__Erysipelotrichales;f__Erysipelotrichaceae;g__Catenisphaera;s__Catenisphaera_adipataccumulans	64	76	5154	170	524	74	3696	74	112	8594	5850	1460	25848
d__Bacteria;k__unclassified_d__Bacteria;p__Firmicutes;c__Clostridia;o__Eubacteriales;f__Clostridiaceae;g__Clostridium;s__Clostridium_sp._CAG:780	352	352	9168	304	132	476	316	362	510	4300	9292	216	25780
d__Viruses;k__Heunggongvirae;p__Uroviricota;c__Caudoviricetes;o__unclassified_c__Caudoviricetes;f__Ackermannviridae;g__unclassified_f__Ackermannviridae;s__Ackermannviridae_sp.	476	552	4712	316	5436	506	550	492	474	5426	3442	3322	25704
d__Archaea;k__unclassified_d__Archaea;p__Euryarchaeota;c__Methanobacteria;o__Methanobacteriales;f__Methanobacteriaceae;g__Methanosphaera;s__Methanosphaera_sp._rholeuAM74	2168	2892	400	2494	746	2378	2146	5300	4036	1096	732	1190	25578
d__Bacteria;k__unclassified_d__Bacteria;p__Firmicutes;c__Clostridia;o__Eubacteriales;f__Oscillospiraceae;g__Agathobaculum;s__Agathobaculum_butyriciproducens	1074	1022	4262	952	1496	1010	2268	694	988	5530	4752	1472	25520
d__Bacteria;k__unclassified_d__Bacteria;p__Firmicutes;c__Clostridia;o__Eubacteriales;f__Lachnospiraceae;g__Stomatobaculum;s__Stomatobaculum_longum	700	1240	2394	2090	2250	708	2610	1364	1788	5162	2934	2248	25488
d__Bacteria;k__unclassified_d__Bacteria;p__Bacteroidota;c__Bacteroidia;o__Bacteroidales;f__Bacteroidaceae;g__Bacteroides;s__Bacteroides_uniformis	2656	828	8040	330	1112	2942	392	354	724	1538	5596	854	25366
d__Bacteria;k__unclassified_d__Bacteria;p__Actinobacteria;c__Coriobacteriia;o__Coriobacteriales;f__Atopobiaceae;g__Olsenella;s__Olsenella_sp._KH3B4	24	32	4858	56	358	32	4662	140	94	7974	5360	1770	25360
d__Bacteria;k__unclassified_d__Bacteria;p__Firmicutes;c__Clostridia;o__Eubacteriales;f__Oscillospiraceae;g__Anaerotruncus;s__Anaerotruncus_colihominis	1268	1144	4136	898	1584	1602	1776	1008	1160	4120	5066	1584	25346
d__Bacteria;k__unclassified_d__Bacteria;p__Firmicutes;c__Clostridia;o__Eubacteriales;f__Eubacteriaceae;g__Eubacterium;s__Eubacterium_ventriosum	1162	1594	2794	1934	2520	1366	1532	1158	2010	3912	3318	2020	25320
d__Bacteria;k__unclassified_d__Bacteria;p__Actinobacteria;c__Actinomycetia;o__Corynebacteriales;f__Mycobacteriaceae;g__Mycobacterium;s__Mycobacterium_tuberculosis	1300	1424	2852	1168	2548	1358	572	1890	1674	4888	3516	1986	25176
d__Bacteria;k__unclassified_d__Bacteria;p__Firmicutes;c__Clostridia;o__Eubacteriales;f__Eubacteriaceae;g__Candidatus_Copromorpha;s__Candidatus_Copromorpha_excrementipullorum	968	942	3680	570	1094	1184	2066	2102	1588	5610	4160	1174	25138
d__Bacteria;k__unclassified_d__Bacteria;p__Firmicutes;c__Clostridia;o__Eubacteriales;f__Clostridiaceae;g__Clostridium;s__Clostridium_sp._CAG:389	448	732	8084	770	300	628	734	282	810	3582	8268	486	25124
d__Bacteria;k__unclassified_d__Bacteria;p__Firmicutes;c__Clostridia;o__Eubacteriales;f__Eubacteriaceae;g__Pseudoramibacter;s__Pseudoramibacter_sp.	48	48	5832	82	258	56	3068	86	86	8500	5994	916	24974
d__Bacteria;k__unclassified_d__Bacteria;p__Firmicutes;c__Clostridia;o__Eubacteriales;f__unclassified_o__Eubacteriales;g__Candidatus_Limivicinus;s__Candidatus_Limivicinus_faecipullorum	5128	3726	1976	176	256	5492	922	916	728	1086	3892	438	24736
d__Bacteria;k__unclassified_d__Bacteria;p__Firmicutes;c__Clostridia;o__Eubacteriales;f__Eubacteriales_Family_XIII._Incertae_Sedis;g__Ihubacter;s__Ihubacter_massiliensis	722	906	2204	1156	3376	728	3156	1526	1440	3766	2980	2754	24714
d__Bacteria;k__unclassified_d__Bacteria;p__Firmicutes;c__Clostridia;o__Eubacteriales;f__Lachnospiraceae;g__Lachnoclostridium;s__[Clostridium]_aminophilum	1044	1562	2150	1934	1548	1218	2762	2510	2350	3130	2654	1804	24666
d__Bacteria;k__unclassified_d__Bacteria;p__Firmicutes;c__Clostridia;o__Eubacteriales;f__Clostridiaceae;g__Clostridium;s__Clostridium_sp._SL.3.18	56	40	1270	24	6680	66	5252	54	46	3314	2132	5666	24600
d__Bacteria;k__unclassified_d__Bacteria;p__Fusobacteria;c__Fusobacteriia;o__Fusobacteriales;f__Fusobacteriaceae;g__Fusobacterium;s__Fusobacterium_sp._CM21	1338	1450	2324	1266	2746	1282	1376	2036	1786	4004	2604	2356	24568
d__Bacteria;k__unclassified_d__Bacteria;p__Firmicutes;c__Bacilli;o__Bacillales;f__Staphylococcaceae;g__Staphylococcus;s__Staphylococcus_aureus	1770	1986	1998	2138	2468	1996	1288	1530	2076	2798	2176	2306	24530
d__Bacteria;k__unclassified_d__Bacteria;p__Actinobacteria;c__Coriobacteriia;o__Coriobacteriales;f__Atopobiaceae;g__Tractidigestivibacter;s__Tractidigestivibacter_sp._KD21	56	46	5322	52	334	46	3104	108	88	8354	5586	1120	24216
d__Bacteria;k__unclassified_d__Bacteria;p__Firmicutes;c__Bacilli;o__Lactobacillales;f__Lactobacillaceae;g__Lactobacillus;s__Lactobacillus_sp.	442	440	3612	430	1752	454	3850	624	496	5824	4050	2184	24158
d__Bacteria;k__unclassified_d__Bacteria;p__Firmicutes;c__Clostridia;o__Eubacteriales;f__Lachnospiraceae;g__unclassified_f__Lachnospiraceae;s__Lachnospiraceae_bacterium_AM25-22	136	240	5162	414	28	138	86	176	382	5584	11668	52	24066
d__Bacteria;k__unclassified_d__Bacteria;p__Proteobacteria;c__unclassified_p__Proteobacteria;o__unclassified_p__Proteobacteria;f__unclassified_p__Proteobacteria;g__unclassified_p__Proteobacteria;s__unclassified_p__Proteobacteria	5970	3650	30	3554	88	3816	6	3496	3302	54	16	72	24054
d__Bacteria;k__unclassified_d__Bacteria;p__Firmicutes;c__Clostridia;o__Eubacteriales;f__Oscillospiraceae;g__Ruminococcus;s__Ruminococcus_albus	1608	1690	904	1960	2454	1824	4348	1658	1950	1368	1210	2866	23840
d__Bacteria;k__unclassified_d__Bacteria;p__Firmicutes;c__Negativicutes;o__Selenomonadales;f__Selenomonadaceae;g__Selenomonas;s__Selenomonas_sp.	552	808	2246	1102	2968	572	3522	776	924	4212	2962	2966	23610
d__Bacteria;k__unclassified_d__Bacteria;p__Spirochaetes;c__Spirochaetia;o__Spirochaetales;f__Treponemataceae;g__Treponema;s__Treponema_bryantii	2216	1166	3286	128	3852	2652	2636	588	326	1356	2332	3056	23594
d__Bacteria;k__unclassified_d__Bacteria;p__Firmicutes;c__Clostridia;o__Eubacteriales;f__Lachnospiraceae;g__Acetatifactor;s__Acetatifactor_muris	958	1290	2976	1150	1680	1016	2258	1042	1292	4296	3988	1548	23494
d__Bacteria;k__unclassified_d__Bacteria;p__Firmicutes;c__Clostridia;o__Eubacteriales;f__Lachnospiraceae;g__Blautia;s__Blautia_massiliensis	662	922	2594	1208	2208	756	2980	1072	1244	3968	3640	2184	23438
d__Bacteria;k__unclassified_d__Bacteria;p__Fusobacteria;c__Fusobacteriia;o__Fusobacteriales;f__Fusobacteriaceae;g__Fusobacterium;s__Fusobacterium_naviforme	398	576	4614	632	494	432	1698	476	672	7410	4934	954	23290
d__Bacteria;k__unclassified_d__Bacteria;p__Firmicutes;c__Clostridia;o__Eubacteriales;f__Lachnospiraceae;g__Blautia;s__Blautia_coccoides	268	352	2782	266	1048	1002	1782	4658	2318	4230	3194	1268	23168
d__Bacteria;k__unclassified_d__Bacteria;p__Proteobacteria;c__Alphaproteobacteria;o__Rhodospirillales;f__Acetobacteraceae;g__Acetobacter;s__Acetobacter_sp.	362	506	388	454	6052	444	5182	1352	988	1434	796	5148	23106
d__Bacteria;k__unclassified_d__Bacteria;p__Firmicutes;c__Clostridia;o__Eubacteriales;f__Clostridiaceae;g__Clostridium;s__Clostridium_sp._SM-530-WT-3G	1960	1486	92	1694	6468	2228	466	878	1326	1616	516	4316	23046
d__Archaea;k__unclassified_d__Archaea;p__Euryarchaeota;c__Methanobacteria;o__Methanobacteriales;f__Methanobacteriaceae;g__Methanosphaera;s__Methanosphaera_cuniculi	438	390	2862	148	636	380	6374	690	302	5094	3594	2132	23040
d__Bacteria;k__unclassified_d__Bacteria;p__Bacteroidota;c__Bacteroidia;o__Bacteroidales;f__Bacteroidaceae;g__Phocaeicola;s__Phocaeicola_plebeius	554	312	4308	68	6036	554	608	84	216	2774	3296	4226	23036
d__Bacteria;k__unclassified_d__Bacteria;p__Firmicutes;c__Erysipelotrichia;o__Erysipelotrichales;f__Erysipelotrichaceae;g__Faecalibacillus;s__Faecalibacillus_intestinalis	124	1010	3338	3742	668	296	1860	1382	3018	3386	3406	794	23024
d__Bacteria;k__unclassified_d__Bacteria;p__Actinobacteria;c__Coriobacteriia;o__Eggerthellales;f__Eggerthellaceae;g__Adlercreutzia;s__unclassified_g__Adlercreutzia	1702	2038	598	2390	526	1914	1150	5446	4664	1132	802	640	23002
d__Bacteria;k__unclassified_d__Bacteria;p__Firmicutes;c__Erysipelotrichia;o__Erysipelotrichales;f__Erysipelotrichaceae;g__Allobaculum;s__Allobaculum_mucolyticum	2	46	5704	126	1316	18	518	54	92	8856	5316	950	22998
d__Bacteria;k__unclassified_d__Bacteria;p__Elusimicrobia;c__unclassified_p__Elusimicrobia;o__unclassified_p__Elusimicrobia;f__unclassified_p__Elusimicrobia;g__unclassified_p__Elusimicrobia;s__Elusimicrobia_bacterium	484	876	466	948	4876	538	6378	598	924	1352	1048	4490	22978
d__Bacteria;k__unclassified_d__Bacteria;p__Bacteroidota;c__Bacteroidia;o__Bacteroidales;f__Bacteroidaceae;g__Bacteroides;s__unclassified_g__Bacteroides	1536	788	7392	648	1156	1664	232	734	1216	1574	5110	890	22940
d__Bacteria;k__unclassified_d__Bacteria;p__Firmicutes;c__Clostridia;o__Eubacteriales;f__Lachnospiraceae;g__Wansuia;s__Wansuia_hejianensis	434	590	3490	900	1110	540	2678	662	904	5594	4372	1632	22906
d__Bacteria;k__unclassified_d__Bacteria;p__Actinobacteria;c__Coriobacteriia;o__Coriobacteriales;f__Atopobiaceae;g__Atopobium;s__Atopobium_sp._oral_taxon_810	122	170	2542	160	556	98	8360	204	224	3920	3584	2902	22842
d__Bacteria;k__unclassified_d__Bacteria;p__Firmicutes;c__Clostridia;o__Eubacteriales;f__Lachnospiraceae;g__unclassified_f__Lachnospiraceae;s__Lachnospiraceae_bacterium_6_1_63FAA	100	126	5200	144	96	76	136	10	110	5898	10866	70	22832
d__Bacteria;k__unclassified_d__Bacteria;p__Firmicutes;c__Clostridia;o__Eubacteriales;f__Oscillospiraceae;g__Pseudoflavonifractor;s__Pseudoflavonifractor_sp._MSJ-30	698	1016	5364	1478	390	854	560	568	1344	4238	5784	428	22722
d__Bacteria;k__unclassified_d__Bacteria;p__Firmicutes;c__Bacilli;o__Lactobacillales;f__unclassified_o__Lactobacillales;g__unclassified_o__Lactobacillales;s__Lactobacillales_bacterium	2838	1548	4412	472	508	2524	1334	210	474	2846	4664	884	22714
d__Bacteria;k__unclassified_d__Bacteria;p__Firmicutes;c__Clostridia;o__Eubacteriales;f__Lachnospiraceae;g__Roseburia;s__Roseburia_sp._MSJ-14	920	2448	852	5046	948	924	2956	960	3672	1294	1048	1496	22564
d__Bacteria;k__unclassified_d__Bacteria;p__Nitrospirae;c__Nitrospira;o__Nitrospirales;f__Nitrospiraceae;g__Candidatus_Magnetobacterium;s__Candidatus_Magnetobacterium_casensis	30	10	6890	0	0	28	14	0	0	8988	6442	4	22406
d__Bacteria;k__unclassified_d__Bacteria;p__Bacteroidota;c__Bacteroidia;o__Bacteroidales;f__Prevotellaceae;g__Prevotella;s__Prevotella_sp._CAG:1031	2	236	10922	190	64	22	14	20	380	1560	8884	80	22374
d__Bacteria;k__unclassified_d__Bacteria;p__Firmicutes;c__Clostridia;o__Eubacteriales;f__Lachnospiraceae;g__Schaedlerella;s__Schaedlerella_arabinosiphila	904	1264	2298	1358	2436	1104	1422	1624	1584	3458	2992	1746	22190
d__Bacteria;k__unclassified_d__Bacteria;p__Firmicutes;c__Clostridia;o__Eubacteriales;f__Lachnospiraceae;g__Roseburia;s__unclassified_g__Roseburia	520	444	5686	500	1004	764	1022	440	484	3334	6952	918	22068
d__Bacteria;k__unclassified_d__Bacteria;p__unclassified_d__Bacteria;c__unclassified_d__Bacteria;o__unclassified_d__Bacteria;f__unclassified_d__Bacteria;g__unclassified_d__Bacteria;s__bacterium_1xD42-87	1284	1486	1030	1432	4158	1254	2050	1526	1570	1964	1228	3006	21988
d__Bacteria;k__unclassified_d__Bacteria;p__Firmicutes;c__Clostridia;o__Eubacteriales;f__Oscillospiraceae;g__Subdoligranulum;s__Subdoligranulum_sp.	538	850	2400	1374	1072	840	5328	762	1284	2092	3318	2034	21892
d__Bacteria;k__unclassified_d__Bacteria;p__Firmicutes;c__Clostridia;o__Eubacteriales;f__Lachnospiraceae;g__Butyrivibrio;s__Butyrivibrio_sp._WCE2006	724	984	2634	1334	772	670	2704	1322	1334	4654	3382	1356	21870
d__Archaea;k__unclassified_d__Archaea;p__Euryarchaeota;c__Methanobacteria;o__Methanobacteriales;f__Methanobacteriaceae;g__Methanosphaera;s__Methanosphaera_sp._rholeuAM6	2902	2818	270	1580	1022	2238	3464	2184	1972	772	864	1756	21842
d__Bacteria;k__unclassified_d__Bacteria;p__Firmicutes;c__Clostridia;o__Eubacteriales;f__Lachnospiraceae;g__Dorea;s__unclassified_g__Dorea	1344	1070	1526	886	838	1854	1564	4936	3206	1718	2024	854	21820
d__Bacteria;k__unclassified_d__Bacteria;p__Bacteroidota;c__Bacteroidia;o__Bacteroidales;f__Odoribacteraceae;g__Odoribacter;s__Odoribacter_sp.	76	166	10318	250	528	100	94	20	232	1052	8516	348	21700
d__Bacteria;k__unclassified_d__Bacteria;p__Firmicutes;c__Clostridia;o__Eubacteriales;f__Oscillospiraceae;g__Oscillibacter;s__Oscillibacter_sp._PC13	1424	960	2452	470	1914	1906	2678	828	758	3336	2938	1944	21608
d__Bacteria;k__unclassified_d__Bacteria;p__Firmicutes;c__Erysipelotrichia;o__Erysipelotrichales;f__unclassified_o__Erysipelotrichales;g__unclassified_o__Erysipelotrichales;s__Erysipelotrichales_bacterium	1326	1352	2404	1374	1960	1476	1792	986	1434	3080	2672	1748	21604
d__Bacteria;k__unclassified_d__Bacteria;p__Firmicutes;c__Clostridia;o__Eubacteriales;f__Clostridiaceae;g__Clostridium;s__Clostridium_sp._CAG:356	1540	2198	2432	2998	62	2464	148	2368	3628	1196	2452	116	21602
d__Bacteria;k__unclassified_d__Bacteria;p__Firmicutes;c__Tissierellia;o__Tissierellales;f__Peptoniphilaceae;g__Gallicola;s__Gallicola_sp.	746	680	4022	564	2142	798	1982	620	676	3082	4154	1904	21370
d__Viruses;k__Heunggongvirae;p__Uroviricota;c__Caudoviricetes;o__Crassvirales;f__Intestiviridae;g__Dabirmavirus;s__Dabirmavirus_hominis	4	48	28	76	11080	38	40	128	144	2194	28	7460	21268
d__Bacteria;k__unclassified_d__Bacteria;p__Synergistetes;c__Synergistia;o__Synergistales;f__Synergistaceae;g__Pyramidobacter;s__Pyramidobacter_sp.	162	342	972	734	6016	196	3500	262	568	2316	1242	4928	21238
d__Bacteria;k__unclassified_d__Bacteria;p__Firmicutes;c__Clostridia;o__Eubacteriales;f__Lachnospiraceae;g__unclassified_f__Lachnospiraceae;s__Lachnospiraceae_bacterium_MD308	996	1012	1740	902	3232	1074	2114	1578	1326	2840	2096	2324	21234
d__Bacteria;k__unclassified_d__Bacteria;p__Firmicutes;c__Clostridia;o__Eubacteriales;f__Lachnospiraceae;g__Mediterraneibacter;s__Mediterraneibacter_faecis	856	1096	2868	1492	1460	1030	1578	782	1330	3852	3464	1402	21210
d__Viruses;k__Heunggongvirae;p__Uroviricota;c__Caudoviricetes;o__unclassified_c__Caudoviricetes;f__Siphoviridae;g__unclassified_f__Siphoviridae;s__Siphoviridae_sp._ctqSm5	398	778	2156	1890	4344	348	1150	810	1472	3406	1728	2652	21132
d__Bacteria;k__unclassified_d__Bacteria;p__Firmicutes;c__Clostridia;o__Eubacteriales;f__Lachnospiraceae;g__Acetitomaculum;s__Acetitomaculum_ruminis	316	484	4718	454	724	344	512	248	400	7112	5220	540	21072
d__Bacteria;k__unclassified_d__Bacteria;p__Bacteroidota;c__Bacteroidia;o__Bacteroidales;f__Bacteroidaceae;g__Bacteroides;s__Bacteroides_thetaiotaomicron	1886	982	5292	672	1478	1920	678	510	1124	1300	3630	1296	20768
d__Bacteria;k__unclassified_d__Bacteria;p__Firmicutes;c__Clostridia;o__Eubacteriales;f__Lachnospiraceae;g__Robinsoniella;s__Robinsoniella_sp.	776	712	3648	772	572	948	972	820	918	5434	4546	572	20690
d__Bacteria;k__unclassified_d__Bacteria;p__Firmicutes;c__Clostridia;o__Eubacteriales;f__Lachnospiraceae;g__Lachnospira;s__Lachnospira_eligens	1078	1238	2434	1326	1254	1336	1958	1610	1636	2612	2752	1296	20530
d__Bacteria;k__unclassified_d__Bacteria;p__Bacteroidota;c__Bacteroidia;o__Bacteroidales;f__Bacteroidaceae;g__Bacteroides;s__Bacteroides_cellulosilyticus	2220	1694	2930	2252	2380	1974	898	54	1772	748	1736	1834	20492
d__Bacteria;k__unclassified_d__Bacteria;p__Firmicutes;c__Clostridia;o__Eubacteriales;f__Clostridiaceae;g__Sarcina;s__Sarcina_ventriculi	138	182	188	112	11062	138	414	230	172	1614	272	5968	20490
d__Bacteria;k__unclassified_d__Bacteria;p__Actinobacteria;c__Coriobacteriia;o__Coriobacteriales;f__Coriobacteriaceae;g__Collinsella;s__Collinsella_sp.	544	572	3004	454	804	482	3314	776	608	4698	3592	1484	20332
d__Bacteria;k__unclassified_d__Bacteria;p__Actinobacteria;c__Actinomycetia;o__Bifidobacteriales;f__Bifidobacteriaceae;g__Bifidobacterium;s__Bifidobacterium_catenulatum	42	3704	268	9254	44	18	136	0	6020	444	286	78	20294
d__Bacteria;k__unclassified_d__Bacteria;p__Firmicutes;c__Clostridia;o__Eubacteriales;f__Lachnospiraceae;g__Candidatus_Choladousia;s__Candidatus_Choladousia_intestinavium	260	380	3894	798	292	476	1090	546	788	6496	4712	538	20270
d__Viruses;k__Heunggongvirae;p__Uroviricota;c__Caudoviricetes;o__unclassified_c__Caudoviricetes;f__Siphoviridae;g__unclassified_f__Siphoviridae;s__Clostridium_phage_phiCP39-O	0	40	44	96	11802	24	152	102	112	1518	44	6318	20252
d__Bacteria;k__unclassified_d__Bacteria;p__Firmicutes;c__Erysipelotrichia;o__Erysipelotrichales;f__Turicibacteraceae;g__Turicibacter;s__Turicibacter_sp._TJ11	974	1206	2280	1066	2460	906	570	1590	1560	3566	2458	1596	20232
d__Bacteria;k__unclassified_d__Bacteria;p__Bacteroidota;c__Bacteroidia;o__unclassified_c__Bacteroidia;f__unclassified_c__Bacteroidia;g__unclassified_c__Bacteroidia;s__Bacteroidia_bacterium	374	482	1204	536	7100	504	670	424	516	2288	1496	4620	20214
d__Bacteria;k__unclassified_d__Bacteria;p__Firmicutes;c__Clostridia;o__Eubacteriales;f__Oscillospiraceae;g__Lawsonibacter;s__Lawsonibacter_sp.	1696	1138	3072	606	828	2862	958	1170	1000	2682	3298	850	20160
d__Bacteria;k__unclassified_d__Bacteria;p__Firmicutes;c__Clostridia;o__Eubacteriales;f__Oscillospiraceae;g__unclassified_f__Oscillospiraceae;s__[Clostridium]_leptum	1466	1384	2720	1512	1660	1596	1122	1120	1506	1928	2748	1228	19990
d__Bacteria;k__unclassified_d__Bacteria;p__Verrucomicrobia;c__Verrucomicrobiae;o__Verrucomicrobiales;f__Akkermansiaceae;g__Akkermansia;s__Akkermansia_muciniphila	914	1770	674	742	5752	1348	324	1222	1152	1542	782	3704	19926
d__Bacteria;k__unclassified_d__Bacteria;p__Firmicutes;c__Clostridia;o__Eubacteriales;f__Clostridiaceae;g__Clostridium;s__Clostridium_sp._CAG:964	728	872	5086	536	280	804	736	214	588	5412	4270	348	19874
d__Viruses;k__unclassified_d__Viruses;p__unclassified_d__Viruses;c__unclassified_d__Viruses;o__unclassified_d__Viruses;f__unclassified_d__Viruses;g__unclassified_d__Viruses;s__Clostridium_phage_CPQ4	0	184	38	642	11074	0	218	4	408	1346	68	5790	19772
d__Bacteria;k__unclassified_d__Bacteria;p__Firmicutes;c__Clostridia;o__Eubacteriales;f__Lachnospiraceae;g__Butyrivibrio;s__Butyrivibrio_proteoclasticus	910	1540	896	1754	2124	1016	2724	1528	1866	1852	1218	2322	19750
d__Bacteria;k__unclassified_d__Bacteria;p__Actinobacteria;c__Coriobacteriia;o__Coriobacteriales;f__Atopobiaceae;g__Olsenella;s__Olsenella_intestinalis	514	954	1340	1632	2934	546	2110	1216	1702	2630	1628	2538	19744
d__Bacteria;k__unclassified_d__Bacteria;p__Firmicutes;c__Clostridia;o__Eubacteriales;f__Oscillospiraceae;g__Caproicibacterium;s__Caproicibacterium_lactatifermentans	122	198	1974	198	2892	132	5402	174	204	2818	1908	3642	19664
d__Bacteria;k__unclassified_d__Bacteria;p__Firmicutes;c__Clostridia;o__Eubacteriales;f__Lachnospiraceae;g__Blautia;s__Blautia_faecis	526	660	3656	726	640	614	1200	716	748	4714	4768	674	19642
d__Bacteria;k__unclassified_d__Bacteria;p__Firmicutes;c__Clostridia;o__Eubacteriales;f__Eubacteriaceae;g__Pseudoramibacter;s__Pseudoramibacter_alactolyticus	168	424	1632	618	2704	174	5150	354	426	2818	2024	3130	19622
d__Bacteria;k__unclassified_d__Bacteria;p__Firmicutes;c__Erysipelotrichia;o__Erysipelotrichales;f__Erysipelotrichaceae;g__Faecalicoccus;s__Faecalicoccus_pleomorphus	548	528	3636	554	1266	572	1532	852	692	3760	4354	1214	19508
d__Bacteria;k__unclassified_d__Bacteria;p__Firmicutes;c__Bacilli;o__Lactobacillales;f__Streptococcaceae;g__Streptococcus;s__Streptococcus_infantarius	946	2206	36	2524	2854	1798	786	1404	2576	1386	136	2766	19418
d__Bacteria;k__unclassified_d__Bacteria;p__Firmicutes;c__Erysipelotrichia;o__Erysipelotrichales;f__Erysipelotrichaceae;g__Stecheria;s__Stecheria_intestinalis	154	230	1274	266	694	162	8704	124	258	2210	1718	3612	19406
d__Bacteria;k__unclassified_d__Bacteria;p__Firmicutes;c__Clostridia;o__Eubacteriales;f__Lachnospiraceae;g__Blautia;s__Blautia_argi	44	96	4772	264	32	84	488	126	212	6532	6580	142	19372
d__Bacteria;k__unclassified_d__Bacteria;p__Actinobacteria;c__Coriobacteriia;o__Coriobacteriales;f__Coriobacteriaceae;g__Collinsella;s__Collinsella_tanakaei	492	566	2796	876	1324	522	1944	672	864	4476	3230	1526	19288
d__Bacteria;k__unclassified_d__Bacteria;p__Firmicutes;c__Clostridia;o__Eubacteriales;f__unclassified_o__Eubacteriales;g__Intestinimonas;s__Intestinimonas_massiliensis	1206	1168	2922	938	934	1458	1256	776	1132	3236	3270	984	19280
d__Bacteria;k__unclassified_d__Bacteria;p__Firmicutes;c__Erysipelotrichia;o__Erysipelotrichales;f__Erysipelotrichaceae;g__Holdemanella;s__unclassified_g__Holdemanella	62	84	1196	266	352	32	9816	112	198	2004	2698	2422	19242
d__Viruses;k__Heunggongvirae;p__Uroviricota;c__Caudoviricetes;o__unclassified_c__Caudoviricetes;f__Podoviridae;g__unclassified_f__Podoviridae;s__Podoviridae_sp._ct8Lf7	186	1978	182	5854	136	686	66	3592	5998	300	176	74	19228
d__Bacteria;k__unclassified_d__Bacteria;p__Firmicutes;c__Clostridia;o__Eubacteriales;f__Lachnospiraceae;g__Murimonas;s__Murimonas_intestini	364	692	3614	1088	406	358	610	364	856	5708	4734	428	19222
d__Bacteria;k__unclassified_d__Bacteria;p__Bacteroidota;c__Bacteroidia;o__Bacteroidales;f__Bacteroidaceae;g__unclassified_f__Bacteroidaceae;s__unclassified_f__Bacteroidaceae	468	196	7520	128	1150	666	86	444	466	1648	5442	804	19018
d__Bacteria;k__unclassified_d__Bacteria;p__Firmicutes;c__Erysipelotrichia;o__Erysipelotrichales;f__Erysipelotrichaceae;g__Erysipelatoclostridium;s__Erysipelatoclostridium_ramosum	456	504	3108	520	862	648	2762	1158	860	3446	3436	1258	19018
d__Bacteria;k__unclassified_d__Bacteria;p__Firmicutes;c__Clostridia;o__Eubacteriales;f__Clostridiaceae;g__Clostridium;s__Clostridium_sp._CAG:245	218	210	7036	206	30	304	130	176	208	2948	7426	100	18992
d__Bacteria;k__unclassified_d__Bacteria;p__Firmicutes;c__Clostridia;o__Eubacteriales;f__Clostridiaceae;g__Falcatimonas;s__Falcatimonas_sp._MSJ-15	430	480	696	680	6792	658	500	1548	1144	1438	754	3744	18864
d__Bacteria;k__unclassified_d__Bacteria;p__Firmicutes;c__Bacilli;o__Bacillales;f__Listeriaceae;g__Listeria;s__Listeria_monocytogenes	958	1126	872	890	3284	1220	2114	1080	1102	1806	1174	3218	18844
d__Bacteria;k__unclassified_d__Bacteria;p__Firmicutes;c__Erysipelotrichia;o__Erysipelotrichales;f__Coprobacillaceae;g__Coprobacillus;s__Coprobacillus_cateniformis	522	662	2906	814	1546	574	1414	1160	1012	3538	3396	1290	18834
d__Viruses;k__Heunggongvirae;p__Uroviricota;c__Caudoviricetes;o__Crassvirales;f__Crevaviridae;g__Junduvirus;s__Junduvirus_communis	0	3020	0	8342	0	130	0	832	6502	0	0	0	18826
d__Bacteria;k__unclassified_d__Bacteria;p__Bacteroidota;c__Bacteroidia;o__Bacteroidales;f__Barnesiellaceae;g__Barnesiella;s__Barnesiella_sp.	162	450	7026	314	1414	282	434	38	658	1864	5128	1018	18788
d__Bacteria;k__unclassified_d__Bacteria;p__Firmicutes;c__Clostridia;o__Eubacteriales;f__Oscillospiraceae;g__Zongyangia;s__Zongyangia_hominis	2198	1494	2682	928	728	2738	662	642	1068	1756	3126	708	18730
d__Bacteria;k__unclassified_d__Bacteria;p__Firmicutes;c__Clostridia;o__Eubacteriales;f__Clostridiaceae;g__Clostridium;s__Clostridium_paraputrificum	4656	1364	628	1240	2380	2746	314	814	1116	1074	750	1594	18676
d__Bacteria;k__unclassified_d__Bacteria;p__Bacteroidota;c__Bacteroidia;o__Bacteroidales;f__Bacteroidaceae;g__Bacteroides;s__Bacteroides_ovatus	402	1348	3732	2964	1234	656	300	622	2724	1108	2644	926	18660
d__Bacteria;k__unclassified_d__Bacteria;p__Spirochaetes;c__Spirochaetia;o__Spirochaetales;f__Treponemataceae;g__Treponema;s__Treponema_porcinum	182	188	8706	402	612	188	198	28	296	2036	5296	368	18500
d__Bacteria;k__unclassified_d__Bacteria;p__Firmicutes;c__Clostridia;o__Eubacteriales;f__Oscillospiraceae;g__Qingrenia;s__Qingrenia_yutianensis	408	256	5820	46	240	498	444	42	50	2854	7534	292	18484
d__Bacteria;k__unclassified_d__Bacteria;p__Actinobacteria;c__Coriobacteriia;o__Coriobacteriales;f__Atopobiaceae;g__Olsenella;s__Olsenella_sp._oral_taxon_807	220	886	2444	1914	452	224	2362	530	1496	3874	2898	1064	18364
d__Bacteria;k__unclassified_d__Bacteria;p__Firmicutes;c__Clostridia;o__Eubacteriales;f__Oscillospiraceae;g__Faecalibacterium;s__Faecalibacterium_sp.	1138	1064	2924	488	1080	1492	1278	698	708	2634	3732	1018	18254
d__Bacteria;k__unclassified_d__Bacteria;p__Firmicutes;c__Clostridia;o__Eubacteriales;f__Oscillospiraceae;g__Candidatus_Limousia;s__Candidatus_Limousia_pullorum	30	22	7582	10	6	36	20	6	16	3176	7296	4	18204
d__Bacteria;k__unclassified_d__Bacteria;p__Firmicutes;c__Clostridia;o__Eubacteriales;f__Lachnospiraceae;g__Lachnoclostridium;s__Lachnoclostridium_sp.	1248	1158	2326	962	1276	1332	1498	998	1300	2300	2566	1186	18150
d__Eukaryota;k__Viridiplantae;p__Streptophyta;c__Magnoliopsida;o__Fabales;f__Fabaceae;g__Lupinus;s__Lupinus_albus	1154	1364	1488	1370	1864	1360	1064	1584	1620	2226	1594	1408	18096
d__Bacteria;k__unclassified_d__Bacteria;p__Firmicutes;c__Clostridia;o__Eubacteriales;f__Lachnospiraceae;g__Roseburia;s__Roseburia_sp._499	1772	1326	916	806	424	2682	528	5630	1366	978	1038	402	17868
d__Bacteria;k__unclassified_d__Bacteria;p__Firmicutes;c__Bacilli;o__Bacillales;f__Bacillaceae;g__Bacillus;s__Bacillus_cereus	880	1064	1068	1730	2900	1076	1128	1130	1716	1802	1330	2000	17824
d__Bacteria;k__unclassified_d__Bacteria;p__Firmicutes;c__Clostridia;o__Eubacteriales;f__Oscillospiraceae;g__Ruminococcus;s__Ruminococcus_sp._AM42-10AC	50	46	3888	80	790	34	1720	42	62	5930	4176	858	17676
d__Viruses;k__Heunggongvirae;p__Uroviricota;c__Caudoviricetes;o__unclassified_c__Caudoviricetes;f__Siphoviridae;g__unclassified_f__Siphoviridae;s__Siphoviridae_sp._gcode_4	96	1136	224	2274	502	762	682	5132	5520	502	338	504	17672
d__Bacteria;k__unclassified_d__Bacteria;p__Firmicutes;c__Clostridia;o__Eubacteriales;f__Clostridiaceae;g__Clostridium;s__Clostridium_sp._CAG:914	2570	1338	3684	350	288	2376	118	328	416	2422	3444	192	17526
d__Bacteria;k__unclassified_d__Bacteria;p__Firmicutes;c__Clostridia;o__Eubacteriales;f__Lachnospiraceae;g__Oribacterium;s__Oribacterium_sp._KHPX15	630	1806	1540	2368	1140	624	1480	604	1920	2486	1818	1060	17476
d__Bacteria;k__unclassified_d__Bacteria;p__Firmicutes;c__Bacilli;o__Lactobacillales;f__Lactobacillaceae;g__Lactobacillus;s__Lactobacillus_delbrueckii	162	1718	1482	4262	340	180	1608	138	2778	2296	1786	692	17442
d__Bacteria;k__unclassified_d__Bacteria;p__Firmicutes;c__Clostridia;o__Eubacteriales;f__Oscillospiraceae;g__Ruminococcus;s__Ruminococcus_bicirculans	682	916	2034	1308	1730	910	1444	1332	1540	1576	2566	1400	17438
d__Bacteria;k__unclassified_d__Bacteria;p__Firmicutes;c__Clostridia;o__Eubacteriales;f__Lachnospiraceae;g__Lacrimispora;s__Lacrimispora_saccharolytica	772	930	1992	874	1512	870	1726	960	1018	2764	2690	1330	17438
d__Bacteria;k__unclassified_d__Bacteria;p__Firmicutes;c__Clostridia;o__Eubacteriales;f__Lachnospiraceae;g__Candidatus_Limivivens;s__Candidatus_Limivivens_merdigallinarum	164	494	3458	938	146	186	774	238	736	5726	4190	358	17408
d__Bacteria;k__unclassified_d__Bacteria;p__Planctomycetota;c__Planctomycetia;o__Planctomycetales;f__Planctomycetaceae;g__unclassified_f__Planctomycetaceae;s__Planctomycetaceae_bacterium	5892	5534	64	68	314	4740	186	124	44	108	84	234	17392
d__Bacteria;k__unclassified_d__Bacteria;p__Firmicutes;c__Clostridia;o__Eubacteriales;f__Lachnospiraceae;g__Blautia;s__Candidatus_Blautia_faecipullorum	526	366	3958	256	400	672	414	512	380	4416	5102	358	17360
d__Bacteria;k__unclassified_d__Bacteria;p__Firmicutes;c__Clostridia;o__Eubacteriales;f__Eubacteriales_Family_XIII._Incertae_Sedis;g__Emergencia;s__Emergencia_sp.	716	1440	1144	2956	618	904	1596	982	2804	1754	1578	846	17338
d__Bacteria;k__unclassified_d__Bacteria;p__Firmicutes;c__Clostridia;o__Eubacteriales;f__Oscillospiraceae;g__Ruminococcus;s__Ruminococcus_sp._YE71	646	718	2328	740	1806	832	2042	504	754	2406	2726	1822	17324
d__Bacteria;k__unclassified_d__Bacteria;p__Firmicutes;c__Clostridia;o__Eubacteriales;f__Clostridiaceae;g__Clostridium;s__Clostridium_neonatale	1696	1102	222	1170	4136	1848	392	1042	1188	1220	494	2720	17230
d__Bacteria;k__unclassified_d__Bacteria;p__Firmicutes;c__Erysipelotrichia;o__Erysipelotrichales;f__Coprobacillaceae;g__Catenibacterium;s__Catenibacterium_mitsuokai	944	746	1926	644	1302	1102	2348	810	822	2622	2378	1504	17148
d__Bacteria;k__unclassified_d__Bacteria;p__Bacteroidota;c__Bacteroidia;o__Bacteroidales;f__unclassified_o__Bacteroidales;g__unclassified_o__Bacteroidales;s__Bacteroidales_bacterium_52_46	126	434	3902	450	2852	112	1014	2	736	2540	3006	1952	17126
d__Bacteria;k__unclassified_d__Bacteria;p__Firmicutes;c__Clostridia;o__Eubacteriales;f__Peptostreptococcaceae;g__Romboutsia;s__Romboutsia_maritimum	982	1290	920	916	2254	1402	308	2598	2038	1822	1000	1584	17114
d__Bacteria;k__unclassified_d__Bacteria;p__Tenericutes;c__Mollicutes;o__Mycoplasmatales;f__Mycoplasmataceae;g__Mycoplasma;s__Mycoplasma_sp._CAG:611	5898	1850	1184	116	50	5338	232	78	142	818	1234	148	17088
d__Bacteria;k__unclassified_d__Bacteria;p__Firmicutes;c__Clostridia;o__Eubacteriales;f__Lachnospiraceae;g__Roseburia;s__Roseburia_sp._1XD42-69	1408	1252	632	332	4740	1194	1304	376	350	1350	792	3282	17012
d__Bacteria;k__unclassified_d__Bacteria;p__Firmicutes;c__Clostridia;o__Eubacteriales;f__Lachnospiraceae;g__Candidatus_Choladousia;s__Candidatus_Choladousia_intestinipullorum	450	474	3430	574	134	416	930	344	476	5356	4070	330	16984
d__Viruses;k__Heunggongvirae;p__Uroviricota;c__Caudoviricetes;o__unclassified_c__Caudoviricetes;f__Siphoviridae;g__unclassified_f__Siphoviridae;s__Siphoviridae_sp._ctnpt50	60	132	1406	170	628	170	6720	370	348	1792	1820	3342	16958
d__Bacteria;k__unclassified_d__Bacteria;p__Firmicutes;c__Bacilli;o__unclassified_c__Bacilli;f__unclassified_c__Bacilli;g__Candidatus_Faecimonas;s__Candidatus_Faecimonas_intestinavium	690	522	4828	366	314	680	272	574	558	2708	5020	310	16842
d__Bacteria;k__unclassified_d__Bacteria;p__Proteobacteria;c__Betaproteobacteria;o__Burkholderiales;f__Sutterellaceae;g__Sutterella;s__Sutterella_wadsworthensis	18	16	890	16	5128	14	3618	52	36	1804	926	4280	16798
d__Viruses;k__Heunggongvirae;p__Uroviricota;c__Caudoviricetes;o__unclassified_c__Caudoviricetes;f__Siphoviridae;g__unclassified_f__Siphoviridae;s__Siphoviridae_sp._ctTBR23	0	0	8	8	7324	158	1136	1356	590	1250	148	4804	16782
d__Bacteria;k__unclassified_d__Bacteria;p__Firmicutes;c__Clostridia;o__Eubacteriales;f__Eubacteriales_Family_XIII._Incertae_Sedis;g__Senimuribacter;s__Senimuribacter_sp._DSM_106208	610	1012	872	1096	2640	644	2282	998	1160	1628	1298	2434	16674
d__Bacteria;k__unclassified_d__Bacteria;p__Bacteroidota;c__Bacteroidia;o__Bacteroidales;f__Bacteroidaceae;g__Phocaeicola;s__Phocaeicola_dorei	632	514	4918	120	642	828	218	134	774	3466	3922	476	16644
d__Bacteria;k__unclassified_d__Bacteria;p__Firmicutes;c__Clostridia;o__Eubacteriales;f__Peptostreptococcaceae;g__Terrisporobacter;s__Terrisporobacter_sp._DSM_29186	1164	1042	650	716	2352	1502	284	2898	1802	1560	834	1684	16488
d__Viruses;k__Heunggongvirae;p__Uroviricota;c__Caudoviricetes;o__unclassified_c__Caudoviricetes;f__Siphoviridae;g__unclassified_f__Siphoviridae;s__Clostridium_phage_CPD1	0	0	0	0	10016	0	0	0	0	1202	2	5112	16332
d__Bacteria;k__unclassified_d__Bacteria;p__Firmicutes;c__Bacilli;o__Lactobacillales;f__Enterococcaceae;g__Enterococcus;s__Enterococcus_faecalis	742	842	2156	846	1446	854	1084	1054	1080	2498	2476	1234	16312
d__Bacteria;k__unclassified_d__Bacteria;p__Firmicutes;c__Erysipelotrichia;o__Erysipelotrichales;f__Erysipelotrichaceae;g__Erysipelothrix;s__Erysipelothrix_sp.	188	220	4120	298	426	204	302	474	368	5438	3886	322	16246
d__Bacteria;k__unclassified_d__Bacteria;p__Firmicutes;c__Erysipelotrichia;o__Erysipelotrichales;f__Erysipelotrichaceae;g__Floccifex;s__Floccifex_porci	168	144	1170	150	1104	244	7384	350	320	1406	1914	1890	16244
d__Bacteria;k__unclassified_d__Bacteria;p__Firmicutes;c__unclassified_p__Firmicutes;o__unclassified_p__Firmicutes;f__unclassified_p__Firmicutes;g__Negativibacillus;s__Negativibacillus_massiliensis	208	202	4788	232	1784	434	308	442	414	1968	4416	990	16186
d__Bacteria;k__unclassified_d__Bacteria;p__Firmicutes;c__Bacilli;o__unclassified_c__Bacilli;f__unclassified_c__Bacilli;g__Candidatus_Faecimonas;s__Candidatus_Faecimonas_gallistercoris	1362	992	3852	452	136	1392	278	718	732	2128	3914	216	16172
d__Bacteria;k__unclassified_d__Bacteria;p__Firmicutes;c__Clostridia;o__Eubacteriales;f__Lachnospiraceae;g__Enterocloster;s__Enterocloster_aldenensis	462	626	2588	804	856	388	984	556	718	4228	3104	760	16074
d__Bacteria;k__unclassified_d__Bacteria;p__Firmicutes;c__Clostridia;o__Eubacteriales;f__Eubacteriaceae;g__Eubacterium;s__Eubacterium_sp._TM05-53	112	84	988	16	196	102	8338	160	110	1496	2314	2116	16032
d__Bacteria;k__unclassified_d__Bacteria;p__Firmicutes;c__Erysipelotrichia;o__Erysipelotrichales;f__Coprobacillaceae;g__Kandleria;s__Kandleria_vitulina	310	506	2714	620	302	318	2104	478	552	4192	3124	726	15946
d__Bacteria;k__unclassified_d__Bacteria;p__Firmicutes;c__Clostridia;o__Eubacteriales;f__Clostridiaceae;g__Clostridium;s__Clostridium_sp._1001270J_160509_D11	470	828	642	980	1352	1076	174	4624	2796	1104	720	1134	15900
d__Bacteria;k__unclassified_d__Bacteria;p__Firmicutes;c__Bacilli;o__unclassified_c__Bacilli;f__unclassified_c__Bacilli;g__Candidatus_Onthocola;s__Candidatus_Onthocola_stercoravium	1074	892	3108	742	362	1044	814	416	794	2564	3490	548	15848
d__Bacteria;k__unclassified_d__Bacteria;p__Bacteroidota;c__Bacteroidia;o__Bacteroidales;f__Bacteroidaceae;g__Bacteroides;s__Bacteroides_coprocola_CAG:162	0	0	8136	0	0	8	0	20	26	456	7174	2	15822
d__Bacteria;k__unclassified_d__Bacteria;p__Firmicutes;c__Clostridia;o__Eubacteriales;f__Eubacteriaceae;g__Eubacterium;s__Eubacterium_ruminantium	858	1442	556	1590	2534	896	1316	910	1534	1338	764	2078	15816
d__Bacteria;k__unclassified_d__Bacteria;p__Firmicutes;c__Bacilli;o__Lactobacillales;f__Lactobacillaceae;g__Limosilactobacillus;s__Limosilactobacillus_fermentum	704	694	1440	606	3140	778	624	638	786	2434	1610	2292	15746
d__Bacteria;k__unclassified_d__Bacteria;p__Firmicutes;c__Clostridia;o__Eubacteriales;f__Lachnospiraceae;g__Coprococcus;s__Coprococcus_sp._B2-R-112	200	412	2978	764	504	186	1410	170	516	4596	3254	694	15684
d__Bacteria;k__unclassified_d__Bacteria;p__Firmicutes;c__Clostridia;o__Eubacteriales;f__Clostridiaceae;g__Clostridium;s__Clostridium_sp._CAG:1000	842	570	3304	386	1052	810	722	168	354	2502	4058	876	15644
d__Bacteria;k__unclassified_d__Bacteria;p__Firmicutes;c__Clostridia;o__Eubacteriales;f__Eubacteriales_Family_XIII._Incertae_Sedis;g__unclassified_f__Eubacteriales_Family_XIII._Incertae_Sedis;s__unclassified_f__Eubacteriales_Family_XIII._Incertae_Sedis	306	486	1842	546	1256	448	2300	1212	1104	2550	2166	1340	15556
d__Archaea;k__unclassified_d__Archaea;p__Euryarchaeota;c__Methanobacteria;o__Methanobacteriales;f__Methanobacteriaceae;g__Methanobrevibacter;s__Methanobrevibacter_curvatus	96	202	2284	334	620	132	3778	130	234	3316	3136	1214	15476
d__Viruses;k__Sangervirae;p__Phixviricota;c__Malgrandaviricetes;o__Petitvirales;f__Microviridae;g__unclassified_f__Microviridae;s__Microviridae_sp.	110	1388	166	4270	2158	118	1948	78	2424	364	354	2044	15422
d__Bacteria;k__unclassified_d__Bacteria;p__Firmicutes;c__Clostridia;o__Eubacteriales;f__Clostridiaceae;g__Clostridium;s__Clostridium_sp._CAG:793	150	782	678	2248	462	264	5490	154	1462	466	1150	2100	15406
d__Bacteria;k__unclassified_d__Bacteria;p__Firmicutes;c__Clostridia;o__Eubacteriales;f__Lachnospiraceae;g__Lachnoclostridium;s__Lachnoclostridium_sp._Marseille-P6806	496	926	1748	1430	722	482	1736	750	1142	2870	2098	994	15394
d__Bacteria;k__unclassified_d__Bacteria;p__Firmicutes;c__Clostridia;o__Eubacteriales;f__Lachnospiraceae;g__Jingyaoa;s__Jingyaoa_shaoxingensis	360	380	3160	412	290	380	912	362	498	4552	3672	392	15370
d__Bacteria;k__unclassified_d__Bacteria;p__Firmicutes;c__Negativicutes;o__Selenomonadales;f__Selenomonadaceae;g__Selenomonas;s__Selenomonas_ruminantium	376	506	1968	504	1796	378	756	590	602	4070	2406	1356	15308
d__Bacteria;k__unclassified_d__Bacteria;p__Firmicutes;c__Clostridia;o__Eubacteriales;f__Lachnospiraceae;g__Faecalicatena;s__Faecalicatena_faecalis	536	766	2272	764	1090	468	1532	222	596	3312	2532	1154	15244
d__Bacteria;k__unclassified_d__Bacteria;p__Actinobacteria;c__Coriobacteriia;o__Coriobacteriales;f__Atopobiaceae;g__unclassified_f__Atopobiaceae;s__unclassified_f__Atopobiaceae	268	264	2216	286	592	212	3134	470	376	3318	2620	1472	15228
d__Viruses;k__unclassified_d__Viruses;p__unclassified_d__Viruses;c__unclassified_d__Viruses;o__unclassified_d__Viruses;f__unclassified_d__Viruses;g__unclassified_d__Viruses;s__virus_sp._ctoYX9	138	154	1684	40	4674	116	854	2	32	2886	1622	3004	15206
d__Bacteria;k__unclassified_d__Bacteria;p__Actinobacteria;c__Coriobacteriia;o__Eggerthellales;f__Eggerthellaceae;g__Gordonibacter;s__Gordonibacter_urolithinfaciens	424	1678	876	3208	464	486	1224	922	2468	1506	1168	770	15194
d__Bacteria;k__unclassified_d__Bacteria;p__Firmicutes;c__Clostridia;o__Eubacteriales;f__Lachnospiraceae;g__Oribacterium;s__Oribacterium_sp._oral_taxon_102	290	554	1890	1040	832	278	1986	444	786	3568	2268	1238	15174
d__Bacteria;k__unclassified_d__Bacteria;p__Bacteroidota;c__Bacteroidia;o__Bacteroidales;f__Tannerellaceae;g__Parabacteroides;s__Parabacteroides_sp._CAG:409	8	14	5732	50	1568	18	358	0	22	2078	4230	1018	15096
d__Bacteria;k__unclassified_d__Bacteria;p__Firmicutes;c__Clostridia;o__Eubacteriales;f__Clostridiaceae;g__Mordavella;s__Mordavella_massiliensis	854	646	1928	426	692	1010	1196	1440	1056	2450	2650	714	15062
d__Bacteria;k__unclassified_d__Bacteria;p__Firmicutes;c__Clostridia;o__Eubacteriales;f__Eubacteriales_Family_XIII._Incertae_Sedis;g__Mogibacterium;s__Mogibacterium_timidum	162	418	2260	636	1330	188	1832	392	552	3290	2462	1470	14992
d__Bacteria;k__unclassified_d__Bacteria;p__Firmicutes;c__Clostridia;o__Eubacteriales;f__Clostridiaceae;g__Clostridium;s__Clostridium_disporicum	1216	1122	938	1078	2146	1220	292	1408	1318	1658	1136	1456	14988
d__Bacteria;k__unclassified_d__Bacteria;p__Bacteroidota;c__Bacteroidia;o__Bacteroidales;f__Prevotellaceae;g__Prevotella;s__Prevotella_pallens	510	108	3720	132	206	480	38	38	90	5722	3756	170	14970
d__Bacteria;k__unclassified_d__Bacteria;p__Firmicutes;c__Clostridia;o__Eubacteriales;f__Lachnospiraceae;g__unclassified_f__Lachnospiraceae;s__Lachnospiraceae_bacterium_CAG:364	6	26	3386	72	48	32	134	36	58	3710	7358	66	14932
d__Viruses;k__Heunggongvirae;p__Uroviricota;c__Caudoviricetes;o__Crassvirales;f__Suoliviridae;g__Chuhaivirus;s__Chuhaivirus_simiae	32	18	0	8	604	24	10362	2	0	102	1098	2668	14918
d__Archaea;k__unclassified_d__Archaea;p__Euryarchaeota;c__Methanobacteria;o__Methanobacteriales;f__Methanobacteriaceae;g__Methanosphaera;s__Methanosphaera_sp._rholeuAM130	1294	1440	50	1076	452	1444	1776	3862	2186	262	294	778	14914
d__Bacteria;k__unclassified_d__Bacteria;p__Actinobacteria;c__Coriobacteriia;o__Eggerthellales;f__Eggerthellaceae;g__Eggerthella;s__Eggerthella_lenta	480	898	1484	1558	828	486	1788	936	1496	2400	1564	992	14910
d__Bacteria;k__unclassified_d__Bacteria;p__Firmicutes;c__Clostridia;o__Eubacteriales;f__Lachnospiraceae;g__Candidatus_Limivivens;s__Candidatus_Limivivens_intestinipullorum	312	350	2874	394	334	358	846	506	498	4540	3384	484	14880
d__Bacteria;k__unclassified_d__Bacteria;p__Firmicutes;c__Clostridia;o__Eubacteriales;f__Lachnospiraceae;g__Catenibacillus;s__Catenibacillus_scindens	368	564	1798	1042	1074	414	2038	966	1184	1790	2480	1120	14838
d__Bacteria;k__unclassified_d__Bacteria;p__Bacteroidota;c__Bacteroidia;o__Bacteroidales;f__Tannerellaceae;g__Parabacteroides;s__Candidatus_Parabacteroides_faecavium	0	8	5122	34	1470	0	110	14	14	2952	4162	950	14836
d__Bacteria;k__unclassified_d__Bacteria;p__Chloroflexi;c__Anaerolineae;o__Anaerolineales;f__Anaerolineaceae;g__Flexilinea;s__Flexilinea_sp.	1010	1372	622	1754	1430	1158	1070	1528	1794	1184	730	1168	14820
d__Viruses;k__Heunggongvirae;p__Uroviricota;c__Caudoviricetes;o__unclassified_c__Caudoviricetes;f__unclassified_c__Caudoviricetes;g__Vequintavirus;s__Vequintavirus_V5	0	2	0	12	0	1344	0	10484	2968	0	0	0	14810
d__Bacteria;k__unclassified_d__Bacteria;p__Firmicutes;c__Clostridia;o__Eubacteriales;f__Oscillospiraceae;g__unclassified_f__Oscillospiraceae;s__[Clostridium]_methylpentosum	240	1364	610	4302	452	400	590	2082	3170	592	610	332	14744
d__Bacteria;k__unclassified_d__Bacteria;p__Bacteroidota;c__Bacteroidia;o__Bacteroidales;f__Tannerellaceae;g__Parabacteroides;s__unclassified_g__Parabacteroides	394	126	1596	134	5656	486	240	24	124	1204	1170	3498	14652
d__Bacteria;k__unclassified_d__Bacteria;p__Firmicutes;c__Clostridia;o__Eubacteriales;f__Lachnospiraceae;g__Candidatus_Weimeria;s__Candidatus_Weimeria_bifida	74	190	2610	320	544	72	1916	60	210	4638	2966	1038	14638
d__Bacteria;k__unclassified_d__Bacteria;p__unclassified_d__Bacteria;c__unclassified_d__Bacteria;o__unclassified_d__Bacteria;f__unclassified_d__Bacteria;g__Candidatus_Ventrenecus;s__Candidatus_Ventrenecus_stercoripullorum	510	956	2986	1794	276	702	380	610	1544	1834	2738	288	14618
d__Viruses;k__Heunggongvirae;p__Uroviricota;c__Caudoviricetes;o__unclassified_c__Caudoviricetes;f__unclassified_c__Caudoviricetes;g__Vequintavirus;s__Escherichia_phage_JEP1	0	2	0	6	0	1382	0	10288	2924	0	0	0	14602
d__Bacteria;k__unclassified_d__Bacteria;p__Firmicutes;c__Clostridia;o__Eubacteriales;f__Eubacteriales_Family_XIII._Incertae_Sedis;g__Emergencia;s__Emergencia_timonensis	918	860	1000	668	868	1172	1946	1720	1342	1618	1362	1122	14596
d__Bacteria;k__unclassified_d__Bacteria;p__Tenericutes;c__Mollicutes;o__Mycoplasmatales;f__Mycoplasmataceae;g__Mycoplasma;s__Mycoplasma_sp._CAG:956	716	450	4206	464	48	706	164	178	376	2080	5048	122	14558
d__Bacteria;k__unclassified_d__Bacteria;p__Firmicutes;c__Clostridia;o__Eubacteriales;f__Lachnospiraceae;g__Tyzzerella;s__Tyzzerella_nexilis	482	934	2360	1458	490	686	626	382	1130	2464	3064	480	14556
d__Bacteria;k__unclassified_d__Bacteria;p__Firmicutes;c__Clostridia;o__Eubacteriales;f__Clostridiaceae;g__Clostridium;s__Clostridium_sp._26_22	568	630	4328	486	266	734	394	184	428	1880	4308	290	14496
d__Bacteria;k__unclassified_d__Bacteria;p__Actinobacteria;c__Actinomycetia;o__Bifidobacteriales;f__Bifidobacteriaceae;g__Bifidobacterium;s__Bifidobacterium_thermophilum	34	1882	386	5238	264	38	1270	292	3512	682	444	400	14442
d__Bacteria;k__unclassified_d__Bacteria;p__Actinobacteria;c__Coriobacteriia;o__Eggerthellales;f__Eggerthellaceae;g__Denitrobacterium;s__Denitrobacterium_sp.	200	316	2078	244	582	262	2666	302	314	3452	2814	1160	14390
d__Bacteria;k__unclassified_d__Bacteria;p__Firmicutes;c__Clostridia;o__Eubacteriales;f__Lachnospiraceae;g__Blautia;s__Blautia_marasmi	770	916	2136	1016	518	718	692	620	1004	2960	2596	440	14386
d__Bacteria;k__unclassified_d__Bacteria;p__Actinobacteria;c__Coriobacteriia;o__Coriobacteriales;f__Atopobiaceae;g__Olsenella;s__Olsenella_sp._Marseille-P4559	84	106	2664	114	272	114	2440	256	200	4184	3036	908	14378
d__Bacteria;k__unclassified_d__Bacteria;p__Firmicutes;c__Clostridia;o__Eubacteriales;f__Lachnospiraceae;g__Oribacterium;s__Oribacterium_sp._FC2011	334	772	1444	1314	1082	330	1528	750	1098	2682	1764	1278	14376
d__Bacteria;k__unclassified_d__Bacteria;p__Firmicutes;c__unclassified_p__Firmicutes;o__unclassified_p__Firmicutes;f__unclassified_p__Firmicutes;g__unclassified_p__Firmicutes;s__Firmicutes_bacterium_CAG:791	146	238	2520	288	288	158	1712	330	294	4420	3196	774	14364
d__Bacteria;k__unclassified_d__Bacteria;p__Firmicutes;c__Clostridia;o__Eubacteriales;f__Clostridiaceae;g__Clostridium;s__Clostridium_chromiireducens	1018	848	214	1082	3882	1230	380	460	868	1094	426	2786	14288
d__Bacteria;k__unclassified_d__Bacteria;p__Firmicutes;c__Clostridia;o__Eubacteriales;f__Lachnospiraceae;g__Butyrivibrio;s__unclassified_g__Butyrivibrio	712	1122	1038	1110	1152	708	1664	942	1226	1912	1312	1382	14280
d__Bacteria;k__unclassified_d__Bacteria;p__Tenericutes;c__unclassified_p__Tenericutes;o__unclassified_p__Tenericutes;f__unclassified_p__Tenericutes;g__Candidatus_Pelethosoma;s__Candidatus_Pelethosoma_merdigallinarum	706	568	3842	274	292	704	364	268	360	2686	3848	314	14226
d__Bacteria;k__unclassified_d__Bacteria;p__Firmicutes;c__Clostridia;o__Eubacteriales;f__Clostridiaceae;g__Clostridium;s__Clostridium_sp._D53t1_180928_C8	1176	982	658	828	3554	902	114	926	920	1444	758	1952	14214
d__Bacteria;k__unclassified_d__Bacteria;p__Bacteroidota;c__Bacteroidia;o__Bacteroidales;f__Muribaculaceae;g__unclassified_f__Muribaculaceae;s__Muribaculaceae_bacterium_Isolate-114_(HZI)	8	190	5304	96	1636	2	62	6	278	1500	4232	898	14212
d__Bacteria;k__unclassified_d__Bacteria;p__Firmicutes;c__Clostridia;o__Eubacteriales;f__Lachnospiraceae;g__Anaerotignum;s__Anaerotignum_lactatifermentans	884	1008	2022	1070	698	926	810	846	1138	1882	2244	682	14210
d__Archaea;k__unclassified_d__Archaea;p__Euryarchaeota;c__Methanobacteria;o__Methanobacteriales;f__Methanobacteriaceae;g__Methanosphaera;s__Methanosphaera_sp._SHI613	1328	1598	198	1418	572	1332	1812	2182	1738	622	426	974	14200
d__Bacteria;k__unclassified_d__Bacteria;p__Bacteroidota;c__Bacteroidia;o__Bacteroidales;f__Bacteroidaceae;g__Bacteroides;s__Bacteroides_sp	2964	622	1012	102	470	4700	642	734	330	910	1242	446	14174
d__Bacteria;k__unclassified_d__Bacteria;p__Firmicutes;c__Clostridia;o__Eubacteriales;f__Lachnospiraceae;g__Dorea;s__Dorea_phocaeensis	450	974	1880	1920	550	458	244	740	1664	2498	2452	340	14170
d__Bacteria;k__unclassified_d__Bacteria;p__Spirochaetes;c__unclassified_p__Spirochaetes;o__unclassified_p__Spirochaetes;f__unclassified_p__Spirochaetes;g__unclassified_p__Spirochaetes;s__Spirochaetes_bacterium	588	682	590	936	3176	578	1742	486	744	1444	754	2306	14026
d__Bacteria;k__unclassified_d__Bacteria;p__Candidatus_Cloacimonetes;c__unclassified_p__Candidatus_Cloacimonetes;o__unclassified_p__Candidatus_Cloacimonetes;f__unclassified_p__Candidatus_Cloacimonetes;g__unclassified_p__Candidatus_Cloacimonetes;s__Candidatus_Cloacimonetes_bacterium	268	364	918	822	3434	322	1548	440	786	1638	946	2524	14010
d__Bacteria;k__unclassified_d__Bacteria;p__Firmicutes;c__Clostridia;o__Eubacteriales;f__Clostridiaceae;g__Clostridium;s__Clostridium_sp._CAG:762	1382	780	3434	180	126	1276	200	102	202	2450	3546	164	13842
d__Bacteria;k__unclassified_d__Bacteria;p__Firmicutes;c__Clostridia;o__Eubacteriales;f__Clostridiaceae;g__Lactonifactor;s__unclassified_g__Lactonifactor	544	738	894	1098	1926	566	1666	786	1016	1728	1142	1684	13788
d__Bacteria;k__unclassified_d__Bacteria;p__Firmicutes;c__Clostridia;o__Eubacteriales;f__Lachnospiraceae;g__Blautia;s__Candidatus_Blautia_excrementipullorum	388	436	2946	586	404	310	254	208	520	3566	3850	290	13758
d__Bacteria;k__unclassified_d__Bacteria;p__Firmicutes;c__Clostridia;o__Eubacteriales;f__Eubacteriaceae;g__Eubacterium;s__Eubacterium_ramulus	524	614	1744	684	1052	572	1440	670	760	2312	2346	1024	13742
d__Bacteria;k__unclassified_d__Bacteria;p__Firmicutes;c__Clostridia;o__Eubacteriales;f__Lachnospiraceae;g__Blautia;s__Blautia_hydrogenotrophica	550	474	1934	492	1162	468	1400	376	532	3042	2116	1060	13606
d__Bacteria;k__unclassified_d__Bacteria;p__Firmicutes;c__Clostridia;o__Eubacteriales;f__Clostridiaceae;g__Lactonifactor;s__Lactonifactor_longoviformis	456	530	2376	470	382	662	594	606	560	3348	3240	354	13578
d__Bacteria;k__unclassified_d__Bacteria;p__Firmicutes;c__Clostridia;o__Eubacteriales;f__Oscillospiraceae;g__Fumia;s__Fumia_xinanensis	1222	972	1014	426	2556	1898	548	720	632	874	974	1718	13554
d__Bacteria;k__unclassified_d__Bacteria;p__Actinobacteria;c__Coriobacteriia;o__Coriobacteriales;f__Atopobiaceae;g__Olsenella;s__Olsenella_sp._oral_taxon_809	94	60	2148	44	282	44	3034	188	112	3556	2752	1218	13532
d__Bacteria;k__unclassified_d__Bacteria;p__Firmicutes;c__Clostridia;o__Eubacteriales;f__Oscillospiraceae;g__Ruminococcus;s__Ruminococcus_sp._CAG:488	54	40	6122	36	1760	54	12	28	24	712	3942	708	13492
d__Bacteria;k__unclassified_d__Bacteria;p__Synergistetes;c__Synergistia;o__Synergistales;f__Synergistaceae;g__Cloacibacillus;s__Cloacibacillus_sp._An23	242	400	210	648	4536	188	1954	68	490	1040	384	3300	13460
d__Bacteria;k__unclassified_d__Bacteria;p__Firmicutes;c__Clostridia;o__Eubacteriales;f__Clostridiaceae;g__Clostridium;s__Clostridium_sp._C2-6-12	1106	778	64	874	3696	1192	550	512	750	982	318	2616	13438
d__Bacteria;k__unclassified_d__Bacteria;p__Firmicutes;c__Clostridia;o__Eubacteriales;f__Clostridiaceae;g__Butyricicoccus;s__Butyricicoccus_sp.	1458	1184	1752	364	1066	1700	604	674	526	1150	2162	768	13408
d__Bacteria;k__unclassified_d__Bacteria;p__Firmicutes;c__Clostridia;o__Eubacteriales;f__Clostridiaceae;g__Butyricicoccus;s__Butyricicoccus_porcorum	382	466	1790	590	624	536	2648	650	780	1600	2434	884	13384
d__Bacteria;k__unclassified_d__Bacteria;p__Firmicutes;c__Clostridia;o__Eubacteriales;f__Lachnospiraceae;g__Enterocloster;s__Enterocloster_citroniae	634	804	1608	904	940	606	1146	562	910	2486	1870	904	13374
d__Bacteria;k__unclassified_d__Bacteria;p__Actinobacteria;c__Coriobacteriia;o__Coriobacteriales;f__Atopobiaceae;g__Olsenella;s__Olsenella_sp._DNF00959	36	64	2250	158	326	54	2954	468	254	3162	2508	1126	13360
d__Bacteria;k__unclassified_d__Bacteria;p__Tenericutes;c__Mollicutes;o__Acholeplasmatales;f__Acholeplasmataceae;g__Acholeplasma;s__Acholeplasma_sp.	1102	590	3490	260	100	948	520	132	202	2246	3514	248	13352
d__Bacteria;k__unclassified_d__Bacteria;p__Bacteroidota;c__Bacteroidia;o__Bacteroidales;f__Muribaculaceae;g__unclassified_f__Muribaculaceae;s__Muribaculaceae_bacterium_Isolate-036_(Harlan)	2	320	5778	166	576	10	0	10	596	932	4506	456	13352
d__Bacteria;k__unclassified_d__Bacteria;p__Firmicutes;c__Negativicutes;o__Selenomonadales;f__Sporomusaceae;g__Thermosinus;s__Thermosinus_carboxydivorans	2	6	3634	8	2	0	6	6	10	5930	3740	2	13346
d__Bacteria;k__unclassified_d__Bacteria;p__Firmicutes;c__Clostridia;o__Eubacteriales;f__Lachnospiraceae;g__Roseburia;s__Roseburia_porci	722	632	2080	490	694	872	1074	256	594	2430	2690	804	13338
d__Bacteria;k__unclassified_d__Bacteria;p__Actinobacteria;c__Actinomycetia;o__Bifidobacteriales;f__Bifidobacteriaceae;g__Bifidobacterium;s__Bifidobacterium_sp._DSM_109960	0	2536	0	6538	0	6	128	4	4030	8	30	42	13322
d__Bacteria;k__unclassified_d__Bacteria;p__Bacteroidota;c__Bacteroidia;o__Bacteroidales;f__Prevotellaceae;g__Prevotella;s__unclassified_g__Prevotella	404	198	2924	128	2836	420	136	584	462	1204	1926	2098	13320
d__Bacteria;k__unclassified_d__Bacteria;p__Firmicutes;c__Clostridia;o__Eubacteriales;f__Oscillospiraceae;g__Angelakisella;s__Angelakisella_sp.	630	492	1058	268	3424	776	476	910	656	1294	1176	2156	13316
d__Bacteria;k__unclassified_d__Bacteria;p__Firmicutes;c__Bacilli;o__Bacillales;f__unclassified_o__Bacillales;g__unclassified_o__Bacillales;s__Bacillales_bacterium	2248	616	2482	142	348	1468	658	160	214	1900	2618	422	13276
d__Bacteria;k__unclassified_d__Bacteria;p__Actinobacteria;c__Coriobacteriia;o__Coriobacteriales;f__Coriobacteriaceae;g__Collinsella;s__Collinsella_intestinalis	494	530	1568	336	1412	476	1466	638	464	2678	1714	1486	13262
d__Bacteria;k__unclassified_d__Bacteria;p__Tenericutes;c__unclassified_p__Tenericutes;o__unclassified_p__Tenericutes;f__unclassified_p__Tenericutes;g__Candidatus_Fimihabitans;s__Candidatus_Fimihabitans_intestinipullorum	630	412	3620	218	142	576	418	106	234	2824	3748	272	13200
d__Bacteria;k__unclassified_d__Bacteria;p__Firmicutes;c__Clostridia;o__Eubacteriales;f__Clostridiaceae;g__Clostridium;s__Clostridium_sp._CAG:433	630	790	2534	982	442	724	520	810	1038	1622	2576	526	13194
d__Bacteria;k__unclassified_d__Bacteria;p__Firmicutes;c__Clostridia;o__Eubacteriales;f__Clostridiaceae;g__Clostridium;s__Clostridium_sp._CAG:798	1106	884	3212	386	130	1430	416	388	550	1370	3062	244	13178
d__Bacteria;k__unclassified_d__Bacteria;p__Firmicutes;c__Clostridia;o__Eubacteriales;f__Lachnospiraceae;g__Enterocloster;s__Enterocloster_lavalensis	410	656	1408	844	1002	492	2086	500	738	2098	1734	1136	13104
d__Bacteria;k__unclassified_d__Bacteria;p__Firmicutes;c__Erysipelotrichia;o__Erysipelotrichales;f__Erysipelotrichaceae;g__unclassified_f__Erysipelotrichaceae;s__unclassified_f__Erysipelotrichaceae	112	266	608	740	304	142	5672	240	534	1084	1026	2208	12936
d__Bacteria;k__unclassified_d__Bacteria;p__Firmicutes;c__Clostridia;o__Eubacteriales;f__Lachnospiraceae;g__Agathobacter;s__Agathobacter_ruminis	302	406	1502	426	666	276	2792	310	348	2608	1948	1336	12920
d__Viruses;k__unclassified_d__Viruses;p__unclassified_d__Viruses;c__unclassified_d__Viruses;o__unclassified_d__Viruses;f__unclassified_d__Viruses;g__unclassified_d__Viruses;s__virus_sp._ctML55	206	1248	634	3090	160	482	4	2256	3408	696	596	88	12868
d__Bacteria;k__unclassified_d__Bacteria;p__Firmicutes;c__Clostridia;o__Eubacteriales;f__Clostridiaceae;g__Clostridium;s__Clostridium_sp._LY3-2	102	30	46	14	7518	38	28	18	26	1004	26	3996	12846
d__Bacteria;k__unclassified_d__Bacteria;p__Firmicutes;c__Clostridia;o__Eubacteriales;f__Eubacteriaceae;g__Candidatus_Copromorpha;s__Candidatus_Copromorpha_excrementavium	984	908	890	674	1116	980	1044	1640	1422	1242	998	906	12804
d__Bacteria;k__unclassified_d__Bacteria;p__Firmicutes;c__Negativicutes;o__Selenomonadales;f__unclassified_o__Selenomonadales;g__unclassified_o__Selenomonadales;s__Selenomonadales_bacterium	582	440	728	220	1914	608	3496	352	402	1102	754	2194	12792
d__Bacteria;k__unclassified_d__Bacteria;p__Bacteroidota;c__Bacteroidia;o__Bacteroidales;f__Lentimicrobiaceae;g__unclassified_f__Lentimicrobiaceae;s__Lentimicrobiaceae_bacterium	7116	794	356	44	28	3962	12	22	88	56	296	8	12782
d__Viruses;k__Heunggongvirae;p__Uroviricota;c__Caudoviricetes;o__unclassified_c__Caudoviricetes;f__Myoviridae;g__unclassified_f__Myoviridae;s__Myoviridae_sp._ctbEa13	0	22	2900	48	1522	2	710	0	44	3546	2432	1452	12678
d__Bacteria;k__unclassified_d__Bacteria;p__Firmicutes;c__Clostridia;o__Eubacteriales;f__Lachnospiraceae;g__Lachnoclostridium;s__Lachnoclostridium_sp._An196	166	404	2280	732	564	214	1424	238	590	2718	2494	790	12614
d__Bacteria;k__unclassified_d__Bacteria;p__Firmicutes;c__Bacilli;o__Bacillales;f__Bacillaceae;g__Halobacillus;s__Halobacillus_karajensis	562	682	1370	538	1382	608	200	980	900	2566	1726	1076	12590
d__Bacteria;k__unclassified_d__Bacteria;p__Firmicutes;c__Clostridia;o__Eubacteriales;f__Clostridiaceae;g__Clostridium;s__Clostridium_sp._LS	1018	770	28	862	3742	1212	244	420	778	884	198	2418	12574
d__Bacteria;k__unclassified_d__Bacteria;p__Actinobacteria;c__Coriobacteriia;o__Coriobacteriales;f__Atopobiaceae;g__Olsenella;s__Olsenella_sp._TM06-36	18	38	2354	62	188	22	2014	62	66	4130	2804	752	12510
d__Bacteria;k__unclassified_d__Bacteria;p__Actinobacteria;c__Coriobacteriia;o__Coriobacteriales;f__unclassified_o__Coriobacteriales;g__unclassified_o__Coriobacteriales;s__Coriobacteriales_bacterium_OH1046	500	712	902	892	914	480	2094	722	850	1754	1286	1404	12510
d__Bacteria;k__unclassified_d__Bacteria;p__Firmicutes;c__Clostridia;o__Eubacteriales;f__Lachnospiraceae;g__unclassified_f__Lachnospiraceae;s__Lachnospiraceae_bacterium_3-1	324	518	1110	526	2930	368	444	352	532	1942	1548	1886	12480
d__Viruses;k__Heunggongvirae;p__Uroviricota;c__Caudoviricetes;o__Crassvirales;f__Suoliviridae;g__Buhlduvirus;s__Buhlduvirus_porcinus	54	64	752	54	4948	34	176	0	20	2160	1052	3160	12474
d__Bacteria;k__unclassified_d__Bacteria;p__Firmicutes;c__Clostridia;o__Eubacteriales;f__Lachnospiraceae;g__Anaerostipes;s__Anaerostipes_faecalis	318	438	1292	394	1566	514	1308	920	736	1694	1982	1288	12450
d__Bacteria;k__unclassified_d__Bacteria;p__Firmicutes;c__Clostridia;o__Eubacteriales;f__Lachnospiraceae;g__unclassified_f__Lachnospiraceae;s__Lachnospiraceae_bacterium_JC7	150	212	2318	348	490	204	846	172	316	3998	2762	618	12434
d__Bacteria;k__unclassified_d__Bacteria;p__Firmicutes;c__Clostridia;o__Eubacteriales;f__Lachnospiraceae;g__Butyrivibrio;s__Butyrivibrio_sp._AE2032	664	1150	218	1694	836	794	1394	1846	2006	482	362	930	12376
d__Bacteria;k__unclassified_d__Bacteria;p__Firmicutes;c__Bacilli;o__unclassified_c__Bacilli;f__unclassified_c__Bacilli;g__Candidatus_Scybalousia;s__Candidatus_Scybalousia_intestinigallinarum	1024	666	2756	472	128	952	402	190	466	2066	2996	242	12360
d__Bacteria;k__unclassified_d__Bacteria;p__Firmicutes;c__Clostridia;o__Eubacteriales;f__Oscillospiraceae;g__Drancourtella;s__Drancourtella_sp._An12	146	238	2668	330	234	236	808	338	424	3434	3194	278	12328
d__Bacteria;k__unclassified_d__Bacteria;p__Firmicutes;c__Clostridia;o__Eubacteriales;f__Eubacteriaceae;g__Eubacterium;s__Eubacterium_plexicaudatum	736	666	694	604	1926	844	1492	910	886	1110	1020	1424	12312
d__Bacteria;k__unclassified_d__Bacteria;p__Actinobacteria;c__Coriobacteriia;o__Eggerthellales;f__Eggerthellaceae;g__Slackia;s__Slackia_piriformis	856	530	734	370	312	990	1016	2964	1966	1194	878	466	12276
d__Bacteria;k__unclassified_d__Bacteria;p__Fibrobacteres;c__Fibrobacteria;o__Fibrobacterales;f__Fibrobacteraceae;g__Fibrobacter;s__Fibrobacter_sp._UWP2	78	84	10	0	346	68	8830	2	0	52	418	2372	12260
d__Bacteria;k__unclassified_d__Bacteria;p__Actinobacteria;c__Actinomycetia;o__Bifidobacteriales;f__Bifidobacteriaceae;g__Bifidobacterium;s__Bifidobacterium_breve	118	2038	130	5202	110	54	396	96	3466	260	216	174	12260
d__Bacteria;k__unclassified_d__Bacteria;p__Bacteroidota;c__Bacteroidia;o__Bacteroidales;f__Odoribacteraceae;g__Butyricimonas;s__Butyricimonas_virosa	430	1772	246	5152	156	528	22	2	3656	58	78	146	12246
d__Bacteria;k__unclassified_d__Bacteria;p__Firmicutes;c__Clostridia;o__Eubacteriales;f__Oscillospiraceae;g__Ruminococcus;s__Ruminococcus_callidus	2402	1374	314	138	1870	2724	396	474	372	532	286	1340	12222
d__Bacteria;k__unclassified_d__Bacteria;p__Firmicutes;c__Clostridia;o__Eubacteriales;f__Lachnospiraceae;g__Mediterraneibacter;s__Mediterraneibacter_butyricigenes	266	482	1636	686	928	284	1192	306	622	2744	2172	884	12202
d__Bacteria;k__unclassified_d__Bacteria;p__Firmicutes;c__Clostridia;o__Eubacteriales;f__Clostridiaceae;g__Clostridium;s__Clostridium_estertheticum	962	1036	922	1100	1358	1004	414	1064	1096	1274	928	1028	12186
d__Bacteria;k__unclassified_d__Bacteria;p__Firmicutes;c__Bacilli;o__Lactobacillales;f__Streptococcaceae;g__Streptococcus;s__Streptococcus_pneumoniae	888	964	922	746	1268	1052	1250	738	946	1068	1188	1122	12152
d__Bacteria;k__unclassified_d__Bacteria;p__Firmicutes;c__Clostridia;o__Eubacteriales;f__Clostridiaceae;g__Clostridium;s__Clostridium_gasigenes	1100	516	1022	342	3138	866	98	494	412	1194	1030	1910	12122
d__Bacteria;k__unclassified_d__Bacteria;p__Firmicutes;c__Clostridia;o__Eubacteriales;f__Clostridiaceae;g__Clostridium;s__Clostridium_sp._CAG:440	694	820	3044	514	112	962	240	522	708	1398	2902	162	12078
d__Bacteria;k__unclassified_d__Bacteria;p__Firmicutes;c__Clostridia;o__Eubacteriales;f__Lachnospiraceae;g__Blautia;s__Candidatus_Blautia_intestinipullorum	360	458	2264	664	322	372	606	466	596	2444	3150	366	12068
d__Bacteria;k__unclassified_d__Bacteria;p__Firmicutes;c__Clostridia;o__Eubacteriales;f__unclassified_o__Eubacteriales;g__Gemmiger;s__Candidatus_Gemmiger_excrementavium	44	72	3310	168	402	40	164	96	122	4194	3120	334	12066
d__Bacteria;k__unclassified_d__Bacteria;p__Firmicutes;c__Clostridia;o__Eubacteriales;f__Clostridiaceae;g__Butyricicoccus;s__Butyricicoccus_intestinisimiae	262	432	236	498	3548	256	1616	612	638	842	444	2638	12022
d__Bacteria;k__unclassified_d__Bacteria;p__Firmicutes;c__Clostridia;o__Eubacteriales;f__Lachnospiraceae;g__unclassified_f__Lachnospiraceae;s__Lachnospiraceae_bacterium_C10	434	792	1428	1016	798	468	812	588	870	2448	1568	794	12016
d__Bacteria;k__unclassified_d__Bacteria;p__Firmicutes;c__Clostridia;o__Eubacteriales;f__Clostridiaceae;g__Clostridium;s__Clostridium_sp._CAG:343	596	776	2118	714	498	870	1338	444	802	1000	2152	696	12004
d__Bacteria;k__unclassified_d__Bacteria;p__Proteobacteria;c__Deltaproteobacteria;o__Syntrophales;f__unclassified_o__Syntrophales;g__unclassified_o__Syntrophales;s__Syntrophales_bacterium	110	154	2490	208	590	190	1122	388	274	2640	3058	768	11992
d__Bacteria;k__unclassified_d__Bacteria;p__Firmicutes;c__Erysipelotrichia;o__Erysipelotrichales;f__Erysipelotrichaceae;g__Faecalitalea;s__Faecalitalea_cylindroides	390	408	1126	210	1278	518	2420	840	500	1658	1302	1334	11984
d__Bacteria;k__unclassified_d__Bacteria;p__Firmicutes;c__Clostridia;o__Eubacteriales;f__Oscillospiraceae;g__unclassified_f__Oscillospiraceae;s__[Eubacterium]_siraeum	502	392	1724	498	1880	640	628	816	850	1072	1624	1348	11974
d__Bacteria;k__unclassified_d__Bacteria;p__Proteobacteria;c__Alphaproteobacteria;o__Rickettsiales;f__unclassified_o__Rickettsiales;g__unclassified_o__Rickettsiales;s__Rickettsiales_bacterium	366	900	658	1850	1916	424	682	780	1604	690	780	1308	11958
d__Bacteria;k__unclassified_d__Bacteria;p__Firmicutes;c__Clostridia;o__Eubacteriales;f__Lachnospiraceae;g__unclassified_f__Lachnospiraceae;s__Lachnospiraceae_bacterium_MD335	1590	1324	838	594	442	2420	698	642	692	1202	1066	432	11940
d__Bacteria;k__unclassified_d__Bacteria;p__Firmicutes;c__unclassified_p__Firmicutes;o__unclassified_p__Firmicutes;f__unclassified_p__Firmicutes;g__unclassified_p__Firmicutes;s__Firmicutes_bacterium_CAG:646	214	340	2642	554	168	234	266	208	494	3172	3502	144	11938
d__Viruses;k__Heunggongvirae;p__Uroviricota;c__Caudoviricetes;o__unclassified_c__Caudoviricetes;f__Myoviridae;g__unclassified_f__Myoviridae;s__Myoviridae_sp._ctwwN25	304	756	546	2214	3096	370	480	278	1392	192	568	1726	11922
d__Bacteria;k__unclassified_d__Bacteria;p__Firmicutes;c__Clostridia;o__Eubacteriales;f__Lachnospiraceae;g__Eisenbergiella;s__Eisenbergiella_tayi	666	720	1766	538	554	670	816	538	660	2068	2304	592	11892
d__Bacteria;k__unclassified_d__Bacteria;p__Firmicutes;c__Clostridia;o__Eubacteriales;f__Lachnospiraceae;g__Lachnospira;s__Lachnospira_multipara	682	1058	708	1232	1188	718	978	846	1208	1434	882	918	11852
d__Bacteria;k__unclassified_d__Bacteria;p__Firmicutes;c__Clostridia;o__Eubacteriales;f__Clostridiaceae;g__Clostridium;s__Clostridium_sp._CAG:533	186	160	3188	102	238	400	42	602	476	2592	3666	180	11832
d__Bacteria;k__unclassified_d__Bacteria;p__Firmicutes;c__Clostridia;o__Eubacteriales;f__Christensenellaceae;g__Christensenella;s__Christensenella_timonensis	128	122	2844	112	82	174	594	56	98	4430	2882	272	11794
d__Bacteria;k__unclassified_d__Bacteria;p__Firmicutes;c__unclassified_p__Firmicutes;o__unclassified_p__Firmicutes;f__unclassified_p__Firmicutes;g__unclassified_p__Firmicutes;s__Firmicutes_bacterium_CAG:110_56_8	390	430	3522	216	170	514	112	118	204	1856	4036	188	11756
d__Bacteria;k__unclassified_d__Bacteria;p__Firmicutes;c__Erysipelotrichia;o__Erysipelotrichales;f__Erysipelotrichaceae;g__Allobaculum;s__Allobaculum_sp._539	8	4	2708	0	792	12	448	8	6	4564	2706	492	11748
d__Bacteria;k__unclassified_d__Bacteria;p__Firmicutes;c__Clostridia;o__Eubacteriales;f__Lachnospiraceae;g__Candidatus_Choladousia;s__Candidatus_Choladousia_intestinigallinarum	248	310	2142	334	546	284	728	220	354	3466	2556	538	11726
d__Viruses;k__Heunggongvirae;p__Uroviricota;c__Caudoviricetes;o__unclassified_c__Caudoviricetes;f__Siphoviridae;g__unclassified_f__Siphoviridae;s__Siphoviridae_sp._ctcx61	96	272	426	850	3734	156	776	710	816	1280	462	2114	11692
d__Bacteria;k__unclassified_d__Bacteria;p__Firmicutes;c__unclassified_p__Firmicutes;o__unclassified_p__Firmicutes;f__unclassified_p__Firmicutes;g__Candidatus_Coprosoma;s__Candidatus_Coprosoma_intestinipullorum	714	502	2658	436	462	662	352	186	390	2004	2954	366	11686
d__Bacteria;k__unclassified_d__Bacteria;p__Firmicutes;c__Clostridia;o__Eubacteriales;f__Lachnospiraceae;g__Merdimonas;s__Merdimonas_faecis	666	688	1232	722	1016	708	856	690	814	1872	1538	882	11684
d__Bacteria;k__unclassified_d__Bacteria;p__Proteobacteria;c__Gammaproteobacteria;o__Aeromonadales;f__Succinivibrionaceae;g__Succinivibrio;s__Succinivibrio_dextrinosolvens	2446	1024	288	846	294	1730	788	1860	1360	440	214	390	11680
d__Bacteria;k__unclassified_d__Bacteria;p__Firmicutes;c__Clostridia;o__Eubacteriales;f__Lachnospiraceae;g__Blautia;s__Blautia_sp._MSJ-19	238	324	2090	454	590	354	898	452	454	2406	2792	626	11678
d__Bacteria;k__unclassified_d__Bacteria;p__Firmicutes;c__Clostridia;o__Eubacteriales;f__Clostridiaceae;g__Butyricicoccus;s__Butyricicoccus_sp._BIOML-A1	266	248	3116	212	232	272	396	314	306	2560	3482	264	11668
d__Bacteria;k__unclassified_d__Bacteria;p__Firmicutes;c__Clostridia;o__Eubacteriales;f__Lachnospiraceae;g__Enterocloster;s__Enterocloster_asparagiformis	530	486	2286	320	410	696	544	536	446	2358	2678	376	11666
d__Bacteria;k__unclassified_d__Bacteria;p__Firmicutes;c__Clostridia;o__Eubacteriales;f__Defluviitaleaceae;g__unclassified_f__Defluviitaleaceae;s__Defluviitaleaceae_bacterium	588	712	1556	562	1296	678	646	372	596	2136	1662	824	11628
d__Bacteria;k__unclassified_d__Bacteria;p__Firmicutes;c__Clostridia;o__Eubacteriales;f__Peptostreptococcaceae;g__Terrisporobacter;s__Terrisporobacter_othiniensis	1014	814	248	558	1312	1282	244	2264	1508	880	428	1072	11624
d__Bacteria;k__unclassified_d__Bacteria;p__Bacteroidota;c__unclassified_p__Bacteroidota;o__unclassified_p__Bacteroidota;f__unclassified_p__Bacteroidota;g__unclassified_p__Bacteroidota;s__Bacteroidetes_bacterium_ADurb.BinA012	690	826	1086	666	1048	854	632	958	848	1632	1418	954	11612
d__Bacteria;k__unclassified_d__Bacteria;p__Firmicutes;c__Clostridia;o__Eubacteriales;f__Eubacteriales_Family_XIII._Incertae_Sedis;g__Mogibacterium;s__Mogibacterium_kristiansenii	210	374	1612	570	692	216	1556	560	652	2412	1998	752	11604
d__Bacteria;k__unclassified_d__Bacteria;p__Firmicutes;c__Clostridia;o__Eubacteriales;f__Lachnospiraceae;g__Blautia;s__Candidatus_Blautia_intestinavium	192	324	2658	416	204	228	368	192	346	3160	3272	240	11600
d__Bacteria;k__unclassified_d__Bacteria;p__Firmicutes;c__Bacilli;o__Bacillales;f__Bacillaceae;g__Priestia;s__Priestia_megaterium	294	832	340	2752	1052	268	1808	354	1872	544	428	1048	11592
d__Bacteria;k__unclassified_d__Bacteria;p__Firmicutes;c__Clostridia;o__Eubacteriales;f__Oscillospiraceae;g__Anaerotruncus;s__unclassified_g__Anaerotruncus	486	614	1084	524	1436	654	1046	926	868	1602	1196	1134	11570
d__Bacteria;k__unclassified_d__Bacteria;p__Firmicutes;c__Clostridia;o__Eubacteriales;f__Lachnospiraceae;g__Hespellia;s__Hespellia_stercorisuis	340	606	1458	970	730	420	1006	534	956	1960	1822	702	11504
d__Bacteria;k__unclassified_d__Bacteria;p__Firmicutes;c__Clostridia;o__Eubacteriales;f__Eubacteriaceae;g__Candidatus_Copromorpha;s__Candidatus_Copromorpha_excrementigallinarum	800	816	734	552	700	882	1498	1338	1144	1238	1036	758	11496
d__Bacteria;k__unclassified_d__Bacteria;p__Firmicutes;c__Clostridia;o__Eubacteriales;f__Lachnospiraceae;g__Pseudobutyrivibrio;s__Pseudobutyrivibrio_ruminis	554	864	1144	714	620	656	1364	438	590	2074	1628	828	11474
d__Bacteria;k__unclassified_d__Bacteria;p__Bacteroidota;c__Bacteroidia;o__Bacteroidales;f__Odoribacteraceae;g__Odoribacter;s__Odoribacter_splanchnicus	180	142	5244	62	288	208	218	70	128	1844	2888	198	11470
d__Bacteria;k__unclassified_d__Bacteria;p__Firmicutes;c__Clostridia;o__Eubacteriales;f__Lachnospiraceae;g__Dorea;s__Dorea_sp._5-2	550	650	978	706	1106	694	654	1208	1080	1734	1272	828	11460
d__Bacteria;k__unclassified_d__Bacteria;p__Firmicutes;c__Clostridia;o__Eubacteriales;f__Oscillospiraceae;g__Acutalibacter;s__Acutalibacter_sp.	446	592	1296	566	1096	532	1376	434	696	1550	1794	1016	11394
d__Bacteria;k__unclassified_d__Bacteria;p__Firmicutes;c__Clostridia;o__Eubacteriales;f__Lachnospiraceae;g__Eisenbergiella;s__Eisenbergiella_massiliensis	396	390	2150	368	530	482	734	602	570	1914	2690	534	11360
d__Bacteria;k__unclassified_d__Bacteria;p__Firmicutes;c__Bacilli;o__Lactobacillales;f__Lactobacillaceae;g__Ligilactobacillus;s__Ligilactobacillus_ruminis	326	398	1476	568	934	350	1366	434	488	2360	1746	912	11358
d__Bacteria;k__unclassified_d__Bacteria;p__Firmicutes;c__Clostridia;o__Eubacteriales;f__Lachnospiraceae;g__Lacrimispora;s__Lacrimispora_sp._210928-DFI.3.58	806	760	1186	564	580	1158	412	1286	1056	1304	1732	506	11350
d__Bacteria;k__unclassified_d__Bacteria;p__Firmicutes;c__Clostridia;o__Eubacteriales;f__Clostridiaceae;g__Clostridium;s__Clostridium_sp._CAG:571	862	778	1996	410	150	1144	1318	446	656	828	2258	500	11346
d__Bacteria;k__unclassified_d__Bacteria;p__Bacteroidota;c__Bacteroidia;o__Bacteroidales;f__Prevotellaceae;g__Prevotella;s__Prevotella_sp._CAG:873	14	60	5556	48	154	8	8	4	94	450	4828	118	11342
d__Bacteria;k__unclassified_d__Bacteria;p__Proteobacteria;c__Betaproteobacteria;o__Burkholderiales;f__Alcaligenaceae;g__Achromobacter;s__Achromobacter_sp.	30	102	132	192	440	708	1032	4694	2754	334	296	618	11332
d__Bacteria;k__unclassified_d__Bacteria;p__Proteobacteria;c__Gammaproteobacteria;o__Enterobacterales;f__Enterobacteriaceae;g__Shigella;s__Shigella_flexneri	3004	1730	18	1590	38	1802	0	1492	1556	40	12	42	11324
d__Bacteria;k__unclassified_d__Bacteria;p__Actinobacteria;c__Coriobacteriia;o__unclassified_c__Coriobacteriia;f__unclassified_c__Coriobacteriia;g__unclassified_c__Coriobacteriia;s__unclassified_c__Coriobacteriia	156	138	1662	58	1242	102	1692	74	68	2740	1964	1400	11296
d__Bacteria;k__unclassified_d__Bacteria;p__Firmicutes;c__Clostridia;o__Eubacteriales;f__Oscillospiraceae;g__Ructibacterium;s__Ructibacterium_gallinarum	786	562	3066	92	94	976	56	60	76	1410	4020	82	11280
d__Bacteria;k__unclassified_d__Bacteria;p__Firmicutes;c__unclassified_p__Firmicutes;o__unclassified_p__Firmicutes;f__unclassified_p__Firmicutes;g__unclassified_p__Firmicutes;s__Firmicutes_bacterium_CAG:272	982	466	3264	156	226	978	146	272	268	1104	3178	196	11236
d__Bacteria;k__unclassified_d__Bacteria;p__Actinobacteria;c__Coriobacteriia;o__Eggerthellales;f__Eggerthellaceae;g__Slackia;s__Slackia_equolifaciens	588	532	1012	420	506	716	1424	1300	1042	1646	1292	754	11232
d__Bacteria;k__unclassified_d__Bacteria;p__Bacteroidota;c__Bacteroidia;o__Bacteroidales;f__Prevotellaceae;g__Alloprevotella;s__Alloprevotella_sp.	110	144	1340	96	3100	146	872	358	268	1370	1246	2098	11148
d__Bacteria;k__unclassified_d__Bacteria;p__Firmicutes;c__Clostridia;o__Eubacteriales;f__Eubacteriales_Family_XIII._Incertae_Sedis;g__Mogibacterium;s__Mogibacterium_diversum	188	296	1318	482	644	248	2222	462	482	2212	1618	968	11140
d__Bacteria;k__unclassified_d__Bacteria;p__Firmicutes;c__Clostridia;o__Eubacteriales;f__Clostridiaceae;g__Clostridium;s__Clostridium_gelidum	1044	716	158	810	2792	1026	234	384	684	868	334	2042	11092
d__Bacteria;k__unclassified_d__Bacteria;p__Firmicutes;c__Clostridia;o__Eubacteriales;f__Lachnospiraceae;g__Sellimonas;s__Sellimonas_intestinalis	346	348	1404	254	1276	350	1302	270	344	2274	1652	1206	11026
d__Bacteria;k__unclassified_d__Bacteria;p__Firmicutes;c__Clostridia;o__Eubacteriales;f__Lachnospiraceae;g__unclassified_f__Lachnospiraceae;s__Lachnospiraceae_bacterium_OF09-6	138	190	2370	334	140	94	506	110	296	3642	2890	314	11024
d__Bacteria;k__unclassified_d__Bacteria;p__Bacteroidota;c__Bacteroidia;o__Bacteroidales;f__Prevotellaceae;g__Prevotella;s__Prevotella_ruminicola	1376	830	1334	1952	714	1056	290	364	1386	316	856	530	11004
d__Bacteria;k__unclassified_d__Bacteria;p__Firmicutes;c__Negativicutes;o__Veillonellales;f__Veillonellaceae;g__Dialister;s__Dialister_sp.	240	366	952	608	2028	466	1064	486	800	1548	1008	1434	11000
d__Bacteria;k__unclassified_d__Bacteria;p__Firmicutes;c__Clostridia;o__Eubacteriales;f__Lachnospiraceae;g__Dorea;s__Dorea_sp._AF36-15AT	490	740	258	1078	388	842	970	2666	2128	502	488	446	10996
d__Bacteria;k__unclassified_d__Bacteria;p__Actinobacteria;c__Coriobacteriia;o__Eggerthellales;f__Eggerthellaceae;g__Slackia;s__Slackia_isoflavoniconvertens	140	1494	378	3642	158	196	454	474	2554	672	536	282	10980
d__Bacteria;k__unclassified_d__Bacteria;p__Actinobacteria;c__Coriobacteriia;o__Eggerthellales;f__Eggerthellaceae;g__Ellagibacter;s__Ellagibacter_isourolithinifaciens	186	238	1948	308	462	210	1002	318	292	3162	2250	588	10964
d__Viruses;k__Heunggongvirae;p__Uroviricota;c__Caudoviricetes;o__unclassified_c__Caudoviricetes;f__Siphoviridae;g__unclassified_f__Siphoviridae;s__Siphoviridae_sp._ctkyH28	0	572	0	2380	1764	206	16	1870	2812	236	0	1088	10944
d__Bacteria;k__unclassified_d__Bacteria;p__Firmicutes;c__Clostridia;o__Eubacteriales;f__Lachnospiraceae;g__Blautia;s__Candidatus_Blautia_stercoravium	184	202	2334	82	86	190	244	110	152	3616	3578	162	10940
d__Bacteria;k__unclassified_d__Bacteria;p__Firmicutes;c__Bacilli;o__Bacillales;f__Staphylococcaceae;g__Staphylococcus;s__Staphylococcus_sp.	500	626	1336	1324	1724	506	268	306	1100	1130	1018	1064	10902
d__Bacteria;k__unclassified_d__Bacteria;p__Firmicutes;c__Clostridia;o__Eubacteriales;f__Clostridiaceae;g__Clostridium;s__Clostridium_uliginosum	918	756	24	866	2894	1124	178	434	682	766	196	2058	10896
d__Bacteria;k__unclassified_d__Bacteria;p__Firmicutes;c__Erysipelotrichia;o__Erysipelotrichales;f__Coprobacillaceae;g__Sharpea;s__Sharpea_porci	4	28	2030	54	244	14	1742	72	62	3534	2544	568	10896
d__Bacteria;k__unclassified_d__Bacteria;p__Firmicutes;c__Clostridia;o__Eubacteriales;f__Lachnospiraceae;g__Fusicatenibacter;s__Fusicatenibacter_sp._CLA-AA-H277	168	220	2364	188	190	114	738	194	214	3582	2538	352	10862
d__Bacteria;k__unclassified_d__Bacteria;p__Firmicutes;c__Clostridia;o__Eubacteriales;f__Clostridiaceae;g__Clostridium;s__Clostridium_sp._27_14	760	520	2880	168	540	804	210	382	390	1154	2644	392	10844
d__Bacteria;k__unclassified_d__Bacteria;p__Proteobacteria;c__Deltaproteobacteria;o__unclassified_c__Deltaproteobacteria;f__unclassified_c__Deltaproteobacteria;g__unclassified_c__Deltaproteobacteria;s__Deltaproteobacteria_bacterium	702	894	484	1158	1322	738	1312	648	1088	758	684	1050	10838
d__Bacteria;k__unclassified_d__Bacteria;p__Firmicutes;c__Clostridia;o__Eubacteriales;f__Clostridiaceae;g__Clostridium;s__Clostridium_puniceum	680	654	306	762	2800	902	168	434	660	994	532	1938	10830
d__Bacteria;k__unclassified_d__Bacteria;p__Firmicutes;c__Clostridia;o__Eubacteriales;f__Oscillospiraceae;g__Monoglobus;s__Monoglobus_pectinilyticus	536	736	1166	840	680	658	1070	730	824	1428	1374	764	10806
d__Bacteria;k__unclassified_d__Bacteria;p__unclassified_d__Bacteria;c__unclassified_d__Bacteria;o__unclassified_d__Bacteria;f__unclassified_d__Bacteria;g__unclassified_d__Bacteria;s__bacterium_1XD42-54	164	258	2020	544	438	186	584	334	440	2926	2446	444	10784
d__Bacteria;k__unclassified_d__Bacteria;p__Firmicutes;c__Erysipelotrichia;o__Erysipelotrichales;f__Erysipelotrichaceae;g__Faecalibacillus;s__Faecalibacillus_faecis	116	80	2438	72	188	282	1264	854	440	2324	2304	422	10784
d__Bacteria;k__unclassified_d__Bacteria;p__Firmicutes;c__Clostridia;o__Eubacteriales;f__Eubacteriales_Family_XIII._Incertae_Sedis;g__Lentihominibacter;s__Lentihominibacter_faecis	588	714	866	598	720	662	1248	1212	1022	1314	1124	702	10770
d__Bacteria;k__unclassified_d__Bacteria;p__Chlamydiae;c__Chlamydiia;o__Chlamydiales;f__Chlamydiaceae;g__Chlamydia;s__Chlamydia_trachomatis	396	372	2028	482	912	370	706	264	452	2402	1736	616	10736
d__Bacteria;k__unclassified_d__Bacteria;p__Chloroflexi;c__unclassified_p__Chloroflexi;o__unclassified_p__Chloroflexi;f__unclassified_p__Chloroflexi;g__unclassified_p__Chloroflexi;s__Chloroflexi_bacterium	502	956	772	1376	782	580	1304	438	1112	1122	914	864	10722
d__Bacteria;k__unclassified_d__Bacteria;p__Firmicutes;c__Clostridia;o__Eubacteriales;f__Lachnospiraceae;g__unclassified_f__Lachnospiraceae;s__Lachnospiraceae_bacterium_KHCPX20	372	746	804	1138	868	430	1280	454	936	1772	1032	884	10716
d__Viruses;k__Heunggongvirae;p__Uroviricota;c__Caudoviricetes;o__unclassified_c__Caudoviricetes;f__Siphoviridae;g__unclassified_f__Siphoviridae;s__Siphoviridae_sp._ctRPk8	0	526	34	2300	1828	210	2	1772	2516	330	30	1158	10706
d__Bacteria;k__unclassified_d__Bacteria;p__Firmicutes;c__Erysipelotrichia;o__Erysipelotrichales;f__Erysipelotrichaceae;g__Erysipelatoclostridium;s__[Clostridium]_saccharogumia	564	564	1572	556	698	600	726	668	774	1676	1782	522	10702
d__Viruses;k__Heunggongvirae;p__Uroviricota;c__Caudoviricetes;o__unclassified_c__Caudoviricetes;f__Siphoviridae;g__unclassified_f__Siphoviridae;s__Clostridium_phage_vB_CpeP_PMQ04	0	0	0	0	6580	0	0	0	0	780	2	3332	10694
d__Bacteria;k__unclassified_d__Bacteria;p__Firmicutes;c__Clostridia;o__Eubacteriales;f__Eubacteriales_Family_XIII._Incertae_Sedis;g__unclassified_f__Eubacteriales_Family_XIII._Incertae_Sedis;s__[Eubacterium]_sulci	464	578	1040	448	1012	512	1654	372	454	1850	1264	1014	10662
d__Bacteria;k__unclassified_d__Bacteria;p__Firmicutes;c__Clostridia;o__Eubacteriales;f__Oscillospiraceae;g__Acetivibrio;s__Acetivibrio_sp._MSJd-27	258	248	2582	86	1064	348	234	54	92	1640	3338	668	10612
d__Bacteria;k__unclassified_d__Bacteria;p__Bacteroidota;c__Bacteroidia;o__Bacteroidales;f__Salinivirgaceae;g__unclassified_f__Salinivirgaceae;s__Salinivirgaceae_bacterium	676	640	1844	650	588	606	180	170	590	2602	1658	406	10610
d__Bacteria;k__unclassified_d__Bacteria;p__Proteobacteria;c__Betaproteobacteria;o__Burkholderiales;f__Alcaligenaceae;g__Pusillimonas;s__Pusillimonas_sp._T2	514	546	1294	500	1044	514	198	656	686	2306	1508	830	10596
d__Bacteria;k__unclassified_d__Bacteria;p__Actinobacteria;c__Coriobacteriia;o__Coriobacteriales;f__Coriobacteriaceae;g__Olegusella;s__Olegusella_sp.	32	14	1238	30	224	28	3630	86	58	2114	1782	1338	10574
d__Bacteria;k__unclassified_d__Bacteria;p__Firmicutes;c__Clostridia;o__Eubacteriales;f__Lachnospiraceae;g__Anaerobutyricum;s__unclassified_g__Anaerobutyricum	676	770	320	644	1674	830	630	1478	1014	788	500	1234	10558
d__Archaea;k__unclassified_d__Archaea;p__Euryarchaeota;c__Methanobacteria;o__Methanobacteriales;f__Methanobacteriaceae;g__Methanobrevibacter;s__Methanobrevibacter_arboriphilus	100	268	490	360	1094	220	3226	850	668	654	992	1628	10550
d__Bacteria;k__unclassified_d__Bacteria;p__Firmicutes;c__Clostridia;o__Eubacteriales;f__Lachnospiraceae;g__Mediterraneibacter;s__Candidatus_Mediterraneibacter_excrementigallinarum	412	678	1500	984	818	396	632	280	686	1734	1676	680	10476
d__Bacteria;k__unclassified_d__Bacteria;p__Firmicutes;c__Clostridia;o__Eubacteriales;f__Eubacteriales_Family_XIII._Incertae_Sedis;g__Anaerovorax;s__Anaerovorax_sp._IOR16	180	304	300	392	2030	262	2394	580	546	840	536	2100	10464
d__Bacteria;k__unclassified_d__Bacteria;p__Proteobacteria;c__Gammaproteobacteria;o__Vibrionales;f__Vibrionaceae;g__Vibrio;s__Vibrio_parahaemolyticus	856	716	1426	480	774	974	598	516	582	1178	1638	682	10420
d__Bacteria;k__unclassified_d__Bacteria;p__Firmicutes;c__Clostridia;o__Eubacteriales;f__Lachnospiraceae;g__unclassified_f__Lachnospiraceae;s__Lachnospiraceae_bacterium_6_1_37FAA	392	484	1212	758	820	394	762	776	928	1600	1628	654	10408
d__Bacteria;k__unclassified_d__Bacteria;p__Proteobacteria;c__Deltaproteobacteria;o__Desulfovibrionales;f__Desulfovibrionaceae;g__unclassified_f__Desulfovibrionaceae;s__Desulfovibrionaceae_bacterium	106	96	930	156	2228	128	1954	186	186	1546	1004	1882	10402
d__Bacteria;k__unclassified_d__Bacteria;p__Firmicutes;c__Clostridia;o__Eubacteriales;f__Clostridiaceae;g__Clostridium;s__Clostridium_sp._CAG:508	660	484	2494	238	142	746	450	304	372	1906	2404	202	10402
d__Bacteria;k__unclassified_d__Bacteria;p__Firmicutes;c__Erysipelotrichia;o__Erysipelotrichales;f__Erysipelotrichaceae;g__unclassified_f__Erysipelotrichaceae;s__Erysipelotrichaceae_bacterium_7770_A6	22	130	590	352	272	58	4728	248	302	1112	1232	1338	10384
d__Bacteria;k__unclassified_d__Bacteria;p__Firmicutes;c__Bacilli;o__Lactobacillales;f__Streptococcaceae;g__Streptococcus;s__Streptococcus_agalactiae	444	760	818	986	1022	644	682	576	902	1432	972	1142	10380
d__Bacteria;k__unclassified_d__Bacteria;p__Proteobacteria;c__Alphaproteobacteria;o__Rhodospirillales;f__Azospirillaceae;g__Azospirillum;s__Azospirillum_sp._CAG:260	962	938	1230	502	822	986	374	636	670	1060	1480	706	10366
d__Bacteria;k__unclassified_d__Bacteria;p__Firmicutes;c__Clostridia;o__Eubacteriales;f__Lachnospiraceae;g__Shuttleworthia;s__Shuttleworthia_sp._MSX8B	150	260	1630	284	384	232	1534	180	244	2904	1862	676	10340
d__Bacteria;k__unclassified_d__Bacteria;p__Firmicutes;c__Clostridia;o__Eubacteriales;f__Lachnospiraceae;g__Candidatus_Scatomonas;s__Candidatus_Scatomonas_merdavium	208	268	1748	340	418	232	1372	220	270	2402	2186	616	10280
d__Bacteria;k__unclassified_d__Bacteria;p__Bacteroidota;c__Bacteroidia;o__Bacteroidales;f__Muribaculaceae;g__Sodaliphilus;s__Sodaliphilus_pleomorphus	38	36	4168	24	856	108	100	32	28	714	3594	542	10240
d__Bacteria;k__unclassified_d__Bacteria;p__Firmicutes;c__Clostridia;o__Eubacteriales;f__Lachnospiraceae;g__Anaerostipes;s__unclassified_g__Anaerostipes	184	366	954	438	1500	294	860	766	750	1496	1408	1174	10190
d__Bacteria;k__unclassified_d__Bacteria;p__Firmicutes;c__Clostridia;o__Eubacteriales;f__Lachnospiraceae;g__Oribacterium;s__Oribacterium_sp._WCC10	192	338	1008	626	784	242	1580	682	608	1850	1248	1000	10158
d__Bacteria;k__unclassified_d__Bacteria;p__Actinobacteria;c__Coriobacteriia;o__Eggerthellales;f__Eggerthellaceae;g__Adlercreutzia;s__Adlercreutzia_equolifaciens	374	398	1480	356	354	362	1060	606	520	2386	1714	526	10136
d__Bacteria;k__unclassified_d__Bacteria;p__Firmicutes;c__Negativicutes;o__Acidaminococcales;f__Acidaminococcaceae;g__Acidaminococcus;s__Acidaminococcus_sp.	200	154	1798	38	156	158	1584	68	62	3100	2238	558	10114
d__Bacteria;k__unclassified_d__Bacteria;p__Proteobacteria;c__Gammaproteobacteria;o__unclassified_c__Gammaproteobacteria;f__unclassified_c__Gammaproteobacteria;g__unclassified_c__Gammaproteobacteria;s__Gammaproteobacteria_bacterium	182	488	252	1194	2872	170	906	332	896	624	330	1856	10102
d__Bacteria;k__unclassified_d__Bacteria;p__Firmicutes;c__Bacilli;o__Lactobacillales;f__Lactobacillaceae;g__Ligilactobacillus;s__Ligilactobacillus_salivarius	150	292	1516	566	694	192	906	296	546	2358	1860	716	10092
d__Bacteria;k__unclassified_d__Bacteria;p__Bacteroidota;c__Bacteroidia;o__Bacteroidales;f__unclassified_o__Bacteroidales;g__Candidatus_Limisoma;s__Candidatus_Limisoma_gallistercoris	24	14	7616	10	56	34	2	42	20	188	2054	30	10090
d__Bacteria;k__unclassified_d__Bacteria;p__Firmicutes;c__Clostridia;o__Eubacteriales;f__Clostridiaceae;g__Clostridium;s__Clostridium_sp._26_21	468	664	2296	780	54	678	72	690	960	1166	2204	38	10070
d__Bacteria;k__unclassified_d__Bacteria;p__Bacteroidota;c__Bacteroidia;o__Bacteroidales;f__Rikenellaceae;g__Tidjanibacter;s__Tidjanibacter_sp.	3072	592	474	500	320	2638	254	634	702	138	406	310	10040
d__Bacteria;k__unclassified_d__Bacteria;p__Firmicutes;c__Clostridia;o__Eubacteriales;f__Lachnospiraceae;g__Roseburia;s__Roseburia_sp._831b	486	426	1592	360	908	640	566	226	330	1868	1834	772	10008
d__Bacteria;k__unclassified_d__Bacteria;p__Firmicutes;c__Clostridia;o__Eubacteriales;f__Oscillospiraceae;g__Massiliimalia;s__Massiliimalia_massiliensis	234	302	2204	250	540	326	652	284	232	1796	2642	516	9978
d__Archaea;k__unclassified_d__Archaea;p__Euryarchaeota;c__Methanobacteria;o__Methanobacteriales;f__Methanobacteriaceae;g__Methanobrevibacter;s__Methanobrevibacter_smithii_CAG:186	562	702	48	536	1194	536	2558	982	694	292	420	1450	9974
d__Bacteria;k__unclassified_d__Bacteria;p__Actinobacteria;c__Actinomycetia;o__Actinomycetales;f__Actinomycetaceae;g__unclassified_f__Actinomycetaceae;s__Actinomycetaceae_bacterium	174	316	752	712	1066	220	2092	438	644	1336	978	1226	9954
d__Bacteria;k__unclassified_d__Bacteria;p__Firmicutes;c__Clostridia;o__Eubacteriales;f__unclassified_o__Eubacteriales;g__Flintibacter;s__Flintibacter_sp.	744	610	1610	584	410	1132	418	430	650	1250	1642	464	9944
d__Bacteria;k__unclassified_d__Bacteria;p__Firmicutes;c__Clostridia;o__Eubacteriales;f__Oscillospiraceae;g__Acutalibacter;s__Acutalibacter_muris	480	438	784	286	2044	582	758	848	706	768	776	1444	9914
d__Bacteria;k__unclassified_d__Bacteria;p__Firmicutes;c__Clostridia;o__Eubacteriales;f__Clostridiaceae;g__Clostridium;s__Clostridium_sp._CAG:575	380	506	2828	308	176	512	236	322	418	1456	2546	200	9888
d__Viruses;k__Heunggongvirae;p__Uroviricota;c__Caudoviricetes;o__Crassvirales;f__Steigviridae;g__Kahnovirus;s__Kahnovirus_copri	64	1284	680	3552	96	30	68	0	2610	790	618	86	9878
d__Bacteria;k__unclassified_d__Bacteria;p__Firmicutes;c__Erysipelotrichia;o__Erysipelotrichales;f__Erysipelotrichaceae;g__Allobaculum;s__Allobaculum_sp._Allo2	0	16	2044	6	982	0	690	0	12	3334	2040	750	9874
d__Archaea;k__unclassified_d__Archaea;p__Euryarchaeota;c__Methanobacteria;o__Methanobacteriales;f__Methanobacteriaceae;g__Methanobacterium;s__Methanobacterium_formicicum	240	932	132	2056	228	212	2676	338	1380	302	592	784	9872
d__Bacteria;k__unclassified_d__Bacteria;p__Firmicutes;c__Clostridia;o__Eubacteriales;f__Clostridiaceae;g__Clostridium;s__Clostridium_sp._CAG:1193	420	368	2060	380	200	748	154	940	1166	1090	2148	194	9868
d__Bacteria;k__unclassified_d__Bacteria;p__Bacteroidota;c__Flavobacteriia;o__Flavobacteriales;f__Weeksellaceae;g__unclassified_f__Weeksellaceae;s__Weeksellaceae_bacterium	1014	888	1320	134	1280	762	112	150	140	1826	1344	876	9846
d__Bacteria;k__unclassified_d__Bacteria;p__Firmicutes;c__Bacilli;o__unclassified_c__Bacilli;f__unclassified_c__Bacilli;g__Candidatus_Onthousia;s__Candidatus_Onthousia_faecigallinarum	458	352	2600	296	182	558	166	124	322	1744	2850	174	9826
d__Bacteria;k__unclassified_d__Bacteria;p__Actinobacteria;c__Coriobacteriia;o__Coriobacteriales;f__Atopobiaceae;g__Atopobium;s__Atopobium_sp._oral_taxon_416	132	96	1676	60	578	58	1716	24	36	2682	1890	874	9822
d__Bacteria;k__unclassified_d__Bacteria;p__Firmicutes;c__Clostridia;o__Eubacteriales;f__Peptostreptococcaceae;g__Asaccharospora;s__Asaccharospora_irregularis	598	652	760	414	1256	630	206	1080	820	1430	924	972	9742
d__Bacteria;k__unclassified_d__Bacteria;p__Actinobacteria;c__Coriobacteriia;o__Coriobacteriales;f__Atopobiaceae;g__Olsenella;s__Olsenella_urininfantis	100	118	1450	144	324	122	2158	256	218	2124	1738	980	9732
d__Bacteria;k__unclassified_d__Bacteria;p__Proteobacteria;c__Deltaproteobacteria;o__Desulfovibrionales;f__Desulfovibrionaceae;g__Mailhella;s__Mailhella_sp.	1756	1048	250	338	1386	1896	542	304	360	508	334	962	9684
d__Bacteria;k__unclassified_d__Bacteria;p__Firmicutes;c__Clostridia;o__Eubacteriales;f__Lachnospiraceae;g__unclassified_f__Lachnospiraceae;s__Lachnospiraceae_bacterium_KH1T2	336	430	1314	548	314	306	1452	182	426	2160	1518	690	9676
d__Bacteria;k__unclassified_d__Bacteria;p__Actinobacteria;c__Actinomycetia;o__Bifidobacteriales;f__Bifidobacteriaceae;g__Bifidobacterium;s__Bifidobacterium_ruminantium	8	1780	12	4632	12	20	72	56	2956	36	24	38	9646
d__Bacteria;k__unclassified_d__Bacteria;p__Bacteroidota;c__Bacteroidia;o__Bacteroidales;f__Muribaculaceae;g__Muribaculum;s__Muribaculum_intestinale	140	382	3914	232	126	130	24	36	592	930	3048	56	9610
d__Archaea;k__unclassified_d__Archaea;p__unclassified_d__Archaea;c__unclassified_d__Archaea;o__unclassified_d__Archaea;f__unclassified_d__Archaea;g__unclassified_d__Archaea;s__uncultured_archaeon	40	198	18	710	4430	30	192	44	444	860	42	2596	9604
d__Bacteria;k__unclassified_d__Bacteria;p__Firmicutes;c__Clostridia;o__Eubacteriales;f__Lachnospiraceae;g__Fusicatenibacter;s__Fusicatenibacter_sp.	602	454	1220	338	786	650	670	634	554	1338	1604	740	9590
d__Bacteria;k__unclassified_d__Bacteria;p__Firmicutes;c__Clostridia;o__Eubacteriales;f__Oscillospiraceae;g__Pseudoflavonifractor;s__Pseudoflavonifractor_sp._MCC625	214	152	1640	58	1254	230	340	82	134	2968	1792	712	9576
d__Bacteria;k__unclassified_d__Bacteria;p__Firmicutes;c__Clostridia;o__Eubacteriales;f__Lachnospiraceae;g__unclassified_f__Lachnospiraceae;s__Lachnospiraceae_bacterium_CLA-AA-H215	316	392	1324	472	854	350	834	480	518	1632	1586	802	9560
d__Bacteria;k__unclassified_d__Bacteria;p__Firmicutes;c__Clostridia;o__Eubacteriales;f__Clostridiaceae;g__Clostridium;s__Clostridium_sp._CAG:417	362	344	1916	284	466	388	1074	126	258	1414	2224	692	9548
d__Bacteria;k__unclassified_d__Bacteria;p__Firmicutes;c__Clostridia;o__Eubacteriales;f__Lachnospiraceae;g__Butyrivibrio;s__Butyrivibrio_sp._LC3010	314	592	992	1102	596	328	620	460	890	1818	1288	546	9546
d__Bacteria;k__unclassified_d__Bacteria;p__Firmicutes;c__Clostridia;o__Eubacteriales;f__Clostridiaceae;g__Clostridium;s__Clostridium_weizhouense	792	628	60	692	2538	962	312	378	570	588	178	1804	9502
d__Bacteria;k__unclassified_d__Bacteria;p__Firmicutes;c__Clostridia;o__Eubacteriales;f__Lachnospiraceae;g__Candidatus_Fimousia;s__Candidatus_Fimousia_stercorigallinarum	268	258	1412	240	758	332	904	588	468	1968	1762	540	9498
d__Bacteria;k__unclassified_d__Bacteria;p__Firmicutes;c__Clostridia;o__Eubacteriales;f__Lachnospiraceae;g__Blautia;s__Blautia_faecicola	244	556	840	984	788	340	468	1276	1226	1224	944	596	9486
d__Bacteria;k__unclassified_d__Bacteria;p__Firmicutes;c__Clostridia;o__Eubacteriales;f__Oscillospiraceae;g__Drancourtella;s__Drancourtella_sp._An210	236	260	1516	338	474	258	892	250	302	2512	1898	520	9456
d__Bacteria;k__unclassified_d__Bacteria;p__Firmicutes;c__Clostridia;o__Eubacteriales;f__Lachnospiraceae;g__Roseburia;s__uncultured_Roseburia_sp.	274	458	1716	398	560	342	850	250	384	1776	1810	616	9434
d__Bacteria;k__unclassified_d__Bacteria;p__Actinobacteria;c__Coriobacteriia;o__Coriobacteriales;f__Atopobiaceae;g__Olsenella;s__Olsenella_phocaeensis	84	74	1580	136	308	84	2190	130	114	2046	1684	990	9420
d__Bacteria;k__unclassified_d__Bacteria;p__Bacteroidota;c__Bacteroidia;o__Bacteroidales;f__Bacteroidaceae;g__Bacteroides;s__Bacteroides_caecigallinarum	146	114	3860	134	776	180	10	24	144	832	2750	444	9414
d__Bacteria;k__unclassified_d__Bacteria;p__Firmicutes;c__Clostridia;o__Eubacteriales;f__Lachnospiraceae;g__Butyrivibrio;s__Butyrivibrio_sp._ob235	276	850	488	1516	326	346	1126	864	1476	882	676	548	9374
d__Bacteria;k__unclassified_d__Bacteria;p__Firmicutes;c__Bacilli;o__Lactobacillales;f__Enterococcaceae;g__Enterococcus;s__Enterococcus_cecorum	232	376	1426	390	530	272	1234	424	450	1732	1628	666	9360
d__Bacteria;k__unclassified_d__Bacteria;p__Bacteroidota;c__Bacteroidia;o__Bacteroidales;f__Bacteroidaceae;g__Bacteroides;s__Bacteroides_sp._ET71	2	12	2600	28	6	2	0	4	14	4040	2626	0	9334
d__Bacteria;k__unclassified_d__Bacteria;p__Firmicutes;c__Clostridia;o__Eubacteriales;f__Oscillospiraceae;g__Neglectibacter;s__Neglectibacter_timonensis	376	420	2056	360	688	330	440	224	316	1262	2252	574	9298
d__Bacteria;k__unclassified_d__Bacteria;p__Firmicutes;c__Bacilli;o__Lactobacillales;f__Streptococcaceae;g__Streptococcus;s__Streptococcus_sp._HSISB1	962	1170	18	1068	966	1450	128	770	1214	480	30	1042	9298
d__Bacteria;k__unclassified_d__Bacteria;p__Actinobacteria;c__Coriobacteriia;o__Coriobacteriales;f__Coriobacteriaceae;g__Olegusella;s__Olegusella_massiliensis	178	180	838	144	536	156	2960	122	126	1444	1282	1314	9280
d__Eukaryota;k__Metazoa;p__Chordata;c__Mammalia;o__Artiodactyla;f__Bovidae;g__Ovis;s__Ovis_ammon_polii_x_Ovis_aries	512	536	256	162	1942	878	1152	302	254	732	318	2220	9264
d__Bacteria;k__unclassified_d__Bacteria;p__Firmicutes;c__Negativicutes;o__Selenomonadales;f__Selenomonadaceae;g__Anaerovibrio;s__Anaerovibrio_lipolyticus	516	698	464	774	1294	624	458	756	802	1262	616	984	9248
d__Bacteria;k__unclassified_d__Bacteria;p__Firmicutes;c__Clostridia;o__Eubacteriales;f__Lachnospiraceae;g__Lachnoclostridium;s__Lachnoclostridium_sp._An169	598	620	910	558	716	562	802	408	630	1484	1186	764	9238
d__Bacteria;k__unclassified_d__Bacteria;p__Firmicutes;c__Clostridia;o__Eubacteriales;f__Eubacteriaceae;g__Eubacterium;s__Eubacterium_sp._AM28-29	30	34	690	48	198	22	4250	46	54	1140	1472	1230	9214
d__Bacteria;k__unclassified_d__Bacteria;p__unclassified_d__Bacteria;c__unclassified_d__Bacteria;o__unclassified_d__Bacteria;f__unclassified_d__Bacteria;g__unclassified_d__Bacteria;s__uncultured_bacterium_Contig643	256	796	320	1570	284	346	960	1528	1682	514	416	502	9174
d__Bacteria;k__unclassified_d__Bacteria;p__Firmicutes;c__Clostridia;o__Eubacteriales;f__Lachnospiraceae;g__unclassified_f__Lachnospiraceae;s__Lachnospiraceae_bacterium_oral_taxon_500	126	296	1116	506	1060	148	1112	184	332	1846	1372	1072	9170
d__Bacteria;k__unclassified_d__Bacteria;p__Firmicutes;c__Bacilli;o__Bacillales;f__Bacillaceae;g__Bacillus;s__unclassified_g__Bacillus	306	676	418	1552	864	308	1466	496	1114	556	506	894	9156
d__Bacteria;k__unclassified_d__Bacteria;p__Firmicutes;c__Clostridia;o__Eubacteriales;f__Oscillospiraceae;g__Ruminococcus;s__Ruminococcus_sp._AM36-18	662	1188	72	2142	134	590	1778	352	1424	110	258	446	9156
d__Bacteria;k__unclassified_d__Bacteria;p__Actinobacteria;c__Coriobacteriia;o__Coriobacteriales;f__Atopobiaceae;g__Olsenella;s__unclassified_g__Olsenella	8	38	1578	76	124	32	2126	84	124	2430	1718	818	9156
d__Bacteria;k__unclassified_d__Bacteria;p__Firmicutes;c__Clostridia;o__Eubacteriales;f__Oscillospiraceae;g__Faecalibacterium;s__uncultured_Faecalibacterium_sp.	274	290	1220	310	1442	308	350	200	338	2008	1264	1140	9144
d__Bacteria;k__unclassified_d__Bacteria;p__Firmicutes;c__Clostridia;o__Eubacteriales;f__Lachnospiraceae;g__Blautia;s__Candidatus_Blautia_pullicola	84	170	2196	150	86	96	300	54	138	3098	2578	190	9140
d__Bacteria;k__unclassified_d__Bacteria;p__Firmicutes;c__Clostridia;o__Eubacteriales;f__Lachnospiraceae;g__Oribacterium;s__Oribacterium_sp._C9	322	508	720	810	806	264	1262	730	740	1208	820	948	9138
d__Bacteria;k__unclassified_d__Bacteria;p__Firmicutes;c__Clostridia;o__Eubacteriales;f__unclassified_o__Eubacteriales;g__Candidatus_Faecousia;s__Candidatus_Faecousia_intestinigallinarum	582	376	1790	426	844	636	100	160	418	1552	1834	406	9124
d__Bacteria;k__unclassified_d__Bacteria;p__Bacteroidota;c__Bacteroidia;o__Bacteroidales;f__Rikenellaceae;g__Alistipes;s__Alistipes_senegalensis	396	450	592	274	2022	524	218	1318	924	624	452	1322	9116
d__Bacteria;k__unclassified_d__Bacteria;p__Bacteroidota;c__Bacteroidia;o__Bacteroidales;f__Barnesiellaceae;g__Barnesiella;s__Barnesiella_intestinihominis	780	404	2748	158	782	890	120	184	274	588	1562	618	9108
d__Bacteria;k__unclassified_d__Bacteria;p__Lentisphaerae;c__unclassified_p__Lentisphaerae;o__unclassified_p__Lentisphaerae;f__unclassified_p__Lentisphaerae;g__unclassified_p__Lentisphaerae;s__Lentisphaerae_bacterium	564	744	414	1154	1888	714	176	388	864	484	576	1138	9104
d__Bacteria;k__unclassified_d__Bacteria;p__Firmicutes;c__Negativicutes;o__Veillonellales;f__Veillonellaceae;g__Dialister;s__Dialister_hominis	34	1170	716	2692	36	48	258	72	1930	1226	802	104	9088
d__Bacteria;k__unclassified_d__Bacteria;p__Tenericutes;c__Mollicutes;o__Acholeplasmatales;f__Acholeplasmataceae;g__unclassified_f__Acholeplasmataceae;s__Acholeplasmataceae_bacterium	366	394	3056	404	742	436	384	582	480	602	1098	532	9076
d__Bacteria;k__unclassified_d__Bacteria;p__Firmicutes;c__Clostridia;o__Eubacteriales;f__Lachnospiraceae;g__Hominisplanchenecus;s__Hominisplanchenecus_sp._DSM_111139	226	350	1310	518	578	254	872	330	444	2006	1514	646	9048
d__Bacteria;k__unclassified_d__Bacteria;p__Firmicutes;c__Clostridia;o__Eubacteriales;f__Lachnospiraceae;g__Blautia;s__Candidatus_Blautia_merdipullorum	290	448	1468	652	308	462	284	362	626	2070	1794	250	9014
d__Bacteria;k__unclassified_d__Bacteria;p__Firmicutes;c__Clostridia;o__Eubacteriales;f__unclassified_o__Eubacteriales;g__Massilistercora;s__Massilistercora_timonensis	290	324	1678	182	250	314	480	214	252	2686	2014	312	8996
d__Bacteria;k__unclassified_d__Bacteria;p__Thermotogae;c__Thermotogae;o__Thermotogales;f__Fervidobacteriaceae;g__Thermosipho;s__Thermosipho_sp._(in:_Bacteria)	438	254	78	914	1246	826	1000	1846	1172	236	110	872	8992
d__Bacteria;k__unclassified_d__Bacteria;p__Firmicutes;c__Clostridia;o__Eubacteriales;f__Lachnospiraceae;g__Butyrivibrio;s__Butyrivibrio_sp._INlla16	360	646	596	862	1086	322	546	724	932	1180	784	946	8984
d__Archaea;k__unclassified_d__Archaea;p__Candidatus_Micrarchaeota;c__unclassified_p__Candidatus_Micrarchaeota;o__unclassified_p__Candidatus_Micrarchaeota;f__unclassified_p__Candidatus_Micrarchaeota;g__unclassified_p__Candidatus_Micrarchaeota;s__Candidatus_Micrarchaeota_archaeon	246	584	828	904	462	216	1672	322	722	1318	1062	642	8978
d__Bacteria;k__unclassified_d__Bacteria;p__Firmicutes;c__Clostridia;o__Eubacteriales;f__Lachnospiraceae;g__Anaerostipes;s__Anaerostipes_caccae	330	512	1084	536	688	500	908	624	608	1242	1374	568	8974
d__Bacteria;k__unclassified_d__Bacteria;p__Bacteroidota;c__Bacteroidia;o__Bacteroidales;f__Barnesiellaceae;g__Barnesiella;s__Barnesiella_sp._WM24	0	900	1598	2184	224	2	8	0	1950	232	1718	156	8972
d__Viruses;k__Heunggongvirae;p__Uroviricota;c__Caudoviricetes;o__Crassvirales;f__Steigviridae;g__Pamirivirus;s__Pamirivirus_faecium	22	44	1330	36	798	220	724	1140	790	1936	1282	632	8954
d__Bacteria;k__unclassified_d__Bacteria;p__Firmicutes;c__Clostridia;o__Eubacteriales;f__Lachnospiraceae;g__Butyrivibrio;s__Butyrivibrio_sp._MC2013	306	762	874	1096	382	378	334	670	1136	1564	1082	370	8954
d__Bacteria;k__unclassified_d__Bacteria;p__Bacteroidota;c__Bacteroidia;o__Bacteroidales;f__Bacteroidaceae;g__Phocaeicola;s__Phocaeicola_barnesiae	106	10	2756	2	2290	134	50	2	2	828	1236	1528	8944
d__Viruses;k__Heunggongvirae;p__Uroviricota;c__Caudoviricetes;o__unclassified_c__Caudoviricetes;f__unclassified_c__Caudoviricetes;g__Vequintavirus;s__Vequintavirus_FFH2	0	2	0	18	0	934	0	6036	1944	0	0	0	8934
d__Bacteria;k__unclassified_d__Bacteria;p__Firmicutes;c__Clostridia;o__Eubacteriales;f__Oscillospiraceae;g__Ligaoa;s__Ligaoa_zhengdingensis	142	104	600	96	3404	144	270	126	152	940	672	2244	8894
d__Bacteria;k__unclassified_d__Bacteria;p__Firmicutes;c__Clostridia;o__Eubacteriales;f__Oscillospiraceae;g__Phocea;s__Phocea_massiliensis	1214	718	1044	288	1088	1126	346	296	366	676	1028	686	8876
d__Bacteria;k__unclassified_d__Bacteria;p__Firmicutes;c__Clostridia;o__Eubacteriales;f__Clostridiaceae;g__Clostridium;s__Clostridium_sp._D5	320	262	1658	350	300	272	652	300	438	2006	1966	350	8874
d__Bacteria;k__unclassified_d__Bacteria;p__Firmicutes;c__Clostridia;o__Eubacteriales;f__Oscillospiraceae;g__Ruminococcus;s__Ruminococcus_sp._OA3	366	378	1424	228	670	476	326	292	242	2340	1486	636	8864
d__Eukaryota;k__Metazoa;p__Nematoda;c__Chromadorea;o__Strongylida;f__Haemonchidae;g__Haemonchus;s__Haemonchus_placei	10	24	0	10	4932	16	44	44	72	950	12	2702	8816
d__Bacteria;k__unclassified_d__Bacteria;p__Firmicutes;c__Bacilli;o__unclassified_c__Bacilli;f__unclassified_c__Bacilli;g__Candidatus_Onthocola;s__Candidatus_Onthocola_stercorigallinarum	702	574	1854	492	168	676	194	108	478	1332	2058	172	8808
d__Bacteria;k__unclassified_d__Bacteria;p__Firmicutes;c__Clostridia;o__Eubacteriales;f__Lachnospiraceae;g__Candidatus_Scatomonas;s__Candidatus_Scatomonas_merdigallinarum	232	324	1460	402	322	210	684	228	404	2358	1698	474	8796
d__Bacteria;k__unclassified_d__Bacteria;p__candidate_division_WWE3;c__unclassified_p__candidate_division_WWE3;o__unclassified_p__candidate_division_WWE3;f__unclassified_p__candidate_division_WWE3;g__unclassified_p__candidate_division_WWE3;s__candidate_division_WWE3_bacterium	98	72	1978	0	38	98	974	90	28	2774	2376	244	8770
d__Bacteria;k__unclassified_d__Bacteria;p__Synergistetes;c__Synergistia;o__Synergistales;f__Synergistaceae;g__Synergistes;s__Synergistes_sp.	662	1144	234	1566	492	642	396	990	1496	382	340	420	8764
d__Bacteria;k__unclassified_d__Bacteria;p__Firmicutes;c__Bacilli;o__Lactobacillales;f__Carnobacteriaceae;g__Granulicatella;s__Granulicatella_sp._s8	4	886	48	3886	30	96	6	750	2886	76	40	10	8718
d__Bacteria;k__unclassified_d__Bacteria;p__Firmicutes;c__Clostridia;o__Eubacteriales;f__Lachnospiraceae;g__Dorea;s__Dorea_sp._AM58-8	586	392	344	118	156	810	692	2724	1576	428	598	260	8684
d__Bacteria;k__unclassified_d__Bacteria;p__Bacteroidota;c__Bacteroidia;o__Bacteroidales;f__unclassified_o__Bacteroidales;g__unclassified_o__Bacteroidales;s__Bacteroidales_bacterium_43_36	48	438	3346	224	1116	56	18	0	804	488	1586	548	8672
d__Bacteria;k__unclassified_d__Bacteria;p__Actinobacteria;c__Actinomycetia;o__Bifidobacteriales;f__Bifidobacteriaceae;g__Bifidobacterium;s__Bifidobacterium_dentium	12	1328	304	3288	116	30	374	26	2096	524	344	220	8662
d__Bacteria;k__unclassified_d__Bacteria;p__Firmicutes;c__Clostridia;o__Eubacteriales;f__Lachnospiraceae;g__unclassified_f__Lachnospiraceae;s__Lachnospiraceae_bacterium_XBB1006	392	714	402	1128	1190	404	830	396	942	738	454	1070	8660
d__Bacteria;k__unclassified_d__Bacteria;p__Firmicutes;c__Clostridia;o__Eubacteriales;f__Oscillospiraceae;g__Ruminococcus;s__Ruminococcus_sp._AF18-22	56	210	1974	550	64	102	248	76	350	2632	2280	108	8650
d__Bacteria;k__unclassified_d__Bacteria;p__Actinobacteria;c__Actinomycetia;o__Bifidobacteriales;f__Bifidobacteriaceae;g__Bifidobacterium;s__Bifidobacterium_animalis	302	444	792	808	1000	238	1178	310	790	890	888	1004	8644
d__Bacteria;k__unclassified_d__Bacteria;p__Bacteroidota;c__Bacteroidia;o__Bacteroidales;f__Prevotellaceae;g__Prevotella;s__Prevotella_sp._P5-126	374	1156	416	3000	278	518	114	6	2176	68	252	234	8592
d__Bacteria;k__unclassified_d__Bacteria;p__Firmicutes;c__Bacilli;o__Bacillales;f__Paenibacillaceae;g__unclassified_f__Paenibacillaceae;s__Paenibacillaceae_bacterium	198	732	490	1546	620	276	606	744	1476	766	622	508	8584
d__Bacteria;k__unclassified_d__Bacteria;p__Bacteroidota;c__Bacteroidia;o__Bacteroidales;f__Prevotellaceae;g__Paraprevotella;s__Paraprevotella_sp.	784	428	1640	408	1036	832	236	76	402	326	1152	1248	8568
d__Bacteria;k__unclassified_d__Bacteria;p__Firmicutes;c__Clostridia;o__Eubacteriales;f__Oscillospiraceae;g__Massiliimalia;s__Massiliimalia_timonensis	1162	612	712	412	956	1196	488	382	412	726	830	674	8562
d__Bacteria;k__unclassified_d__Bacteria;p__Bacteroidota;c__Bacteroidia;o__Bacteroidales;f__Prevotellaceae;g__Prevotellamassilia;s__Prevotellamassilia_timonensis	86	6	4698	0	382	116	112	0	2	370	2330	460	8562
d__Bacteria;k__unclassified_d__Bacteria;p__Spirochaetes;c__Spirochaetia;o__Spirochaetales;f__Treponemataceae;g__Treponema;s__Treponema_vincentii	40	26	1814	16	1100	106	8	0	4	1844	2970	614	8542
d__Bacteria;k__unclassified_d__Bacteria;p__Firmicutes;c__Clostridia;o__Eubacteriales;f__Eubacteriaceae;g__Eubacterium;s__Eubacterium_limosum	280	486	592	884	614	326	1954	204	734	908	702	850	8534
d__Bacteria;k__unclassified_d__Bacteria;p__Firmicutes;c__Clostridia;o__Eubacteriales;f__Lachnospiraceae;g__Muricomes;s__Muricomes_intestini	242	182	1602	94	370	394	558	168	148	2536	1822	414	8530
d__Bacteria;k__unclassified_d__Bacteria;p__Firmicutes;c__Erysipelotrichia;o__Erysipelotrichales;f__Erysipelotrichaceae;g__Holdemania;s__Holdemania_massiliensis	152	164	1130	170	1362	190	526	456	300	1648	1340	1084	8522
d__Bacteria;k__unclassified_d__Bacteria;p__Firmicutes;c__Clostridia;o__Eubacteriales;f__Lachnospiraceae;g__Anaerobutyricum;s__Candidatus_Anaerobutyricum_stercoripullorum	378	424	410	398	1766	400	798	840	554	616	584	1314	8482
d__Bacteria;k__unclassified_d__Bacteria;p__Firmicutes;c__Clostridia;o__Eubacteriales;f__Lachnospiraceae;g__Blautia;s__Blautia_sp._MCC289	114	204	922	356	504	308	794	1398	942	1292	1186	448	8468
d__Bacteria;k__unclassified_d__Bacteria;p__Firmicutes;c__unclassified_p__Firmicutes;o__unclassified_p__Firmicutes;f__unclassified_p__Firmicutes;g__unclassified_p__Firmicutes;s__Firmicutes_bacterium_CAG:822	814	538	1452	276	226	800	480	508	466	970	1564	372	8466
d__Bacteria;k__unclassified_d__Bacteria;p__Firmicutes;c__Clostridia;o__Eubacteriales;f__Lachnospiraceae;g__Blautia;s__Candidatus_Blautia_gallistercoris	368	436	1172	382	468	436	530	458	498	1898	1392	408	8446
d__Bacteria;k__unclassified_d__Bacteria;p__Firmicutes;c__Erysipelotrichia;o__Erysipelotrichales;f__unclassified_o__Erysipelotrichales;g__unclassified_o__Erysipelotrichales;s__unclassified_o__Erysipelotrichales	296	422	1254	606	478	344	542	620	652	1444	1334	442	8434
d__Bacteria;k__unclassified_d__Bacteria;p__Candidatus_Melainabacteria;c__unclassified_p__Candidatus_Melainabacteria;o__unclassified_p__Candidatus_Melainabacteria;f__unclassified_p__Candidatus_Melainabacteria;g__unclassified_p__Candidatus_Melainabacteria;s__Candidatus_Melainabacteria_bacterium	82	200	230	524	3736	82	24	128	364	788	274	1994	8426
d__Bacteria;k__unclassified_d__Bacteria;p__Firmicutes;c__Clostridia;o__Eubacteriales;f__Lachnospiraceae;g__Blautia;s__Blautia_sp._An249	308	342	1126	304	1034	342	470	392	398	1606	1378	710	8410
d__Bacteria;k__unclassified_d__Bacteria;p__Bacteroidota;c__Bacteroidia;o__Bacteroidales;f__Rikenellaceae;g__Alistipes;s__Alistipes_communis	58	1152	876	3140	28	50	16	8	2278	176	592	34	8408
d__Bacteria;k__unclassified_d__Bacteria;p__Firmicutes;c__Clostridia;o__Eubacteriales;f__Oscillospiraceae;g__Faecalibacterium;s__unclassified_g__Faecalibacterium	448	548	1192	578	484	478	490	502	646	1198	1412	386	8362
d__Bacteria;k__unclassified_d__Bacteria;p__Fibrobacteres;c__Fibrobacteria;o__Fibrobacterales;f__Fibrobacteraceae;g__unclassified_f__Fibrobacteraceae;s__Fibrobacteraceae_bacterium	226	282	84	366	3478	340	144	194	320	650	132	2140	8356
d__Bacteria;k__unclassified_d__Bacteria;p__Firmicutes;c__Clostridia;o__unclassified_c__Clostridia;f__unclassified_c__Clostridia;g__Candidatus_Merdicola;s__Candidatus_Merdicola_faecigallinarum	546	424	2206	466	20	672	112	348	584	852	2038	54	8322
d__Bacteria;k__unclassified_d__Bacteria;p__Firmicutes;c__Clostridia;o__Eubacteriales;f__Clostridiaceae;g__unclassified_f__Clostridiaceae;s__Clostridiaceae_bacterium_Marseille-Q4149	424	252	1940	80	326	330	454	102	156	1926	1958	372	8320
d__Bacteria;k__unclassified_d__Bacteria;p__Synergistetes;c__Synergistia;o__Synergistales;f__Synergistaceae;g__Pyramidobacter;s__Pyramidobacter_piscolens	30	126	286	218	2404	28	1598	54	168	830	466	2088	8296
d__Bacteria;k__unclassified_d__Bacteria;p__Firmicutes;c__Clostridia;o__Eubacteriales;f__Eubacteriaceae;g__Gallibacter;s__Gallibacter_intestinalis	254	308	1294	284	564	230	926	292	306	1872	1374	592	8296
d__Bacteria;k__unclassified_d__Bacteria;p__Firmicutes;c__Clostridia;o__unclassified_c__Clostridia;f__unclassified_c__Clostridia;g__Candidatus_Pullichristensenella;s__Candidatus_Pullichristensenella_stercorigallinarum	1016	970	1246	140	594	1074	20	158	192	938	1652	294	8294
d__Bacteria;k__unclassified_d__Bacteria;p__Firmicutes;c__Bacilli;o__Bacillales;f__Listeriaceae;g__Listeria;s__Listeria_newyorkensis	402	458	1040	314	792	410	148	558	578	1786	1126	662	8274
d__Bacteria;k__unclassified_d__Bacteria;p__Firmicutes;c__Erysipelotrichia;o__Erysipelotrichales;f__Erysipelotrichaceae;g__Longibaculum;s__Longibaculum_muris	172	132	1624	102	330	264	680	610	400	1792	1830	328	8264
d__Bacteria;k__unclassified_d__Bacteria;p__Firmicutes;c__Clostridia;o__Eubacteriales;f__Eubacteriales_Family_XIII._Incertae_Sedis;g__Aminipila;s__Aminipila_butyrica	386	500	924	602	708	402	704	632	622	1232	898	652	8262
d__Bacteria;k__unclassified_d__Bacteria;p__Firmicutes;c__Clostridia;o__Eubacteriales;f__Oscillospiraceae;g__Fournierella;s__Candidatus_Fournierella_merdipullorum	62	232	2742	470	22	198	32	582	746	750	2400	18	8254
d__Archaea;k__unclassified_d__Archaea;p__Euryarchaeota;c__Methanobacteria;o__Methanobacteriales;f__Methanobacteriaceae;g__Methanobacterium;s__Methanobacterium_sp.	174	220	32	190	450	286	3612	820	422	230	600	1204	8240
d__Bacteria;k__unclassified_d__Bacteria;p__Firmicutes;c__unclassified_p__Firmicutes;o__unclassified_p__Firmicutes;f__unclassified_p__Firmicutes;g__unclassified_p__Firmicutes;s__Firmicutes_bacterium_CAG:137	474	334	2532	170	190	622	178	192	242	1150	1988	164	8236
d__Bacteria;k__unclassified_d__Bacteria;p__Firmicutes;c__Clostridia;o__Eubacteriales;f__Lachnospiraceae;g__Coprococcus;s__Coprococcus_sp._AF21-14LB	204	442	1350	958	124	270	418	284	666	1492	1834	192	8234
d__Bacteria;k__unclassified_d__Bacteria;p__Bacteroidota;c__Bacteroidia;o__Bacteroidales;f__Bacteroidaceae;g__Bacteroides;s__Bacteroides_acidifaciens	174	122	746	56	2144	348	80	1104	776	602	664	1412	8228
d__Viruses;k__Heunggongvirae;p__Uroviricota;c__Caudoviricetes;o__unclassified_c__Caudoviricetes;f__Myoviridae;g__unclassified_f__Myoviridae;s__Vibrio_phage_phiKT1024	24	1224	82	3958	24	32	0	214	2518	78	52	16	8222
d__Bacteria;k__unclassified_d__Bacteria;p__Firmicutes;c__Clostridia;o__Eubacteriales;f__Oscillospiraceae;g__Subdoligranulum;s__Subdoligranulum_sp._4_3_54A2FAA	632	552	1244	172	628	538	336	264	280	1712	1376	448	8182
d__Bacteria;k__unclassified_d__Bacteria;p__Verrucomicrobia;c__unclassified_p__Verrucomicrobia;o__unclassified_p__Verrucomicrobia;f__unclassified_p__Verrucomicrobia;g__unclassified_p__Verrucomicrobia;s__Verrucomicrobia_bacterium	516	842	364	1024	892	622	882	558	834	430	466	724	8154
d__Bacteria;k__unclassified_d__Bacteria;p__Firmicutes;c__Clostridia;o__Eubacteriales;f__Oscillospiraceae;g__Congzhengia;s__Congzhengia_minquanensis	352	292	476	406	1412	380	1908	296	356	508	564	1196	8146
d__Viruses;k__Heunggongvirae;p__Uroviricota;c__Caudoviricetes;o__unclassified_c__Caudoviricetes;f__Siphoviridae;g__unclassified_f__Siphoviridae;s__Siphoviridae_sp._ctsUY14	214	168	102	10	4316	146	24	4	6	574	26	2532	8122
d__Bacteria;k__unclassified_d__Bacteria;p__Firmicutes;c__Clostridia;o__Eubacteriales;f__Desulfitobacteriaceae;g__Dehalobacter;s__Dehalobacter_sp.	14	10	1882	14	10	22	1114	26	20	2586	2174	246	8118
d__Bacteria;k__unclassified_d__Bacteria;p__Bacteroidota;c__Flavobacteriia;o__Flavobacteriales;f__Flavobacteriaceae;g__Polaribacter;s__Polaribacter_sp._20A6	0	4	2194	0	0	0	0	0	0	3558	2324	0	8080
d__Bacteria;k__unclassified_d__Bacteria;p__Firmicutes;c__Clostridia;o__Eubacteriales;f__Oscillospiraceae;g__Pseudoflavonifractor;s__unclassified_g__Pseudoflavonifractor	42	38	1778	34	440	88	354	46	64	2906	1970	318	8078
d__Archaea;k__unclassified_d__Archaea;p__Euryarchaeota;c__Methanococci;o__Methanococcales;f__Methanocaldococcaceae;g__Methanocaldococcus;s__Methanocaldococcus_bathoardescens	308	498	234	880	548	340	1654	924	1026	408	486	756	8062
d__Bacteria;k__unclassified_d__Bacteria;p__Firmicutes;c__Clostridia;o__Eubacteriales;f__Clostridiaceae;g__Clostridium;s__Clostridium_sp._CAG:567	562	462	1892	286	162	668	340	210	368	1016	1842	252	8060
d__Bacteria;k__unclassified_d__Bacteria;p__Bacteroidota;c__Bacteroidia;o__Bacteroidales;f__Tannerellaceae;g__Parabacteroides;s__Parabacteroides_merdae	356	200	2602	80	716	384	56	386	256	706	1726	590	8058
d__Bacteria;k__unclassified_d__Bacteria;p__Actinobacteria;c__Coriobacteriia;o__Eggerthellales;f__Eggerthellaceae;g__Adlercreutzia;s__Adlercreutzia_sp._ZJ242	676	792	436	1092	376	618	622	726	1004	730	536	432	8040
d__Bacteria;k__unclassified_d__Bacteria;p__Firmicutes;c__Clostridia;o__Eubacteriales;f__Oscillospiraceae;g__Pseudoruminococcus;s__Pseudoruminococcus_massiliensis	406	358	1326	360	1088	292	1668	106	270	502	792	866	8034
d__Bacteria;k__unclassified_d__Bacteria;p__Firmicutes;c__Clostridia;o__Eubacteriales;f__Clostridiaceae;g__Clostridium;s__Clostridium_sp._C105KSO13	522	390	1246	188	318	542	618	258	318	1706	1512	384	8002
d__Bacteria;k__unclassified_d__Bacteria;p__Bacteroidota;c__Bacteroidia;o__Bacteroidales;f__Muribaculaceae;g__unclassified_f__Muribaculaceae;s__Muribaculaceae_bacterium_Isolate-001_(NCI)	0	154	3736	94	62	0	6	0	302	598	2970	74	7996
d__Bacteria;k__unclassified_d__Bacteria;p__Firmicutes;c__Bacilli;o__Bacillales;f__Paenibacillaceae;g__Paenibacillus;s__Paenibacillus_sp.	332	426	1006	454	670	344	792	450	476	1248	1104	692	7994
d__Bacteria;k__unclassified_d__Bacteria;p__Firmicutes;c__Clostridia;o__Eubacteriales;f__Lachnospiraceae;g__Lachnospira;s__Lachnospira_pectinoschiza	292	388	1050	464	328	374	1224	266	390	1402	1300	512	7990
d__Bacteria;k__unclassified_d__Bacteria;p__Firmicutes;c__Erysipelotrichia;o__Erysipelotrichales;f__Erysipelotrichaceae;g__Amedibacterium;s__Amedibacterium_intestinale	76	170	594	356	1450	230	700	770	792	906	824	1120	7988
d__Bacteria;k__unclassified_d__Bacteria;p__unclassified_d__Bacteria;c__unclassified_d__Bacteria;o__unclassified_d__Bacteria;f__unclassified_d__Bacteria;g__unclassified_d__Bacteria;s__uncultured_bacterium_Contig26	422	644	70	876	464	608	502	2030	1504	222	160	450	7952
d__Bacteria;k__unclassified_d__Bacteria;p__Actinobacteria;c__Coriobacteriia;o__Coriobacteriales;f__Atopobiaceae;g__Olsenella;s__Olsenella_sp._AF21-51	14	8	1610	6	156	8	1142	16	12	2660	1802	518	7952
d__Bacteria;k__unclassified_d__Bacteria;p__Firmicutes;c__Bacilli;o__Lactobacillales;f__Streptococcaceae;g__Streptococcus;s__Streptococcus_gallolyticus	314	550	682	666	714	504	666	546	666	1022	750	810	7890
d__Bacteria;k__unclassified_d__Bacteria;p__Firmicutes;c__Clostridia;o__Eubacteriales;f__Lachnospiraceae;g__Acetatifactor;s__Candidatus_Acetatifactor_stercoripullorum	272	384	1262	492	438	370	344	274	418	1980	1234	418	7886
d__Viruses;k__Heunggongvirae;p__Uroviricota;c__Caudoviricetes;o__unclassified_c__Caudoviricetes;f__Myoviridae;g__unclassified_f__Myoviridae;s__Vibrio_phage_Va1	10	1166	82	3790	74	34	0	208	2248	158	58	32	7860
d__Bacteria;k__unclassified_d__Bacteria;p__Firmicutes;c__Clostridia;o__Eubacteriales;f__Clostridiaceae;g__Clostridium;s__Clostridium_sp._ASBs410	66	118	96	176	3282	78	332	322	284	636	148	2312	7850
d__Bacteria;k__unclassified_d__Bacteria;p__Firmicutes;c__Clostridia;o__Eubacteriales;f__Lachnospiraceae;g__Lacrimispora;s__Lacrimispora_amygdalina	396	438	988	122	968	454	736	156	136	1538	1150	762	7844
d__Bacteria;k__unclassified_d__Bacteria;p__Firmicutes;c__Clostridia;o__Eubacteriales;f__Lachnospiraceae;g__Acetatifactor;s__Acetatifactor_sp._DSM_110981	372	466	1394	584	298	382	574	378	588	1284	1140	362	7822
d__Archaea;k__unclassified_d__Archaea;p__Euryarchaeota;c__Methanobacteria;o__Methanobacteriales;f__Methanobacteriaceae;g__Methanobacterium;s__unclassified_g__Methanobacterium	58	826	242	1782	104	182	1620	474	1406	148	432	542	7816
d__Bacteria;k__unclassified_d__Bacteria;p__Firmicutes;c__Clostridia;o__Eubacteriales;f__Lachnospiraceae;g__Faecalicatena;s__Faecalicatena_fissicatena	538	454	766	490	408	630	764	524	628	1000	1104	506	7812
d__Bacteria;k__unclassified_d__Bacteria;p__Proteobacteria;c__Gammaproteobacteria;o__Enterobacterales;f__Enterobacteriaceae;g__Shigella;s__Shigella_sonnei	1956	1000	162	734	390	1220	162	804	692	172	72	446	7810
d__Bacteria;k__unclassified_d__Bacteria;p__Firmicutes;c__Clostridia;o__Eubacteriales;f__unclassified_o__Eubacteriales;g__Candidatus_Fimimorpha;s__Candidatus_Fimimorpha_faecalis	222	322	1304	426	178	224	762	310	454	1698	1600	304	7804
d__Bacteria;k__unclassified_d__Bacteria;p__Bacteroidota;c__Bacteroidia;o__Bacteroidales;f__Bacteroidaceae;g__Bacteroides;s__Bacteroides_ndongoniae	12	14	374	6	4040	16	48	4	22	810	198	2256	7800
d__Bacteria;k__unclassified_d__Bacteria;p__Firmicutes;c__Clostridia;o__Eubacteriales;f__Lachnospiraceae;g__Mediterraneibacter;s__Candidatus_Mediterraneibacter_stercoripullorum	288	278	1460	258	212	242	318	170	226	2388	1708	226	7774
d__Bacteria;k__unclassified_d__Bacteria;p__Firmicutes;c__Clostridia;o__Eubacteriales;f__Clostridiaceae;g__Clostridium;s__Clostridium_indicum	366	450	650	388	1648	444	394	412	418	754	804	1044	7772
d__Bacteria;k__unclassified_d__Bacteria;p__Firmicutes;c__Clostridia;o__Eubacteriales;f__Lachnospiraceae;g__Blautia;s__Blautia_sp._OF03-15BH	156	154	1508	268	270	156	436	222	260	2188	1778	348	7744
d__Bacteria;k__unclassified_d__Bacteria;p__Firmicutes;c__Clostridia;o__Eubacteriales;f__Lachnospiraceae;g__unclassified_f__Lachnospiraceae;s__Lachnospiraceae_bacterium_M18-1	386	632	972	758	484	400	278	536	742	1128	988	432	7736
d__Bacteria;k__unclassified_d__Bacteria;p__Firmicutes;c__Clostridia;o__Eubacteriales;f__Clostridiaceae;g__Clostridium;s__Clostridium_sp._SS2/1	242	318	866	268	1060	312	546	276	358	1444	1178	840	7708
d__Bacteria;k__unclassified_d__Bacteria;p__Actinobacteria;c__Actinomycetia;o__Bifidobacteriales;f__Bifidobacteriaceae;g__Bifidobacterium;s__Bifidobacterium_bifidum	62	1190	204	2960	228	66	242	104	1928	286	222	206	7698
d__Bacteria;k__unclassified_d__Bacteria;p__Firmicutes;c__Clostridia;o__Eubacteriales;f__unclassified_o__Eubacteriales;g__unclassified_o__Eubacteriales;s__Clostridiales_bacterium_AM23-16LB	114	196	1544	266	92	144	424	140	246	2536	1806	174	7682
d__Bacteria;k__unclassified_d__Bacteria;p__Proteobacteria;c__Betaproteobacteria;o__Burkholderiales;f__Sutterellaceae;g__Sutterella;s__Sutterella_faecalis	0	0	432	0	1488	0	2770	0	0	692	468	1828	7678
d__Bacteria;k__unclassified_d__Bacteria;p__Firmicutes;c__Clostridia;o__Eubacteriales;f__Lachnospiraceae;g__Lachnoclostridium;s__Lachnoclostridium_sp._An76	288	318	758	272	460	284	1354	592	408	1170	1062	704	7670
d__Bacteria;k__unclassified_d__Bacteria;p__Firmicutes;c__Clostridia;o__Eubacteriales;f__Clostridiaceae;g__Clostridium;s__Clostridium_porci	690	506	1146	250	306	866	172	532	546	906	1430	300	7650
d__Bacteria;k__unclassified_d__Bacteria;p__Firmicutes;c__Clostridia;o__Eubacteriales;f__Clostridiaceae;g__Clostridium;s__Clostridium_sp._DSM_8431	1900	582	42	490	1266	1146	90	360	486	326	154	792	7634
d__Bacteria;k__unclassified_d__Bacteria;p__Actinobacteria;c__Coriobacteriia;o__Eggerthellales;f__Eggerthellaceae;g__Eggerthella;s__Eggerthella_sp.	210	558	884	1030	158	220	712	420	784	1328	978	346	7628
d__Bacteria;k__unclassified_d__Bacteria;p__Firmicutes;c__Erysipelotrichia;o__Erysipelotrichales;f__Erysipelotrichaceae;g__Holdemanella;s__Holdemanella_sp._SCCA2	202	144	1168	122	50	252	2046	120	136	1162	1662	538	7602
d__Bacteria;k__unclassified_d__Bacteria;p__Actinobacteria;c__Coriobacteriia;o__Eggerthellales;f__Eggerthellaceae;g__Gordonibacter;s__Gordonibacter_massiliensis	324	414	664	230	1066	310	954	458	376	1092	764	948	7600
d__Bacteria;k__unclassified_d__Bacteria;p__Firmicutes;c__Clostridia;o__Eubacteriales;f__Lachnospiraceae;g__Lachnoclostridium;s__[Clostridium]_hylemonae	580	562	848	256	516	634	560	572	520	1104	952	490	7594
d__Bacteria;k__unclassified_d__Bacteria;p__Firmicutes;c__Clostridia;o__Eubacteriales;f__Clostridiaceae;g__unclassified_f__Clostridiaceae;s__Clostridiaceae_bacterium_Marseille-Q4145	270	408	1132	530	242	334	508	314	434	1784	1318	292	7566
d__Archaea;k__unclassified_d__Archaea;p__Candidatus_Thermoplasmatota;c__Thermoplasmata;o__Methanomassiliicoccales;f__Candidatus_Methanomethylophilaceae;g__unclassified_f__Candidatus_Methanomethylophilaceae;s__Candidatus_Methanomethylophilaceae_archaeon	1462	442	218	190	1740	1164	388	204	238	306	178	1026	7556
d__Bacteria;k__unclassified_d__Bacteria;p__Firmicutes;c__Clostridia;o__Eubacteriales;f__Lachnospiraceae;g__unclassified_f__Lachnospiraceae;s__Lachnospiraceae_bacterium_2_1_46FAA	208	562	1166	982	72	284	260	184	816	1504	1402	104	7544
d__Bacteria;k__unclassified_d__Bacteria;p__Bacteroidota;c__Bacteroidia;o__Bacteroidales;f__Muribaculaceae;g__unclassified_f__Muribaculaceae;s__Muribaculaceae_bacterium_Isolate-037_(Harlan)	78	198	3224	118	134	48	24	8	346	692	2596	72	7538
d__Bacteria;k__unclassified_d__Bacteria;p__Firmicutes;c__Clostridia;o__Eubacteriales;f__Lachnospiraceae;g__unclassified_f__Lachnospiraceae;s__Lachnospiraceae_bacterium_KM106-2	2506	462	194	430	330	1904	270	268	376	300	294	202	7536
d__Bacteria;k__unclassified_d__Bacteria;p__Firmicutes;c__Clostridia;o__Eubacteriales;f__Eubacteriales_Family_XIII._Incertae_Sedis;g__unclassified_f__Eubacteriales_Family_XIII._Incertae_Sedis;s__[Eubacterium]_minutum	150	304	288	430	724	214	2488	272	318	700	582	1064	7534
d__Archaea;k__unclassified_d__Archaea;p__Euryarchaeota;c__Methanomicrobia;o__Methanomicrobiales;f__Methanocorpusculaceae;g__Methanocorpusculum;s__Methanocorpusculum_parvum	2124	636	84	8	8	4284	6	104	42	84	116	16	7512
d__Bacteria;k__unclassified_d__Bacteria;p__Firmicutes;c__Clostridia;o__Eubacteriales;f__Clostridiaceae;g__Clostridium;s__Clostridium_sp._CAG:273	468	492	1754	374	122	694	324	272	408	790	1598	210	7506
d__Viruses;k__Heunggongvirae;p__Uroviricota;c__Caudoviricetes;o__unclassified_c__Caudoviricetes;f__Myoviridae;g__unclassified_f__Myoviridae;s__Myoviridae_sp._ctRRy11	8	2	32	0	4734	0	60	8	6	336	2	2304	7492
d__Bacteria;k__unclassified_d__Bacteria;p__Firmicutes;c__Clostridia;o__Eubacteriales;f__Oscillospiraceae;g__Pseudoflavonifractor;s__Pseudoflavonifractor_sp._An85	568	480	968	402	512	554	588	286	436	1046	1166	470	7476
d__Bacteria;k__unclassified_d__Bacteria;p__Firmicutes;c__Clostridia;o__Eubacteriales;f__Lachnospiraceae;g__Candidatus_Merdisoma;s__Candidatus_Merdisoma_merdipullorum	134	234	1100	414	438	226	808	176	314	1812	1294	520	7470
d__Bacteria;k__unclassified_d__Bacteria;p__unclassified_d__Bacteria;c__unclassified_d__Bacteria;o__unclassified_d__Bacteria;f__unclassified_d__Bacteria;g__unclassified_d__Bacteria;s__uncultured_bacterium_Contig1762	324	596	8	700	1374	424	254	1350	1126	260	42	1006	7464
d__Archaea;k__unclassified_d__Archaea;p__Euryarchaeota;c__Methanobacteria;o__Methanobacteriales;f__Methanobacteriaceae;g__Methanobrevibacter;s__Methanobrevibacter_sp._TMH8	210	186	130	232	778	330	1834	1184	648	482	402	1036	7452
d__Bacteria;k__unclassified_d__Bacteria;p__Firmicutes;c__Clostridia;o__Eubacteriales;f__Lachnospiraceae;g__Bariatricus;s__Candidatus_Bariatricus_faecipullorum	186	250	1032	412	720	282	502	374	410	1304	1438	516	7426
d__Bacteria;k__unclassified_d__Bacteria;p__Firmicutes;c__Clostridia;o__Eubacteriales;f__Oscillospiraceae;g__Fournierella;s__Fournierella_massiliensis	336	426	1160	466	286	468	634	378	488	1066	1334	382	7424
d__Bacteria;k__unclassified_d__Bacteria;p__Firmicutes;c__unclassified_p__Firmicutes;o__unclassified_p__Firmicutes;f__unclassified_p__Firmicutes;g__unclassified_p__Firmicutes;s__Firmicutes_bacterium_CAG:552_39_19	58	62	238	164	2266	70	1390	78	98	716	452	1826	7418
d__Bacteria;k__unclassified_d__Bacteria;p__Bacteroidota;c__Bacteroidia;o__Bacteroidales;f__Bacteroidaceae;g__Bacteroides;s__Bacteroides_salyersiae	186	118	2118	86	556	194	74	34	88	1936	1622	402	7414
d__Bacteria;k__unclassified_d__Bacteria;p__Firmicutes;c__Negativicutes;o__Veillonellales;f__Veillonellaceae;g__unclassified_f__Veillonellaceae;s__Veillonellaceae_bacterium	144	332	376	1300	1202	142	716	256	856	662	446	980	7412
d__Bacteria;k__unclassified_d__Bacteria;p__Firmicutes;c__Clostridia;o__Eubacteriales;f__Lachnospiraceae;g__Pseudobutyrivibrio;s__Pseudobutyrivibrio_xylanivorans	476	734	906	774	236	562	488	192	594	1078	1056	302	7398
d__Bacteria;k__unclassified_d__Bacteria;p__Firmicutes;c__Clostridia;o__Eubacteriales;f__Lachnospiraceae;g__unclassified_f__Lachnospiraceae;s__Lachnospiraceae_bacterium_A2	276	364	328	260	1074	404	1688	404	306	618	584	1082	7388
d__Bacteria;k__unclassified_d__Bacteria;p__Firmicutes;c__Clostridia;o__Eubacteriales;f__Lachnospiraceae;g__Blautia;s__Candidatus_Blautia_excrementigallinarum	238	290	1606	208	156	206	80	126	184	1892	2290	108	7384
d__Bacteria;k__unclassified_d__Bacteria;p__Chloroflexi;c__Dehalococcoidia;o__unclassified_c__Dehalococcoidia;f__unclassified_c__Dehalococcoidia;g__unclassified_c__Dehalococcoidia;s__Dehalococcoidia_bacterium	152	158	114	158	3272	172	140	210	192	430	104	2278	7380
d__Bacteria;k__unclassified_d__Bacteria;p__Actinobacteria;c__Coriobacteriia;o__unclassified_c__Coriobacteriia;f__unclassified_c__Coriobacteriia;g__Candidatus_Aphodovivens;s__Candidatus_Aphodovivens_avistercoris	250	364	878	526	200	260	844	584	674	1426	1000	358	7364
d__Bacteria;k__unclassified_d__Bacteria;p__Firmicutes;c__Clostridia;o__Eubacteriales;f__Lachnospiraceae;g__Mediterraneibacter;s__Candidatus_Mediterraneibacter_surreyensis	212	358	436	610	590	298	1200	978	808	524	546	760	7320
d__Bacteria;k__unclassified_d__Bacteria;p__Firmicutes;c__Clostridia;o__Eubacteriales;f__Lachnospiraceae;g__Blautia;s__Blautia_sp._AF22-5LB	206	188	1162	320	94	206	254	522	422	2316	1480	142	7312
d__Bacteria;k__unclassified_d__Bacteria;p__Firmicutes;c__Clostridia;o__Eubacteriales;f__Eubacteriaceae;g__Eubacterium;s__Eubacterium_sp._BX4	462	640	160	374	2040	352	508	182	340	562	226	1422	7268
d__Bacteria;k__unclassified_d__Bacteria;p__Proteobacteria;c__Betaproteobacteria;o__Neisseriales;f__Neisseriaceae;g__unclassified_f__Neisseriaceae;s__Neisseriaceae_bacterium	242	454	362	828	1164	274	966	174	542	758	512	990	7266
d__Bacteria;k__unclassified_d__Bacteria;p__Candidatus_Melainabacteria;c__unclassified_p__Candidatus_Melainabacteria;o__unclassified_p__Candidatus_Melainabacteria;f__unclassified_p__Candidatus_Melainabacteria;g__unclassified_p__Candidatus_Melainabacteria;s__Candidatus_Melainabacteria_bacterium_LEY3_CP_29_8	72	94	314	20	3206	86	220	104	86	816	354	1884	7256
d__Bacteria;k__unclassified_d__Bacteria;p__Firmicutes;c__Clostridia;o__Eubacteriales;f__Clostridiaceae;g__Clostridium;s__Clostridium_sp._CAG:921	220	202	2366	182	88	284	220	168	270	1016	2118	116	7250
d__Bacteria;k__unclassified_d__Bacteria;p__Firmicutes;c__Erysipelotrichia;o__Erysipelotrichales;f__Turicibacteraceae;g__Turicibacter;s__Turicibacter_sp._TS3	266	290	1218	220	468	294	106	330	276	1906	1496	376	7246
d__Bacteria;k__unclassified_d__Bacteria;p__Firmicutes;c__Negativicutes;o__Selenomonadales;f__Selenomonadaceae;g__Anaerovibrio;s__Anaerovibrio_sp.	212	310	1208	422	188	232	386	288	490	2014	1300	188	7238
d__Bacteria;k__unclassified_d__Bacteria;p__Firmicutes;c__Clostridia;o__Eubacteriales;f__Lachnospiraceae;g__Butyrivibrio;s__Butyrivibrio_sp._YAB3001	380	832	132	1138	564	410	932	652	968	262	280	680	7230
d__Bacteria;k__unclassified_d__Bacteria;p__Firmicutes;c__Bacilli;o__Bacillales;f__Bacillaceae;g__Bacillus;s__Bacillus_thuringiensis	370	336	376	548	1630	328	102	644	730	686	342	1130	7222
d__Bacteria;k__unclassified_d__Bacteria;p__Firmicutes;c__Clostridia;o__Eubacteriales;f__Lachnospiraceae;g__Lachnoclostridium;s__Lachnoclostridium_sp._An138	270	506	1052	798	178	258	360	208	652	1610	1088	196	7176
d__Bacteria;k__unclassified_d__Bacteria;p__Firmicutes;c__Clostridia;o__Eubacteriales;f__Lachnospiraceae;g__Lachnobacterium;s__Lachnobacterium_bovis	232	390	470	526	780	1058	704	338	456	874	614	722	7164
d__Bacteria;k__unclassified_d__Bacteria;p__Firmicutes;c__Clostridia;o__Eubacteriales;f__Lachnospiraceae;g__Sporofaciens;s__Sporofaciens_musculi	346	562	598	828	506	488	244	782	986	738	700	376	7154
d__Archaea;k__unclassified_d__Archaea;p__Euryarchaeota;c__Methanomicrobia;o__Methanomicrobiales;f__Methanomicrobiaceae;g__Methanomicrobium;s__Methanomicrobium_sp.	314	366	96	614	2148	308	484	202	500	492	150	1476	7150
d__Bacteria;k__unclassified_d__Bacteria;p__Actinobacteria;c__Coriobacteriia;o__Coriobacteriales;f__Coriobacteriaceae;g__Enorma;s__Enorma_massiliensis	326	330	1114	188	304	268	864	184	190	1694	1260	426	7148
d__Bacteria;k__unclassified_d__Bacteria;p__Firmicutes;c__Clostridia;o__Eubacteriales;f__Oscillospiraceae;g__Pseudoflavonifractor;s__Pseudoflavonifractor_sp._524-17	112	150	200	68	2434	164	760	370	218	546	344	1758	7124
d__Bacteria;k__unclassified_d__Bacteria;p__Actinobacteria;c__Actinomycetia;o__unclassified_c__Actinomycetia;f__unclassified_c__Actinomycetia;g__unclassified_c__Actinomycetia;s__uncultured_actinobacterium_HF0500_35G12	412	334	696	350	876	460	720	292	396	1008	782	796	7122
d__Bacteria;k__unclassified_d__Bacteria;p__Firmicutes;c__Clostridia;o__Eubacteriales;f__Lachnospiraceae;g__Eisenbergiella;s__Eisenbergiella_porci	306	330	1206	278	508	348	364	498	458	980	1474	368	7118
d__Bacteria;k__unclassified_d__Bacteria;p__Firmicutes;c__Bacilli;o__unclassified_c__Bacilli;f__unclassified_c__Bacilli;g__Candidatus_Caccenecus;s__Candidatus_Caccenecus_avistercoris	514	426	1558	224	104	620	220	78	210	1212	1794	156	7116
d__Archaea;k__unclassified_d__Archaea;p__Euryarchaeota;c__Methanomicrobia;o__Methanomicrobiales;f__Methanocorpusculaceae;g__unclassified_f__Methanocorpusculaceae;s__Methanocorpusculaceae_archaeon	656	340	32	68	980	1358	1752	92	104	230	238	1266	7116
d__Bacteria;k__unclassified_d__Bacteria;p__Firmicutes;c__Clostridia;o__Eubacteriales;f__unclassified_o__Eubacteriales;g__unclassified_o__Eubacteriales;s__Clostridiales_bacterium_42_27	240	328	874	606	688	300	704	212	502	1052	984	604	7094
d__Bacteria;k__unclassified_d__Bacteria;p__Bacteroidota;c__Bacteroidia;o__Bacteroidales;f__Bacteroidaceae;g__Bacteroides;s__Bacteroides_stercoris	330	234	1770	262	868	478	44	572	582	394	1048	492	7074
d__Bacteria;k__unclassified_d__Bacteria;p__Firmicutes;c__unclassified_p__Firmicutes;o__unclassified_p__Firmicutes;f__unclassified_p__Firmicutes;g__unclassified_p__Firmicutes;s__Firmicutes_bacterium_CAG:582	550	366	1820	124	98	562	90	68	146	1188	1952	104	7068
d__Bacteria;k__unclassified_d__Bacteria;p__Firmicutes;c__Clostridia;o__Eubacteriales;f__Oscillospiraceae;g__Dysosmobacter;s__Dysosmobacter_sp._BX15	710	544	932	412	150	862	126	554	618	1152	848	140	7048
d__Bacteria;k__unclassified_d__Bacteria;p__Proteobacteria;c__Gammaproteobacteria;o__Moraxellales;f__Moraxellaceae;g__Acinetobacter;s__Acinetobacter_baumannii	154	352	296	704	956	252	1104	706	766	456	320	972	7038
d__Viruses;k__Heunggongvirae;p__Uroviricota;c__Caudoviricetes;o__unclassified_c__Caudoviricetes;f__unclassified_c__Caudoviricetes;g__unclassified_c__Caudoviricetes;s__uncultured_Caudovirales_phage	280	396	196	442	1334	462	538	992	766	426	214	986	7032
d__Bacteria;k__unclassified_d__Bacteria;p__Firmicutes;c__Clostridia;o__Eubacteriales;f__Lachnospiraceae;g__Lachnotalea;s__Lachnotalea_sp._AF33-28	188	244	1526	360	194	208	424	170	324	1340	1808	236	7022
d__Bacteria;k__unclassified_d__Bacteria;p__Firmicutes;c__Clostridia;o__Eubacteriales;f__Lachnospiraceae;g__Robinsoniella;s__Robinsoniella_peoriensis	420	436	618	262	1416	376	334	268	354	926	584	992	6986
d__Bacteria;k__unclassified_d__Bacteria;p__Bacteroidota;c__Bacteroidia;o__Bacteroidales;f__Prevotellaceae;g__Prevotella;s__Prevotella_rara	448	614	1216	1026	22	322	176	2	514	1290	1242	102	6974
d__Bacteria;k__unclassified_d__Bacteria;p__Bacteroidota;c__Bacteroidia;o__Bacteroidales;f__Muribaculaceae;g__Duncaniella;s__Duncaniella_muris	4	392	2532	186	404	6	6	4	684	548	1916	288	6970
d__Bacteria;k__unclassified_d__Bacteria;p__Firmicutes;c__Clostridia;o__Eubacteriales;f__Oscillospiraceae;g__Anaerotruncus;s__Anaerotruncus_sp._1XD22-93	256	260	1178	232	198	346	486	278	316	1746	1452	218	6966
d__Bacteria;k__unclassified_d__Bacteria;p__Firmicutes;c__Clostridia;o__Eubacteriales;f__Lachnospiraceae;g__Oliverpabstia;s__Oliverpabstia_sp.	30	184	892	524	14	272	300	1372	1008	1164	1050	146	6956
d__Bacteria;k__unclassified_d__Bacteria;p__Firmicutes;c__Erysipelotrichia;o__Erysipelotrichales;f__Erysipelotrichaceae;g__Allobaculum;s__unclassified_g__Allobaculum	6	6	1350	14	776	10	406	96	48	2362	1360	520	6954
d__Bacteria;k__unclassified_d__Bacteria;p__Firmicutes;c__Clostridia;o__Eubacteriales;f__Clostridiaceae;g__Clostridium;s__Clostridium_sporogenes	478	264	428	254	1166	394	622	736	496	698	444	956	6936
d__Bacteria;k__unclassified_d__Bacteria;p__unclassified_d__Bacteria;c__unclassified_d__Bacteria;o__unclassified_d__Bacteria;f__unclassified_d__Bacteria;g__unclassified_d__Bacteria;s__bacterium_1XD21-13	370	596	892	658	246	350	456	410	592	962	1120	270	6922
d__Eukaryota;k__Viridiplantae;p__Streptophyta;c__Magnoliopsida;o__Solanales;f__Convolvulaceae;g__Cuscuta;s__Cuscuta_campestris	362	368	586	338	880	376	332	616	556	1082	776	644	6916
d__Bacteria;k__unclassified_d__Bacteria;p__Firmicutes;c__Clostridia;o__Eubacteriales;f__Eubacteriaceae;g__Eubacterium;s__Eubacterium_oxidoreducens	272	442	492	620	942	240	760	276	518	908	562	878	6910
d__Bacteria;k__unclassified_d__Bacteria;p__Candidatus_Saccharibacteria;c__Candidatus_Nanosyncoccalia;o__Candidatus_Nanosyncoccales;f__Candidatus_Nanosyncoccacae;g__Candidatus_Nanosyncoccus;s__Candidatus_Nanosyncoccus_alces	156	332	30	760	1970	98	874	24	414	272	122	1854	6906
d__Bacteria;k__unclassified_d__Bacteria;p__Actinobacteria;c__Actinomycetia;o__Bifidobacteriales;f__Bifidobacteriaceae;g__Bifidobacterium;s__Bifidobacterium_pullorum	136	936	386	2160	80	128	354	122	1334	662	436	168	6902
d__Bacteria;k__unclassified_d__Bacteria;p__Firmicutes;c__Clostridia;o__Eubacteriales;f__Peptostreptococcaceae;g__Terrisporobacter;s__Terrisporobacter_petrolearius	698	464	134	286	866	854	110	1434	914	420	196	526	6902
d__Bacteria;k__unclassified_d__Bacteria;p__Firmicutes;c__Clostridia;o__Eubacteriales;f__Lachnospiraceae;g__Butyrivibrio;s__Butyrivibrio_sp._WCD3002	210	344	810	572	640	212	596	268	474	1024	1154	588	6892
d__Bacteria;k__unclassified_d__Bacteria;p__Firmicutes;c__Clostridia;o__Eubacteriales;f__Oscillospiraceae;g__Oscillibacter;s__Oscillibacter_sp._1-3	378	384	584	456	1316	482	70	400	466	798	666	890	6890
d__Bacteria;k__unclassified_d__Bacteria;p__Firmicutes;c__Clostridia;o__Eubacteriales;f__Lachnospiraceae;g__Butyrivibrio;s__Butyrivibrio_sp._M55	42	102	1166	214	326	88	774	368	288	1798	1308	416	6890
d__Bacteria;k__unclassified_d__Bacteria;p__Firmicutes;c__Tissierellia;o__Tissierellales;f__Peptoniphilaceae;g__Parvimonas;s__Parvimonas_micra	440	514	380	434	910	498	444	650	548	830	426	812	6886
d__Bacteria;k__unclassified_d__Bacteria;p__Firmicutes;c__Clostridia;o__Eubacteriales;f__Clostridiaceae;g__Clostridium;s__Clostridium_taeniosporum	668	516	18	498	1776	678	136	240	428	428	180	1316	6882
d__Bacteria;k__unclassified_d__Bacteria;p__Firmicutes;c__Bacilli;o__Lactobacillales;f__Streptococcaceae;g__Streptococcus;s__Streptococcus_equi	270	282	904	344	490	292	808	472	480	1126	964	444	6876
d__Bacteria;k__unclassified_d__Bacteria;p__Firmicutes;c__Clostridia;o__Eubacteriales;f__Peptostreptococcaceae;g__Paeniclostridium;s__Paeniclostridium_ghonii	548	380	128	460	916	588	152	1620	962	364	174	578	6870
d__Bacteria;k__unclassified_d__Bacteria;p__Firmicutes;c__Clostridia;o__Eubacteriales;f__Clostridiaceae;g__Clostridium;s__Clostridium_sp._CAG:269	190	588	950	1334	80	336	180	416	1122	520	1036	114	6866
d__Bacteria;k__unclassified_d__Bacteria;p__Firmicutes;c__Clostridia;o__Eubacteriales;f__unclassified_o__Eubacteriales;g__Gemmiger;s__Gemmiger_gallinarum	30	116	1678	248	94	42	310	54	168	2346	1640	136	6862
d__Bacteria;k__unclassified_d__Bacteria;p__Firmicutes;c__Clostridia;o__Eubacteriales;f__Clostridiaceae;g__Clostridium;s__Clostridium_sp._BL-8	514	456	98	522	1756	664	146	310	490	530	172	1200	6858
d__Bacteria;k__unclassified_d__Bacteria;p__Firmicutes;c__Clostridia;o__Eubacteriales;f__unclassified_o__Eubacteriales;g__Flintibacter;s__Flintibacter_sp._DSM_110149	324	292	574	208	1052	488	644	596	464	644	784	760	6830
d__Bacteria;k__unclassified_d__Bacteria;p__Firmicutes;c__Clostridia;o__Eubacteriales;f__Eubacteriaceae;g__Eubacterium;s__Eubacterium_coprostanoligenes	220	348	1484	426	632	286	360	148	330	782	1404	396	6816
d__Viruses;k__Loebvirae;p__Hofneiviricota;c__Faserviricetes;o__Tubulavirales;f__Inoviridae;g__unclassified_f__Inoviridae;s__Inoviridae_sp.	650	324	928	146	1230	664	64	178	210	672	876	872	6814
d__Viruses;k__Heunggongvirae;p__Uroviricota;c__Caudoviricetes;o__Crassvirales;f__unclassified_o__Crassvirales;g__unclassified_o__Crassvirales;s__CrAss-like_virus_sp._ctUXy6	2	160	0	384	3240	6	0	22	238	618	4	2134	6808
d__Bacteria;k__unclassified_d__Bacteria;p__Firmicutes;c__Clostridia;o__Eubacteriales;f__Oscillospiraceae;g__unclassified_f__Oscillospiraceae;s__Oscillospiraceae_bacterium_CLA-AA-H272	170	130	1862	98	150	198	282	180	154	1336	2086	158	6804
d__Bacteria;k__unclassified_d__Bacteria;p__Firmicutes;c__Clostridia;o__Eubacteriales;f__Lachnospiraceae;g__Candidatus_Egerieimonas;s__Candidatus_Egerieimonas_intestinavium	216	306	930	290	402	220	998	132	250	1242	1302	510	6798
d__Bacteria;k__unclassified_d__Bacteria;p__Actinobacteria;c__Coriobacteriia;o__Coriobacteriales;f__Atopobiaceae;g__Olsenella;s__Olsenella_sp._HMSC062G07	60	78	1076	44	324	78	1270	154	86	1728	1300	592	6790
d__Bacteria;k__unclassified_d__Bacteria;p__Firmicutes;c__Clostridia;o__Eubacteriales;f__Clostridiaceae;g__Clostridium;s__Clostridium_saccharoperbutylacetonicum	652	440	108	402	1760	806	114	278	322	464	182	1260	6788
d__Bacteria;k__unclassified_d__Bacteria;p__Firmicutes;c__Clostridia;o__Eubacteriales;f__Lachnospiraceae;g__Blautia;s__Blautia_sp._MSJ-36	240	320	884	436	266	318	524	424	480	1224	1364	296	6776
d__Bacteria;k__unclassified_d__Bacteria;p__Firmicutes;c__Clostridia;o__unclassified_c__Clostridia;f__unclassified_c__Clostridia;g__Candidatus_Pullichristensenella;s__Candidatus_Pullichristensenella_excrementipullorum	542	494	868	158	474	640	156	446	444	1084	1110	356	6772
d__Bacteria;k__unclassified_d__Bacteria;p__Firmicutes;c__Clostridia;o__Eubacteriales;f__Lachnospiraceae;g__Faecalicatena;s__Faecalicatena_sp.	198	266	902	424	756	236	476	188	360	1314	1006	632	6758
d__Bacteria;k__unclassified_d__Bacteria;p__Firmicutes;c__Clostridia;o__Eubacteriales;f__Oscillospiraceae;g__Oscillibacter;s__Oscillibacter_sp._MSJ-31	524	458	654	446	1120	598	232	394	486	582	564	694	6752
d__Bacteria;k__unclassified_d__Bacteria;p__Firmicutes;c__Clostridia;o__Eubacteriales;f__Clostridiaceae;g__Clostridium;s__Clostridium_sp._MCC353	124	190	1048	298	618	126	402	194	288	1650	1310	496	6744
d__Bacteria;k__unclassified_d__Bacteria;p__Lentisphaerae;c__Lentisphaeria;o__Victivallales;f__unclassified_o__Victivallales;g__unclassified_o__Victivallales;s__Victivallales_bacterium	440	632	192	814	630	494	848	612	720	352	304	674	6712
d__Bacteria;k__unclassified_d__Bacteria;p__Firmicutes;c__Erysipelotrichia;o__Erysipelotrichales;f__Erysipelotrichaceae;g__Faecalibacillus;s__unclassified_g__Faecalibacillus	38	32	1630	4	116	116	544	632	296	1558	1544	202	6712
d__Bacteria;k__unclassified_d__Bacteria;p__Bacteroidota;c__Bacteroidia;o__Bacteroidales;f__Bacteroidaceae;g__Bacteroides;s__Bacteroides_sp._CAG:1060	46	36	4198	36	16	56	40	28	50	210	1948	34	6698
d__Archaea;k__unclassified_d__Archaea;p__Nanoarchaeota;c__unclassified_p__Nanoarchaeota;o__unclassified_p__Nanoarchaeota;f__unclassified_p__Nanoarchaeota;g__unclassified_p__Nanoarchaeota;s__Nanoarchaeota_archaeon	350	306	224	70	280	414	2486	464	244	272	730	846	6686
d__Bacteria;k__unclassified_d__Bacteria;p__Bacteroidota;c__Bacteroidia;o__Bacteroidales;f__Bacteroidaceae;g__Phocaeicola;s__Phocaeicola_sp.	32	258	2814	56	38	52	52	0	758	202	2346	54	6662
d__Bacteria;k__unclassified_d__Bacteria;p__Actinobacteria;c__Coriobacteriia;o__Eggerthellales;f__Eggerthellaceae;g__Gordonibacter;s__Gordonibacter_pamelaeae	400	384	598	418	340	356	862	746	622	830	674	428	6658
d__Bacteria;k__unclassified_d__Bacteria;p__Firmicutes;c__Clostridia;o__Eubacteriales;f__unclassified_o__Eubacteriales;g__unclassified_o__Eubacteriales;s__Clostridiales_bacterium_41_12_two_minus	318	252	1248	206	714	326	304	244	248	1028	1300	470	6658
d__Bacteria;k__unclassified_d__Bacteria;p__Bacteroidota;c__Bacteroidia;o__Bacteroidales;f__Muribaculaceae;g__Muribaculum;s__Muribaculum_gordoncarteri	0	202	2940	170	54	8	4	4	434	532	2252	48	6648
d__Bacteria;k__unclassified_d__Bacteria;p__Firmicutes;c__Clostridia;o__Eubacteriales;f__Clostridiaceae;g__Clostridium;s__Clostridium_sp._1001271B_151109_B4	740	506	380	444	1074	474	112	626	496	680	462	650	6644
d__Bacteria;k__unclassified_d__Bacteria;p__Firmicutes;c__Clostridia;o__Eubacteriales;f__Lachnospiraceae;g__Candidatus_Scatomonas;s__Candidatus_Scatomonas_pullistercoris	104	142	1186	132	372	136	716	94	98	1890	1286	486	6642
d__Bacteria;k__unclassified_d__Bacteria;p__Firmicutes;c__Erysipelotrichia;o__Erysipelotrichales;f__Turicibacteraceae;g__Turicibacter;s__Turicibacter_sp._HGF1	352	326	612	334	874	344	80	484	538	1170	842	680	6636
d__Eukaryota;k__Metazoa;p__Chordata;c__Mammalia;o__Artiodactyla;f__Bovidae;g__Ovis;s__Ovis_aries	812	586	402	88	566	1016	678	544	274	520	442	680	6608
d__Bacteria;k__unclassified_d__Bacteria;p__Firmicutes;c__Clostridia;o__Eubacteriales;f__Lachnospiraceae;g__Kineothrix;s__Kineothrix_sp._MSJ-39	336	274	1272	190	96	428	344	90	190	1856	1374	154	6604
d__Viruses;k__Heunggongvirae;p__Uroviricota;c__Caudoviricetes;o__Crassvirales;f__Suoliviridae;g__Buhlduvirus;s__Buhlduvirus_animalis	36	46	252	40	2912	22	72	0	24	1036	328	1826	6594
d__Bacteria;k__unclassified_d__Bacteria;p__Bacteroidota;c__Bacteroidia;o__Bacteroidales;f__Bacteroidaceae;g__Phocaeicola;s__unclassified_g__Phocaeicola	194	214	1474	204	1042	208	6	24	658	588	1374	606	6592
d__Bacteria;k__unclassified_d__Bacteria;p__Firmicutes;c__Clostridia;o__Eubacteriales;f__Oscillospiraceae;g__Ruminococcus;s__Ruminococcus_sp._CLA-AA-H200	228	366	888	460	424	294	502	300	508	1164	1006	418	6558
d__Bacteria;k__unclassified_d__Bacteria;p__Firmicutes;c__Clostridia;o__Eubacteriales;f__Lachnospiraceae;g__Epulopiscium;s__Epulopiscium_sp.	600	374	576	124	986	710	338	604	420	600	608	610	6550
d__Bacteria;k__unclassified_d__Bacteria;p__Firmicutes;c__Clostridia;o__Eubacteriales;f__Oscillospiraceae;g__Vescimonas;s__Vescimonas_fastidiosa	502	332	852	184	472	552	918	240	282	832	780	600	6546
d__Archaea;k__unclassified_d__Archaea;p__Euryarchaeota;c__Methanobacteria;o__Methanobacteriales;f__Methanobacteriaceae;g__Methanobrevibacter;s__Methanobrevibacter_cuticularis	74	66	594	66	326	210	1326	938	432	1118	902	494	6546
d__Bacteria;k__unclassified_d__Bacteria;p__Firmicutes;c__Clostridia;o__Eubacteriales;f__Oscillospiraceae;g__Ruminococcus;s__Candidatus_Ruminococcus_intestinipullorum	128	404	1064	688	106	182	198	300	626	1438	1276	128	6538
d__Bacteria;k__unclassified_d__Bacteria;p__Firmicutes;c__Clostridia;o__Eubacteriales;f__Lachnospiraceae;g__Anaerocolumna;s__Anaerocolumna_aminovalerica	814	490	430	324	1164	606	166	366	368	666	418	714	6526
d__Archaea;k__unclassified_d__Archaea;p__Euryarchaeota;c__Methanobacteria;o__Methanobacteriales;f__Methanobacteriaceae;g__Methanobrevibacter;s__Methanobrevibacter_filiformis	140	172	70	104	978	92	2706	40	66	402	398	1348	6516
d__Bacteria;k__unclassified_d__Bacteria;p__Spirochaetes;c__Spirochaetia;o__Spirochaetales;f__Sphaerochaetaceae;g__Sphaerochaeta;s__Sphaerochaeta_sp.	158	216	574	224	612	196	1386	276	232	1076	768	796	6514
d__Bacteria;k__unclassified_d__Bacteria;p__Firmicutes;c__Clostridia;o__Eubacteriales;f__Oscillospiraceae;g__Oscillibacter;s__Oscillibacter_sp._ER4	170	106	1414	112	562	182	212	162	156	1508	1480	442	6506
d__Bacteria;k__unclassified_d__Bacteria;p__Firmicutes;c__Erysipelotrichia;o__Erysipelotrichales;f__Erysipelotrichaceae;g__Holdemania;s__unclassified_g__Holdemania	180	152	1740	116	164	212	172	140	156	1238	2072	158	6500
d__Bacteria;k__unclassified_d__Bacteria;p__Firmicutes;c__Negativicutes;o__Veillonellales;f__Veillonellaceae;g__Dialister;s__Dialister_invisus	198	276	638	350	596	242	946	312	372	1068	814	674	6486
d__Bacteria;k__unclassified_d__Bacteria;p__Firmicutes;c__Clostridia;o__Eubacteriales;f__Lachnospiraceae;g__Faecalicatena;s__Faecalicatena_orotica	192	228	1156	432	188	208	274	224	400	1776	1232	170	6480
d__Bacteria;k__unclassified_d__Bacteria;p__Firmicutes;c__Clostridia;o__Eubacteriales;f__Oscillospiraceae;g__Oscillibacter;s__Oscillibacter_ruminantium	192	216	1300	226	460	216	300	138	208	1508	1392	322	6478
d__Bacteria;k__unclassified_d__Bacteria;p__Firmicutes;c__Clostridia;o__Eubacteriales;f__Clostridiaceae;g__Massilioclostridium;s__Massilioclostridium_coli	20	692	120	2316	86	160	42	1124	1642	80	130	58	6470
d__Bacteria;k__unclassified_d__Bacteria;p__Candidatus_Aminicenantes;c__unclassified_p__Candidatus_Aminicenantes;o__unclassified_p__Candidatus_Aminicenantes;f__unclassified_p__Candidatus_Aminicenantes;g__unclassified_p__Candidatus_Aminicenantes;s__Candidatus_Aminicenantes_bacterium_ADurb.Bin508	504	592	116	646	502	556	784	832	764	306	250	604	6456
d__Bacteria;k__unclassified_d__Bacteria;p__Firmicutes;c__Clostridia;o__Eubacteriales;f__Lachnospiraceae;g__Mediterraneibacter;s__Mediterraneibacter_sp._NSJ-55	252	518	616	836	436	276	404	274	710	998	724	410	6454
d__Bacteria;k__unclassified_d__Bacteria;p__Firmicutes;c__Clostridia;o__Eubacteriales;f__Lachnospiraceae;g__Anaerobutyricum;s__Candidatus_Anaerobutyricum_faecale	276	272	312	306	1312	306	594	494	422	598	540	1018	6450
d__Bacteria;k__unclassified_d__Bacteria;p__Actinobacteria;c__Coriobacteriia;o__Coriobacteriales;f__Coriobacteriaceae;g__Enorma;s__Enorma_phocaeensis	202	212	872	118	386	172	1106	250	214	1420	938	550	6440
d__Bacteria;k__unclassified_d__Bacteria;p__Firmicutes;c__Clostridia;o__Eubacteriales;f__Lachnospiraceae;g__unclassified_f__Lachnospiraceae;s__Lachnospiraceae_bacterium_Marseille-Q4251	162	328	930	856	108	186	244	354	684	1442	1000	146	6440
d__Bacteria;k__unclassified_d__Bacteria;p__Firmicutes;c__Clostridia;o__Eubacteriales;f__Clostridiaceae;g__Clostridium;s__Clostridium_sp._CAG:413	236	142	1508	48	370	338	422	116	130	1046	1654	426	6436
d__Bacteria;k__unclassified_d__Bacteria;p__Firmicutes;c__unclassified_p__Firmicutes;o__unclassified_p__Firmicutes;f__unclassified_p__Firmicutes;g__unclassified_p__Firmicutes;s__Firmicutes_bacterium_CAG:884	300	268	1842	152	28	310	188	36	114	1212	1864	94	6408
d__Viruses;k__unclassified_d__Viruses;p__unclassified_d__Viruses;c__unclassified_d__Viruses;o__unclassified_d__Viruses;f__unclassified_d__Viruses;g__unclassified_d__Viruses;s__virus_sp._ctrcb4	60	384	30	974	16	318	52	2164	2270	70	26	20	6384
d__Bacteria;k__unclassified_d__Bacteria;p__Actinobacteria;c__Actinomycetia;o__Actinomycetales;f__unclassified_o__Actinomycetales;g__unclassified_o__Actinomycetales;s__Actinomycetales_bacterium	16	16	2	6	3254	26	114	2	14	606	20	2298	6374
d__Bacteria;k__unclassified_d__Bacteria;p__Actinobacteria;c__Actinomycetia;o__Bifidobacteriales;f__Bifidobacteriaceae;g__Parascardovia;s__Parascardovia_denticolens	50	500	444	1250	484	30	738	60	846	862	560	548	6372
d__Bacteria;k__unclassified_d__Bacteria;p__Firmicutes;c__Negativicutes;o__Acidaminococcales;f__Acidaminococcaceae;g__Phascolarctobacterium;s__Phascolarctobacterium_succinatutens	322	268	494	114	198	1408	214	1200	1288	326	346	182	6360
d__Bacteria;k__unclassified_d__Bacteria;p__unclassified_d__Bacteria;c__unclassified_d__Bacteria;o__unclassified_d__Bacteria;f__unclassified_d__Bacteria;g__unclassified_d__Bacteria;s__bacterium_D16-76	428	420	740	260	804	426	78	666	422	702	868	546	6360
d__Bacteria;k__unclassified_d__Bacteria;p__Bacteroidota;c__Bacteroidia;o__Bacteroidales;f__Tannerellaceae;g__Parabacteroides;s__Candidatus_Parabacteroides_intestinavium	42	874	514	2896	2	48	0	0	1636	32	286	0	6330
d__Bacteria;k__unclassified_d__Bacteria;p__Firmicutes;c__Clostridia;o__Eubacteriales;f__Lachnospiraceae;g__Butyrivibrio;s__Butyrivibrio_crossotus	496	448	670	384	276	582	1074	380	370	522	694	424	6320
d__Bacteria;k__unclassified_d__Bacteria;p__Firmicutes;c__Clostridia;o__Eubacteriales;f__Bianqueaceae;g__Bianquea;s__Bianquea_renquensis	362	224	1498	144	300	344	192	112	208	812	1872	218	6286
d__Bacteria;k__unclassified_d__Bacteria;p__Bacteroidota;c__Bacteroidia;o__Bacteroidales;f__Prevotellaceae;g__Prevotella;s__Prevotella_sp._P2-180	58	36	1752	2	1626	86	28	16	14	510	1050	1104	6282
d__Bacteria;k__unclassified_d__Bacteria;p__Firmicutes;c__Clostridia;o__Eubacteriales;f__Eubacteriaceae;g__Eubacterium;s__Eubacterium_sp._c-25	224	266	334	514	1210	286	546	530	592	470	444	864	6280
d__Bacteria;k__unclassified_d__Bacteria;p__Firmicutes;c__Erysipelotrichia;o__Erysipelotrichales;f__Erysipelotrichaceae;g__Amedibacillus;s__Amedibacillus_dolichus	150	218	544	396	794	276	340	726	716	774	732	612	6278
d__Bacteria;k__unclassified_d__Bacteria;p__Firmicutes;c__Clostridia;o__Eubacteriales;f__unclassified_o__Eubacteriales;g__Candidatus_Faecousia;s__Candidatus_Faecousia_excrementipullorum	526	242	1518	122	208	570	20	80	148	1154	1566	116	6270
d__Bacteria;k__unclassified_d__Bacteria;p__Firmicutes;c__Clostridia;o__Eubacteriales;f__Clostridiaceae;g__unclassified_f__Clostridiaceae;s__Clostridiaceae_bacterium_Marseille-Q4143	118	126	1302	212	44	90	220	138	192	2268	1452	102	6264
d__Bacteria;k__unclassified_d__Bacteria;p__Firmicutes;c__Bacilli;o__Lactobacillales;f__Streptococcaceae;g__Streptococcus;s__Streptococcus_sp._CNU_77-61	278	754	0	946	948	566	182	366	788	400	30	994	6252
d__Bacteria;k__unclassified_d__Bacteria;p__Firmicutes;c__Clostridia;o__Eubacteriales;f__Eubacteriales_Family_XIII._Incertae_Sedis;g__Mogibacterium;s__Mogibacterium_sp._CM50	210	484	266	866	846	230	638	460	684	516	366	686	6252
d__Bacteria;k__unclassified_d__Bacteria;p__Firmicutes;c__Clostridia;o__Eubacteriales;f__Lachnospiraceae;g__Butyrivibrio;s__Butyrivibrio_sp._AE3004	362	508	184	658	686	420	710	752	714	426	280	548	6248
d__Bacteria;k__unclassified_d__Bacteria;p__Actinobacteria;c__Coriobacteriia;o__Coriobacteriales;f__Coriobacteriaceae;g__unclassified_f__Coriobacteriaceae;s__Coriobacteriaceae_bacterium_BV3Ac1	118	194	616	212	68	162	2184	94	146	906	872	674	6246
d__Bacteria;k__unclassified_d__Bacteria;p__Firmicutes;c__Clostridia;o__Eubacteriales;f__Oscillospiraceae;g__Anaerofilum;s__Anaerofilum_hominis	148	140	946	82	444	130	982	184	172	1368	1098	552	6246
d__Bacteria;k__unclassified_d__Bacteria;p__Proteobacteria;c__Betaproteobacteria;o__Burkholderiales;f__Alcaligenaceae;g__unclassified_f__Alcaligenaceae;s__Alcaligenaceae_bacterium	142	280	50	646	840	154	1648	476	534	228	228	1014	6240
d__Bacteria;k__unclassified_d__Bacteria;p__Firmicutes;c__Clostridia;o__Eubacteriales;f__Lachnospiraceae;g__Anaerobutyricum;s__Candidatus_Anaerobutyricum_stercoris	144	166	508	204	1188	152	632	432	266	872	712	958	6234
d__Bacteria;k__unclassified_d__Bacteria;p__Firmicutes;c__Clostridia;o__Eubacteriales;f__Lachnospiraceae;g__unclassified_f__Lachnospiraceae;s__Lachnospiraceae_bacterium_1_4_56FAA	152	684	542	1894	180	128	120	36	1276	596	442	170	6220
d__Bacteria;k__unclassified_d__Bacteria;p__Firmicutes;c__Clostridia;o__Eubacteriales;f__Lachnospiraceae;g__Lachnoclostridium;s__[Clostridium]_methoxybenzovorans	212	314	238	476	1232	248	1030	286	354	464	374	986	6214
d__Bacteria;k__unclassified_d__Bacteria;p__Spirochaetes;c__Spirochaetia;o__Spirochaetales;f__Treponemataceae;g__Treponema;s__Treponema_berlinense	24	14	2790	0	650	12	42	0	0	582	1838	262	6214
d__Bacteria;k__unclassified_d__Bacteria;p__Tenericutes;c__Mollicutes;o__Acholeplasmatales;f__Acholeplasmataceae;g__Acholeplasma;s__Acholeplasma_sp._CAG:878	394	186	1630	112	158	362	246	64	136	1084	1678	164	6214
d__Bacteria;k__unclassified_d__Bacteria;p__Firmicutes;c__Negativicutes;o__Acidaminococcales;f__Acidaminococcaceae;g__Acidaminococcus;s__Acidaminococcus_fermentans	184	162	1002	128	310	246	672	194	204	1602	1098	410	6212
d__Bacteria;k__unclassified_d__Bacteria;p__Firmicutes;c__Clostridia;o__Eubacteriales;f__Eubacteriales_Family_XIII._Incertae_Sedis;g__Aminipila;s__Aminipila_luticellarii	158	192	386	196	1618	224	454	272	276	834	524	1076	6210
d__Bacteria;k__unclassified_d__Bacteria;p__Firmicutes;c__Clostridia;o__Eubacteriales;f__Lachnospiraceae;g__Lachnoclostridium;s__Lachnoclostridium_phocaeense	296	304	662	406	334	428	466	514	484	1112	786	408	6200
d__Bacteria;k__unclassified_d__Bacteria;p__Firmicutes;c__Clostridia;o__Eubacteriales;f__Lachnospiraceae;g__Lachnotalea;s__Lachnotalea_glycerini	238	256	584	416	876	248	352	440	534	896	808	552	6200
d__Bacteria;k__unclassified_d__Bacteria;p__Firmicutes;c__Clostridia;o__Eubacteriales;f__Clostridiaceae;g__Clostridium;s__Clostridium_sartagoforme	608	450	322	558	662	486	116	962	962	392	260	402	6180
d__Bacteria;k__unclassified_d__Bacteria;p__Firmicutes;c__Clostridia;o__Eubacteriales;f__Lachnospiraceae;g__Lachnoclostridium;s__Lachnoclostridium_sp._An131	444	378	1068	254	102	562	232	234	238	1322	1180	166	6180
d__Bacteria;k__unclassified_d__Bacteria;p__unclassified_d__Bacteria;c__unclassified_d__Bacteria;o__unclassified_d__Bacteria;f__unclassified_d__Bacteria;g__unclassified_d__Bacteria;s__bacterium_F083	526	144	94	26	2712	372	48	12	26	460	94	1662	6176
d__Bacteria;k__unclassified_d__Bacteria;p__Firmicutes;c__Clostridia;o__Eubacteriales;f__Eubacteriaceae;g__unclassified_f__Eubacteriaceae;s__Eubacteriaceae_bacterium_Marseille-Q4139	312	204	1106	104	322	354	400	198	224	1470	1198	272	6164
d__Bacteria;k__unclassified_d__Bacteria;p__Firmicutes;c__Clostridia;o__Eubacteriales;f__Lachnospiraceae;g__Cellulosilyticum;s__Cellulosilyticum_sp._WCF-2	868	586	342	144	1166	562	364	80	134	578	398	940	6162
d__Bacteria;k__unclassified_d__Bacteria;p__Firmicutes;c__Clostridia;o__Eubacteriales;f__Oscillospiraceae;g__Flavonifractor;s__Flavonifractor_sp._An52	186	292	1622	290	4	144	66	142	238	1610	1528	14	6136
d__Bacteria;k__unclassified_d__Bacteria;p__Firmicutes;c__Erysipelotrichia;o__Erysipelotrichales;f__Erysipelotrichaceae;g__Ileibacterium;s__Ileibacterium_valens	4	14	1052	22	1014	22	494	54	20	1736	1042	658	6132
d__Viruses;k__Heunggongvirae;p__Uroviricota;c__Caudoviricetes;o__unclassified_c__Caudoviricetes;f__Podoviridae;g__unclassified_f__Podoviridae;s__Podoviridae_sp._ctPr92	12	222	40	786	2340	52	100	316	588	318	44	1304	6122
d__Bacteria;k__unclassified_d__Bacteria;p__Firmicutes;c__Clostridia;o__Eubacteriales;f__Lachnospiraceae;g__Anaerobium;s__Anaerobium_acetethylicum	392	450	598	524	188	472	698	574	566	694	610	350	6116
d__Bacteria;k__unclassified_d__Bacteria;p__unclassified_d__Bacteria;c__unclassified_d__Bacteria;o__unclassified_d__Bacteria;f__unclassified_d__Bacteria;g__Candidatus_Ventrenecus;s__Candidatus_Ventrenecus_avicola	474	446	1340	238	110	600	216	194	278	820	1258	134	6108
d__Bacteria;k__unclassified_d__Bacteria;p__Firmicutes;c__Clostridia;o__Eubacteriales;f__Lachnospiraceae;g__Oribacterium;s__Oribacterium_sp._P6A1	250	482	194	778	818	324	782	400	636	368	296	738	6066
d__Bacteria;k__unclassified_d__Bacteria;p__Firmicutes;c__Clostridia;o__Eubacteriales;f__Oscillospiraceae;g__Thermoclostridium;s__Thermoclostridium_sp.	6	500	62	1860	366	160	10	970	1844	66	26	190	6060
d__Bacteria;k__unclassified_d__Bacteria;p__Firmicutes;c__Clostridia;o__Eubacteriales;f__Clostridiaceae;g__Clostridium;s__Clostridium_tertium	480	296	482	378	504	338	728	446	364	830	668	526	6040
d__Bacteria;k__unclassified_d__Bacteria;p__Firmicutes;c__Clostridia;o__Eubacteriales;f__unclassified_o__Eubacteriales;g__Candidatus_Ventricola;s__Candidatus_Ventricola_gallistercoris	280	354	1098	88	530	314	60	168	194	1012	1574	366	6038
d__Bacteria;k__unclassified_d__Bacteria;p__Firmicutes;c__Clostridia;o__Eubacteriales;f__Oscillospiraceae;g__Oscillibacter;s__Candidatus_Oscillibacter_excrementavium	78	38	1394	28	88	128	284	42	40	2220	1558	138	6036
d__Bacteria;k__unclassified_d__Bacteria;p__Firmicutes;c__unclassified_p__Firmicutes;o__unclassified_p__Firmicutes;f__unclassified_p__Firmicutes;g__unclassified_p__Firmicutes;s__Firmicutes_bacterium_ADurb.Bin193	290	422	510	704	1236	324	102	148	510	440	512	818	6016
d__Bacteria;k__unclassified_d__Bacteria;p__Firmicutes;c__Clostridia;o__Eubacteriales;f__Clostridiaceae;g__Clostridium;s__Clostridium_baratii	910	410	272	264	806	758	230	574	406	484	290	596	6000
d__Bacteria;k__unclassified_d__Bacteria;p__Firmicutes;c__Clostridia;o__Eubacteriales;f__Lachnospiraceae;g__Diplocloster;s__Diplocloster_agilis	488	468	924	318	182	574	244	158	330	1128	1034	146	5994
d__Bacteria;k__unclassified_d__Bacteria;p__Firmicutes;c__Clostridia;o__Eubacteriales;f__unclassified_o__Eubacteriales;g__Candidatus_Faecousia;s__Candidatus_Faecousia_excrementigallinarum	448	218	1578	166	42	442	20	152	150	1078	1656	32	5982
d__Bacteria;k__unclassified_d__Bacteria;p__Firmicutes;c__Clostridia;o__Eubacteriales;f__Lachnospiraceae;g__Konateibacter;s__Konateibacter_massiliensis	384	512	254	714	1030	288	320	210	698	562	306	700	5978
d__Archaea;k__unclassified_d__Archaea;p__Euryarchaeota;c__Methanobacteria;o__Methanobacteriales;f__Methanobacteriaceae;g__Methanosphaera;s__Methanosphaera_sp._DEW79	146	170	424	126	88	164	2246	286	224	740	762	600	5976
d__Bacteria;k__unclassified_d__Bacteria;p__Firmicutes;c__Clostridia;o__Eubacteriales;f__Lachnospiraceae;g__Blautia;s__Blautia_schinkii	164	226	1088	234	92	218	410	232	290	1446	1386	184	5970
d__Bacteria;k__unclassified_d__Bacteria;p__Firmicutes;c__Negativicutes;o__Veillonellales;f__Veillonellaceae;g__Megasphaera;s__Megasphaera_elsdenii	80	138	1070	184	174	144	668	200	222	1614	1242	232	5968
d__Bacteria;k__unclassified_d__Bacteria;p__Bacteroidota;c__Bacteroidia;o__Bacteroidales;f__Prevotellaceae;g__Prevotella;s__Prevotella_sp._BP1-145	214	898	4	2226	272	200	202	90	1520	60	12	240	5938
d__Bacteria;k__unclassified_d__Bacteria;p__Firmicutes;c__unclassified_p__Firmicutes;o__unclassified_p__Firmicutes;f__unclassified_p__Firmicutes;g__unclassified_p__Firmicutes;s__Firmicutes_bacterium_ADurb.BinA205	314	252	324	124	1740	344	240	94	134	738	316	1310	5930
d__Bacteria;k__unclassified_d__Bacteria;p__Firmicutes;c__Clostridia;o__Eubacteriales;f__Eubacteriaceae;g__Eubacterium;s__Eubacterium_maltosivorans	148	136	648	106	602	126	1264	120	114	1210	838	616	5928
d__Bacteria;k__unclassified_d__Bacteria;p__Firmicutes;c__Clostridia;o__Eubacteriales;f__Lachnospiraceae;g__Mediterraneibacter;s__Candidatus_Mediterraneibacter_intestinigallinarum	356	344	560	292	642	346	604	202	260	940	800	580	5926
d__Bacteria;k__unclassified_d__Bacteria;p__Firmicutes;c__Negativicutes;o__Veillonellales;f__Veillonellaceae;g__Dialister;s__Dialister_massiliensis	0	0	1384	4	42	0	386	24	14	2370	1570	130	5924
d__Bacteria;k__unclassified_d__Bacteria;p__Firmicutes;c__Erysipelotrichia;o__Erysipelotrichales;f__Erysipelotrichaceae;g__Holdemanella;s__Holdemanella_sp._MSK.7.32	10	30	302	72	160	40	3088	30	62	542	764	804	5904
d__Bacteria;k__unclassified_d__Bacteria;p__Firmicutes;c__Clostridia;o__Eubacteriales;f__Lachnospiraceae;g__Blautia;s__Blautia_sp._Marseille-P3087	78	86	1186	118	42	64	392	70	108	1674	1960	124	5902
d__Bacteria;k__unclassified_d__Bacteria;p__Proteobacteria;c__Gammaproteobacteria;o__Aeromonadales;f__Succinivibrionaceae;g__Anaerobiospirillum;s__Anaerobiospirillum_sp._NML120448	6	10	392	0	1170	4	1886	0	0	652	432	1348	5900
d__Bacteria;k__unclassified_d__Bacteria;p__Bacteroidota;c__Bacteroidia;o__Bacteroidales;f__Tannerellaceae;g__Parabacteroides;s__Parabacteroides_sp._AF17-28	2	8	0	0	3282	4	38	0	0	544	10	1992	5880
d__Bacteria;k__unclassified_d__Bacteria;p__Firmicutes;c__Clostridia;o__Eubacteriales;f__Oscillospiraceae;g__Oscillibacter;s__Oscillibacter_sp._CAG:155	392	514	230	1032	814	422	262	250	812	288	298	564	5878
d__Bacteria;k__unclassified_d__Bacteria;p__Proteobacteria;c__Gammaproteobacteria;o__Aeromonadales;f__Succinivibrionaceae;g__Succinatimonas;s__Succinatimonas_sp.	1942	494	132	310	276	1188	64	644	314	206	94	198	5862
d__Bacteria;k__unclassified_d__Bacteria;p__Actinobacteria;c__Coriobacteriia;o__Coriobacteriales;f__Atopobiaceae;g__Olsenella;s__Candidatus_Olsenella_pullistercoris	18	44	1030	72	188	32	970	46	52	1810	1128	470	5860
d__Bacteria;k__unclassified_d__Bacteria;p__Firmicutes;c__Clostridia;o__Eubacteriales;f__Lachnospiraceae;g__Faecalicatena;s__Faecalicatena_sp._Marseille-Q4148	64	284	950	624	292	92	148	92	420	1288	1362	238	5854
d__Bacteria;k__unclassified_d__Bacteria;p__Bacteroidota;c__Bacteroidia;o__Bacteroidales;f__Bacteroidaceae;g__Bacteroides;s__Bacteroides_pyogenes	202	142	1858	70	448	224	498	80	144	464	1228	492	5850
d__Bacteria;k__unclassified_d__Bacteria;p__Firmicutes;c__Clostridia;o__Eubacteriales;f__Lachnospiraceae;g__Fusicatenibacter;s__Fusicatenibacter_sp._CLA-AA-H213	84	174	654	268	336	168	514	908	550	930	802	456	5844
d__Bacteria;k__unclassified_d__Bacteria;p__unclassified_d__Bacteria;c__unclassified_d__Bacteria;o__unclassified_d__Bacteria;f__unclassified_d__Bacteria;g__unclassified_d__Bacteria;s__bacterium_D16-36	1146	460	188	222	684	1152	234	364	358	354	272	406	5840
d__Bacteria;k__unclassified_d__Bacteria;p__Firmicutes;c__Clostridia;o__Eubacteriales;f__Oscillospiraceae;g__Ruminococcus;s__Ruminococcus_sp._OM08-7	68	112	652	224	178	108	1504	254	222	1072	988	444	5826
d__Bacteria;k__unclassified_d__Bacteria;p__Actinobacteria;c__Coriobacteriia;o__Eggerthellales;f__Eggerthellaceae;g__Gordonibacter;s__Gordonibacter_sp._An230	116	144	988	212	144	134	512	214	266	1712	1102	270	5814
d__Bacteria;k__unclassified_d__Bacteria;p__Firmicutes;c__Bacilli;o__Bacillales;f__Paenibacillaceae;g__Paenibacillus;s__Paenibacillus_polymyxa	242	448	172	584	1140	294	328	622	592	408	232	746	5808
d__Bacteria;k__unclassified_d__Bacteria;p__Firmicutes;c__Clostridia;o__Eubacteriales;f__Oscillospiraceae;g__Caproiciproducens;s__Caproiciproducens_sp._NJN-50	162	110	1224	66	52	142	434	68	104	1878	1446	116	5802
d__Bacteria;k__unclassified_d__Bacteria;p__Actinobacteria;c__Coriobacteriia;o__Eggerthellales;f__Eggerthellaceae;g__Slackia;s__Slackia_exigua	242	288	518	224	280	210	1356	380	328	708	728	538	5800
d__Bacteria;k__unclassified_d__Bacteria;p__Firmicutes;c__Clostridia;o__Eubacteriales;f__Clostridiaceae;g__Clostridium;s__Clostridium_sp._CAG:411	414	288	170	456	1040	524	650	496	322	352	260	822	5794
d__Bacteria;k__unclassified_d__Bacteria;p__Firmicutes;c__Clostridia;o__Eubacteriales;f__Syntrophomonadaceae;g__unclassified_f__Syntrophomonadaceae;s__Syntrophomonadaceae_bacterium	446	516	344	420	742	534	658	252	344	524	372	632	5784
d__Bacteria;k__unclassified_d__Bacteria;p__Firmicutes;c__Clostridia;o__Eubacteriales;f__Lachnospiraceae;g__Johnsonella;s__Johnsonella_ignava	124	160	690	124	714	136	728	28	96	1462	906	608	5776
d__Bacteria;k__unclassified_d__Bacteria;p__Firmicutes;c__Clostridia;o__Eubacteriales;f__Lachnospiraceae;g__Butyrivibrio;s__Butyrivibrio_sp._AC2005	244	428	168	698	446	254	1072	512	662	354	354	580	5772
d__Bacteria;k__unclassified_d__Bacteria;p__Firmicutes;c__Bacilli;o__Lactobacillales;f__Lactobacillaceae;g__Lactobacillus;s__Lactobacillus_johnsonii	214	390	254	490	960	252	796	424	560	298	332	800	5770
d__Bacteria;k__unclassified_d__Bacteria;p__Firmicutes;c__Clostridia;o__Eubacteriales;f__Oscillospiraceae;g__Flavonifractor;s__Flavonifractor_sp._AGMB03687	258	262	1236	218	194	446	168	364	430	800	1274	116	5766
d__Bacteria;k__unclassified_d__Bacteria;p__Firmicutes;c__Clostridia;o__Eubacteriales;f__Oscillospiraceae;g__Ruminococcus;s__Ruminococcus_gauvreauii	470	524	580	358	312	542	486	234	386	858	696	316	5762
d__Bacteria;k__unclassified_d__Bacteria;p__Firmicutes;c__Erysipelotrichia;o__Erysipelotrichales;f__Erysipelotrichaceae;g__Solobacterium;s__Solobacterium_moorei	108	300	388	630	350	186	786	650	654	824	426	458	5760
d__Bacteria;k__unclassified_d__Bacteria;p__Firmicutes;c__Erysipelotrichia;o__Erysipelotrichales;f__Erysipelotrichaceae;g__Massilimicrobiota;s__Massilimicrobiota_timonensis	244	270	730	166	356	278	814	274	240	950	998	436	5756
d__Bacteria;k__unclassified_d__Bacteria;p__Verrucomicrobia;c__Verrucomicrobiae;o__Verrucomicrobiales;f__Akkermansiaceae;g__Akkermansia;s__Akkermansia_sp._BIOML-A17	0	4	0	4	3392	0	0	0	4	312	2	2036	5754
d__Bacteria;k__unclassified_d__Bacteria;p__Firmicutes;c__Clostridia;o__Eubacteriales;f__Lachnospiraceae;g__unclassified_f__Lachnospiraceae;s__Lachnospiraceae_bacterium_NSJ-171	254	320	290	408	1072	234	490	282	530	626	432	812	5750
d__Bacteria;k__unclassified_d__Bacteria;p__Firmicutes;c__Clostridia;o__Eubacteriales;f__Lachnospiraceae;g__Anaerostipes;s__Anaerostipes_sp._494a	178	180	480	208	682	302	726	668	488	598	688	552	5750
d__Viruses;k__Heunggongvirae;p__Uroviricota;c__Caudoviricetes;o__unclassified_c__Caudoviricetes;f__Siphoviridae;g__unclassified_f__Siphoviridae;s__Siphoviridae_sp._ctgN495	4	0	276	2	2678	10	204	32	16	766	216	1544	5748
d__Archaea;k__unclassified_d__Archaea;p__Euryarchaeota;c__Methanobacteria;o__Methanobacteriales;f__Methanobacteriaceae;g__Methanobacterium;s__Methanobacterium_subterraneum	62	534	52	1002	152	146	1444	576	922	116	302	426	5734
d__Bacteria;k__unclassified_d__Bacteria;p__Bacteroidota;c__Bacteroidia;o__Bacteroidales;f__Muribaculaceae;g__unclassified_f__Muribaculaceae;s__Muribaculaceae_bacterium_Isolate-013_(NCI)	22	284	2412	166	74	12	22	2	372	456	1854	58	5734
d__Bacteria;k__unclassified_d__Bacteria;p__Firmicutes;c__Clostridia;o__Eubacteriales;f__Lachnospiraceae;g__Extibacter;s__Extibacter_muris	320	374	534	558	246	388	400	562	676	688	716	240	5702
d__Bacteria;k__unclassified_d__Bacteria;p__Firmicutes;c__Clostridia;o__Eubacteriales;f__Lachnospiraceae;g__Candidatus_Pelethocola;s__Candidatus_Pelethocola_excrementipullorum	366	464	654	672	188	316	230	238	510	988	840	228	5694
d__Viruses;k__unclassified_d__Viruses;p__unclassified_d__Viruses;c__unclassified_d__Viruses;o__unclassified_d__Viruses;f__unclassified_d__Viruses;g__unclassified_d__Viruses;s__Phage_sp._ctGns7	10	808	60	2176	442	4	50	0	1650	112	70	300	5682
d__Bacteria;k__unclassified_d__Bacteria;p__Firmicutes;c__Clostridia;o__Eubacteriales;f__unclassified_o__Eubacteriales;g__Candidatus_Limiplasma;s__Candidatus_Limiplasma_pullistercoris	184	204	992	50	1072	296	6	6	48	1074	1166	582	5680
d__Bacteria;k__unclassified_d__Bacteria;p__Bacteroidota;c__Bacteroidia;o__Bacteroidales;f__Prevotellaceae;g__Prevotella;s__Prevotella_buccalis	18	906	172	2416	64	30	0	102	1800	38	84	42	5672
d__Bacteria;k__unclassified_d__Bacteria;p__Firmicutes;c__Clostridia;o__Eubacteriales;f__Clostridiaceae;g__Clostridium;s__Clostridium_sp._CAG:221	1652	286	208	348	676	498	128	300	438	428	248	444	5654
d__Viruses;k__Heunggongvirae;p__Uroviricota;c__Caudoviricetes;o__unclassified_c__Caudoviricetes;f__Siphoviridae;g__unclassified_f__Siphoviridae;s__Siphoviridae_sp._ctvyM23	8	2	0	0	136	542	32	3552	1246	16	0	116	5650
d__Bacteria;k__unclassified_d__Bacteria;p__Firmicutes;c__unclassified_p__Firmicutes;o__unclassified_p__Firmicutes;f__unclassified_p__Firmicutes;g__unclassified_p__Firmicutes;s__Firmicutes_bacterium_CAG:170	204	222	1222	224	148	276	272	150	234	918	1564	208	5642
d__Bacteria;k__unclassified_d__Bacteria;p__Firmicutes;c__Clostridia;o__Eubacteriales;f__Lachnospiraceae;g__Anaerotignum;s__Anaerotignum_faecicola	862	816	520	80	212	1114	320	152	152	578	662	174	5642
d__Bacteria;k__unclassified_d__Bacteria;p__Fibrobacteres;c__Fibrobacteria;o__Fibrobacterales;f__Fibrobacteraceae;g__Fibrobacter;s__Fibrobacter_succinogenes	12	68	82	72	2878	22	42	176	142	426	56	1664	5640
d__Viruses;k__Heunggongvirae;p__Uroviricota;c__Caudoviricetes;o__unclassified_c__Caudoviricetes;f__Siphoviridae;g__unclassified_f__Siphoviridae;s__Butyrivibrio_virus_Ceridwen	298	294	90	306	1876	202	214	150	290	540	98	1278	5636
d__Bacteria;k__unclassified_d__Bacteria;p__Firmicutes;c__Clostridia;o__Eubacteriales;f__Clostridiaceae;g__Clostridium;s__Clostridium_novyi	254	326	420	488	678	316	472	488	460	736	448	544	5630
d__Bacteria;k__unclassified_d__Bacteria;p__Actinobacteria;c__Coriobacteriia;o__Eggerthellales;f__Eggerthellaceae;g__unclassified_f__Eggerthellaceae;s__unclassified_f__Eggerthellaceae	32	706	382	1750	82	26	148	70	1168	720	428	118	5630
d__Bacteria;k__unclassified_d__Bacteria;p__Firmicutes;c__Bacilli;o__Bacillales;f__Planococcaceae;g__Caryophanon;s__Caryophanon_sp.	266	324	248	252	718	332	492	986	866	274	276	592	5626
d__Bacteria;k__unclassified_d__Bacteria;p__Firmicutes;c__Clostridia;o__Eubacteriales;f__Clostridiaceae;g__Hathewaya;s__Hathewaya_histolytica	246	168	22	204	208	288	3220	70	128	66	110	890	5620
d__Bacteria;k__unclassified_d__Bacteria;p__Synergistetes;c__Synergistia;o__Synergistales;f__Synergistaceae;g__Fretibacterium;s__Fretibacterium_sp.	286	390	564	476	404	282	362	398	460	1066	590	334	5612
d__Bacteria;k__unclassified_d__Bacteria;p__Firmicutes;c__Negativicutes;o__Acidaminococcales;f__Acidaminococcaceae;g__Phascolarctobacterium;s__Phascolarctobacterium_faecium	634	520	410	166	482	830	372	464	456	508	410	354	5606
d__Bacteria;k__unclassified_d__Bacteria;p__Firmicutes;c__Clostridia;o__Eubacteriales;f__Lachnospiraceae;g__Lachnoclostridium;s__Lachnoclostridium_sp._An118	146	202	886	134	298	282	288	356	254	1370	1126	256	5598
d__Bacteria;k__unclassified_d__Bacteria;p__Firmicutes;c__Clostridia;o__Eubacteriales;f__Lachnospiraceae;g__Butyrivibrio;s__Butyrivibrio_sp._INlla21	282	452	460	564	632	298	344	252	408	790	580	534	5596
d__Viruses;k__Bamfordvirae;p__Nucleocytoviricota;c__Megaviricetes;o__Pimascovirales;f__Marseilleviridae;g__unclassified_f__Marseilleviridae;s__Marseillevirus_LCMAC103	0	4	0	4	0	216	0	4664	690	0	0	0	5578
d__Bacteria;k__unclassified_d__Bacteria;p__Bacteroidota;c__Bacteroidia;o__Bacteroidales;f__Bacteroidaceae;g__Bacteroides;s__Bacteroides_sp._CAG:927	18	174	2630	104	60	20	4	6	296	296	1890	72	5570
d__Bacteria;k__unclassified_d__Bacteria;p__Firmicutes;c__Clostridia;o__Eubacteriales;f__Eubacteriaceae;g__Eubacterium;s__Candidatus_Eubacterium_avistercoris	126	240	806	368	442	140	412	124	292	1330	864	426	5570
d__Bacteria;k__unclassified_d__Bacteria;p__Firmicutes;c__Clostridia;o__Eubacteriales;f__Lachnospiraceae;g__Candidatus_Scybalocola;s__Candidatus_Scybalocola_faecipullorum	170	216	594	268	320	254	760	270	282	1056	926	440	5556
d__Bacteria;k__unclassified_d__Bacteria;p__unclassified_d__Bacteria;c__unclassified_d__Bacteria;o__unclassified_d__Bacteria;f__unclassified_d__Bacteria;g__unclassified_d__Bacteria;s__bacterium_0.1xD8-71	112	132	1288	106	34	142	238	124	124	1672	1502	82	5556
d__Bacteria;k__unclassified_d__Bacteria;p__Actinobacteria;c__Coriobacteriia;o__Eggerthellales;f__Eggerthellaceae;g__Eggerthella;s__Eggerthella_sp._CAG:1427	482	280	1080	212	212	538	278	348	332	628	948	192	5530
d__Bacteria;k__unclassified_d__Bacteria;p__Firmicutes;c__Bacilli;o__Lactobacillales;f__Streptococcaceae;g__Streptococcus;s__Streptococcus_sp._CNU_G3	278	596	0	660	870	462	210	422	728	380	26	888	5520
d__Bacteria;k__unclassified_d__Bacteria;p__Firmicutes;c__Erysipelotrichia;o__Erysipelotrichales;f__Erysipelotrichaceae;g__Faecalicoccus;s__Faecalicoccus_acidiformans	290	386	548	442	208	304	494	526	490	898	614	312	5512
d__Bacteria;k__unclassified_d__Bacteria;p__Firmicutes;c__Tissierellia;o__unclassified_c__Tissierellia;f__unclassified_c__Tissierellia;g__Ezakiella;s__Ezakiella_sp.	264	316	196	12	1882	248	568	2	6	510	298	1204	5506
d__Bacteria;k__unclassified_d__Bacteria;p__Bacteroidota;c__Bacteroidia;o__Bacteroidales;f__Prevotellaceae;g__Prevotella;s__Prevotella_salivae	66	24	1378	0	164	58	522	0	2	1724	1280	288	5506
d__Bacteria;k__unclassified_d__Bacteria;p__Firmicutes;c__Clostridia;o__Eubacteriales;f__Oscillospiraceae;g__Lawsonibacter;s__Lawsonibacter_celer	1172	578	580	182	50	1444	140	208	156	388	546	58	5502
d__Bacteria;k__unclassified_d__Bacteria;p__unclassified_d__Bacteria;c__unclassified_d__Bacteria;o__unclassified_d__Bacteria;f__unclassified_d__Bacteria;g__unclassified_d__Bacteria;s__bacterium_D16-59	1052	520	238	166	388	1020	762	170	184	378	262	356	5496
d__Bacteria;k__unclassified_d__Bacteria;p__unclassified_d__Bacteria;c__unclassified_d__Bacteria;o__unclassified_d__Bacteria;f__unclassified_d__Bacteria;g__unclassified_d__Bacteria;s__bacterium_210820-DFI.6.38	220	284	708	396	334	326	376	488	436	666	888	362	5484
d__Archaea;k__unclassified_d__Archaea;p__Euryarchaeota;c__Methanobacteria;o__Methanobacteriales;f__Methanobacteriaceae;g__Methanobacterium;s__Methanobacterium_sp._MB1	116	354	46	884	348	172	1218	600	718	194	256	576	5482
d__Bacteria;k__unclassified_d__Bacteria;p__Firmicutes;c__Clostridia;o__Eubacteriales;f__Lachnospiraceae;g__Coprococcus;s__Coprococcus_sp._HPP0074	308	314	658	52	592	306	594	178	142	928	928	478	5478
d__Bacteria;k__unclassified_d__Bacteria;p__Firmicutes;c__Clostridia;o__Eubacteriales;f__Eubacteriaceae;g__Eubacterium;s__Eubacterium_sp._BIOML-A1	58	102	522	118	558	72	1282	174	162	844	824	752	5468
d__Bacteria;k__unclassified_d__Bacteria;p__Firmicutes;c__Clostridia;o__Eubacteriales;f__Clostridiaceae;g__Clostridium;s__Clostridium_sp._CAG:470	168	134	1464	162	222	230	234	222	230	650	1536	202	5454
d__Viruses;k__Heunggongvirae;p__Uroviricota;c__Caudoviricetes;o__unclassified_c__Caudoviricetes;f__Herelleviridae;g__unclassified_f__Herelleviridae;s__Herelleviridae_sp._cttEB8	0	2	68	26	3066	0	0	0	18	542	52	1676	5450
d__Bacteria;k__unclassified_d__Bacteria;p__Firmicutes;c__Clostridia;o__Eubacteriales;f__Oscillospiraceae;g__Ruminococcus;s__Candidatus_Ruminococcus_avistercoris	536	650	476	248	250	816	442	178	294	610	648	296	5444
d__Bacteria;k__unclassified_d__Bacteria;p__Firmicutes;c__Clostridia;o__Eubacteriales;f__Clostridiaceae;g__Clostridium;s__Clostridium_sp._CAG:354_28_25	560	492	1044	196	76	794	88	298	284	486	1004	120	5442
d__Bacteria;k__unclassified_d__Bacteria;p__Firmicutes;c__Clostridia;o__Eubacteriales;f__Oscillospiraceae;g__Pseudoflavonifractor;s__Pseudoflavonifractor_sp._AF19-9AC	198	144	1274	74	62	486	188	162	110	1098	1568	72	5436
d__Bacteria;k__unclassified_d__Bacteria;p__Firmicutes;c__Clostridia;o__Eubacteriales;f__Oscillospiraceae;g__Pseudoflavonifractor;s__Pseudoflavonifractor_sp.	148	164	1880	106	70	272	138	212	286	360	1706	94	5436
d__Bacteria;k__unclassified_d__Bacteria;p__Verrucomicrobia;c__Verrucomicrobiae;o__Verrucomicrobiales;f__Akkermansiaceae;g__Akkermansia;s__unclassified_g__Akkermansia	0	10	6	12	2660	46	0	360	250	278	24	1782	5428
d__Bacteria;k__unclassified_d__Bacteria;p__Firmicutes;c__Clostridia;o__Eubacteriales;f__Lachnospiraceae;g__Cuneatibacter;s__Cuneatibacter_sp._NSJ-177	258	228	1010	160	126	240	586	208	276	978	1162	194	5426
d__Bacteria;k__unclassified_d__Bacteria;p__Firmicutes;c__Clostridia;o__Eubacteriales;f__Lachnospiraceae;g__Mediterraneibacter;s__Candidatus_Mediterraneibacter_norfolkensis	222	412	442	702	294	228	710	430	620	558	446	360	5424
d__Bacteria;k__unclassified_d__Bacteria;p__Bacteroidota;c__Bacteroidia;o__Bacteroidales;f__Bacteroidaceae;g__Mediterranea;s__Mediterranea_massiliensis	442	66	2296	14	44	522	18	42	32	216	1664	56	5412
d__Bacteria;k__unclassified_d__Bacteria;p__Firmicutes;c__Clostridia;o__Eubacteriales;f__Heliobacteriaceae;g__Heliomicrobium;s__Heliomicrobium_modesticaldum	420	452	292	404	490	472	756	416	442	406	322	536	5408
d__Bacteria;k__unclassified_d__Bacteria;p__Firmicutes;c__Clostridia;o__Eubacteriales;f__Oscillospiraceae;g__Pseudoflavonifractor;s__Pseudoflavonifractor_sp._An187	622	636	574	452	100	822	78	376	642	348	662	92	5404
d__Bacteria;k__unclassified_d__Bacteria;p__Firmicutes;c__Clostridia;o__Eubacteriales;f__Lachnospiraceae;g__Lachnoclostridium;s__Lachnoclostridium_sp._YL32	102	110	668	80	212	148	1494	224	182	758	916	482	5376
d__Bacteria;k__unclassified_d__Bacteria;p__Firmicutes;c__Clostridia;o__Eubacteriales;f__Oscillospiraceae;g__Dysosmobacter;s__Dysosmobacter_welbionis	462	364	736	138	206	612	154	498	412	752	880	158	5372
d__Bacteria;k__unclassified_d__Bacteria;p__Firmicutes;c__Clostridia;o__Eubacteriales;f__Eubacteriales_Family_XIII._Incertae_Sedis;g__Bacilliculturomica;s__Bacilliculturomica_massiliensis	244	306	438	442	374	342	406	546	794	612	508	358	5370
d__Bacteria;k__unclassified_d__Bacteria;p__Firmicutes;c__Clostridia;o__Eubacteriales;f__Oscillospiraceae;g__Acetivibrio;s__Acetivibrio_thermocellus	438	396	376	378	342	586	478	654	592	358	462	306	5366
d__Bacteria;k__unclassified_d__Bacteria;p__Fusobacteria;c__Fusobacteriia;o__Fusobacteriales;f__Fusobacteriaceae;g__Fusobacterium;s__Fusobacterium_necrophorum	240	432	294	566	504	332	1044	140	472	494	312	532	5362
d__Bacteria;k__unclassified_d__Bacteria;p__Firmicutes;c__Clostridia;o__Eubacteriales;f__Eubacteriaceae;g__Acetobacterium;s__Acetobacterium_wieringae	62	164	490	300	258	176	178	1294	860	824	556	180	5342
d__Bacteria;k__unclassified_d__Bacteria;p__Bacteroidota;c__Bacteroidia;o__Bacteroidales;f__Rikenellaceae;g__Alistipes;s__Alistipes_putredinis	100	212	1402	494	0	210	4	964	1072	234	618	8	5318
d__Bacteria;k__unclassified_d__Bacteria;p__Actinobacteria;c__Coriobacteriia;o__Coriobacteriales;f__Atopobiaceae;g__Olsenella;s__Olsenella_sp._AF16-14LB	18	12	988	24	144	10	986	22	24	1526	1162	384	5300
d__Bacteria;k__unclassified_d__Bacteria;p__Firmicutes;c__Clostridia;o__Eubacteriales;f__Lachnospiraceae;g__Candidatus_Pullilachnospira;s__Candidatus_Pullilachnospira_intestinigallinarum	24	116	642	214	742	54	548	182	186	1092	808	690	5298
d__Bacteria;k__unclassified_d__Bacteria;p__Firmicutes;c__Clostridia;o__Eubacteriales;f__Oscillospiraceae;g__Ruminococcus;s__Ruminococcus_sp._AF17-11	346	702	416	1206	26	332	362	212	822	324	420	128	5296
d__Viruses;k__Heunggongvirae;p__Uroviricota;c__Caudoviricetes;o__unclassified_c__Caudoviricetes;f__Siphoviridae;g__unclassified_f__Siphoviridae;s__Siphoviridae_sp._ctrpg19	586	400	6	8	1726	906	120	64	22	334	30	1092	5294
d__Bacteria;k__unclassified_d__Bacteria;p__Firmicutes;c__Clostridia;o__Eubacteriales;f__Lachnospiraceae;g__Luxibacter;s__Luxibacter_massiliensis	42	132	778	218	412	80	920	196	190	782	1062	474	5286
d__Bacteria;k__unclassified_d__Bacteria;p__Firmicutes;c__Clostridia;o__Eubacteriales;f__Lachnospiraceae;g__Coprococcus;s__Coprococcus_sp._AF38-1	1834	812	38	52	98	2160	26	18	36	76	70	60	5280
d__Archaea;k__unclassified_d__Archaea;p__Candidatus_Woesearchaeota;c__unclassified_p__Candidatus_Woesearchaeota;o__unclassified_p__Candidatus_Woesearchaeota;f__unclassified_p__Candidatus_Woesearchaeota;g__unclassified_p__Candidatus_Woesearchaeota;s__Candidatus_Woesearchaeota_archaeon	148	192	98	228	904	360	184	1828	550	198	62	524	5276
d__Bacteria;k__unclassified_d__Bacteria;p__Firmicutes;c__Clostridia;o__Eubacteriales;f__Lachnospiraceae;g__Variimorphobacter;s__Variimorphobacter_saccharofermentans	518	392	558	238	286	640	254	432	342	742	662	212	5276
d__Bacteria;k__unclassified_d__Bacteria;p__Firmicutes;c__Erysipelotrichia;o__Erysipelotrichales;f__Coprobacillaceae;g__Kandleria;s__Kandleria_sp.	74	82	590	28	454	142	820	340	278	1098	774	580	5260
d__Bacteria;k__unclassified_d__Bacteria;p__Firmicutes;c__Clostridia;o__Eubacteriales;f__Lachnospiraceae;g__Butyrivibrio;s__Butyrivibrio_sp._XPD2002	356	518	180	594	420	344	722	466	542	336	266	510	5254
d__Bacteria;k__unclassified_d__Bacteria;p__Firmicutes;c__Clostridia;o__Eubacteriales;f__Desulfotomaculaceae;g__Pelotomaculum;s__Pelotomaculum_thermopropionicum	198	268	660	272	546	228	182	300	322	1088	740	446	5250
d__Bacteria;k__unclassified_d__Bacteria;p__Nitrospirae;c__Nitrospira;o__Nitrospirales;f__Nitrospiraceae;g__Nitrospira;s__Nitrospira_sp.	300	278	634	246	402	366	340	308	348	960	722	328	5232
d__Bacteria;k__unclassified_d__Bacteria;p__Bacteroidota;c__Flavobacteriia;o__Flavobacteriales;f__unclassified_o__Flavobacteriales;g__unclassified_o__Flavobacteriales;s__Flavobacteriales_bacterium	784	624	372	290	482	1004	328	24	190	468	298	366	5230
d__Bacteria;k__unclassified_d__Bacteria;p__Bacteroidota;c__Bacteroidia;o__Bacteroidales;f__Prevotellaceae;g__Prevotella;s__Prevotella_intermedia	128	258	412	568	1280	88	352	12	420	424	360	916	5218
d__Bacteria;k__unclassified_d__Bacteria;p__Firmicutes;c__Clostridia;o__Eubacteriales;f__Lachnospiraceae;g__Blautia;s__Blautia_sp._BIOML-A1	140	112	1008	94	66	110	300	118	104	1592	1394	176	5214
d__Bacteria;k__unclassified_d__Bacteria;p__Firmicutes;c__Clostridia;o__Eubacteriales;f__Lachnospiraceae;g__unclassified_f__Lachnospiraceae;s__Lachnospiraceae_bacterium_KGMB03038	436	356	466	272	266	490	432	548	472	574	638	262	5212
d__Bacteria;k__unclassified_d__Bacteria;p__Firmicutes;c__Clostridia;o__Eubacteriales;f__Lachnospiraceae;g__Anaerostipes;s__Anaerostipes_butyraticus	234	284	368	292	632	376	414	374	492	616	552	564	5198
d__Bacteria;k__unclassified_d__Bacteria;p__Actinobacteria;c__Actinomycetia;o__Corynebacteriales;f__Mycobacteriaceae;g__Mycobacteroides;s__Mycobacteroides_abscessus	502	600	228	608	468	528	300	492	586	286	286	310	5194
d__Bacteria;k__unclassified_d__Bacteria;p__Firmicutes;c__Clostridia;o__Eubacteriales;f__Lachnospiraceae;g__Sellimonas;s__Sellimonas_caecigallum	200	320	618	452	314	198	324	296	440	802	948	280	5192
d__Bacteria;k__unclassified_d__Bacteria;p__Firmicutes;c__Clostridia;o__Eubacteriales;f__Oscillospiraceae;g__Agathobaculum;s__Agathobaculum_desmolans	164	156	990	240	196	142	384	120	200	1342	1038	208	5180
d__Bacteria;k__unclassified_d__Bacteria;p__Firmicutes;c__Clostridia;o__Eubacteriales;f__Oscillospiraceae;g__unclassified_f__Oscillospiraceae;s__Ruminococcaceae_bacterium_FB2012	454	530	70	448	570	564	632	358	448	260	218	624	5176
d__Bacteria;k__unclassified_d__Bacteria;p__Firmicutes;c__Clostridia;o__Eubacteriales;f__Lachnospiraceae;g__Oribacterium;s__Oribacterium_asaccharolyticum	250	308	708	342	338	250	406	288	318	794	810	346	5158
d__Bacteria;k__unclassified_d__Bacteria;p__Firmicutes;c__Clostridia;o__Eubacteriales;f__Lachnospiraceae;g__Fusicatenibacter;s__Fusicatenibacter_sp._CLA-AA-H241	58	146	828	244	142	158	400	528	380	1130	966	176	5156
d__Bacteria;k__unclassified_d__Bacteria;p__Firmicutes;c__Clostridia;o__Eubacteriales;f__Peptostreptococcaceae;g__Clostridioides;s__unclassified_g__Clostridioides	240	294	368	308	662	296	214	722	540	618	416	474	5152
d__Bacteria;k__unclassified_d__Bacteria;p__Actinobacteria;c__Coriobacteriia;o__Eggerthellales;f__Eggerthellaceae;g__Paraeggerthella;s__Paraeggerthella_hongkongensis	190	158	562	182	202	208	674	648	492	892	658	272	5138
d__Bacteria;k__unclassified_d__Bacteria;p__Firmicutes;c__Clostridia;o__Eubacteriales;f__unclassified_o__Eubacteriales;g__unclassified_o__Eubacteriales;s__[Bacteroides]_pectinophilus	178	188	826	284	206	226	584	202	226	1102	856	260	5138
d__Bacteria;k__unclassified_d__Bacteria;p__Firmicutes;c__Clostridia;o__Eubacteriales;f__Lachnospiraceae;g__unclassified_f__Lachnospiraceae;s__Lachnospiraceae_bacterium_RM5	242	336	366	294	776	282	300	396	408	684	416	620	5120
d__Bacteria;k__unclassified_d__Bacteria;p__Firmicutes;c__Clostridia;o__Eubacteriales;f__Lachnospiraceae;g__unclassified_f__Lachnospiraceae;s__Lachnospiraceae_bacterium_28-4	144	136	498	164	994	224	464	210	182	742	630	722	5110
d__Bacteria;k__unclassified_d__Bacteria;p__Firmicutes;c__Clostridia;o__Eubacteriales;f__Lachnospiraceae;g__Butyrivibrio;s__Butyrivibrio_sp._VCD2006	220	312	58	362	706	266	1014	502	474	276	206	714	5110
d__Bacteria;k__unclassified_d__Bacteria;p__Bacteroidota;c__unclassified_p__Bacteroidota;o__unclassified_p__Bacteroidota;f__unclassified_p__Bacteroidota;g__unclassified_p__Bacteroidota;s__Bacteroidetes_bacterium_ADurb.BinA104	422	554	332	648	648	420	176	368	578	252	296	414	5108
d__Viruses;k__Heunggongvirae;p__Uroviricota;c__Caudoviricetes;o__Crassvirales;f__Suoliviridae;g__Bohxovirus;s__Bohxovirus_oralis	16	12	60	0	2668	4	8	0	0	636	78	1624	5106
d__Bacteria;k__unclassified_d__Bacteria;p__Firmicutes;c__Clostridia;o__Eubacteriales;f__Lachnospiraceae;g__Lachnoclostridium;s__Lachnoclostridium_sp._An298	496	682	406	762	130	352	262	186	614	624	460	132	5106
d__Bacteria;k__unclassified_d__Bacteria;p__Firmicutes;c__Clostridia;o__Eubacteriales;f__Lachnospiraceae;g__Velocimicrobium;s__Velocimicrobium_porci	478	344	536	308	818	462	172	212	268	482	468	554	5102
d__Viruses;k__Heunggongvirae;p__Uroviricota;c__Caudoviricetes;o__unclassified_c__Caudoviricetes;f__Myoviridae;g__unclassified_f__Myoviridae;s__Myoviridae_sp._ctWb16	38	66	0	84	2306	40	436	26	50	378	24	1642	5090
d__Bacteria;k__unclassified_d__Bacteria;p__Firmicutes;c__Clostridia;o__Eubacteriales;f__Eubacteriaceae;g__Eubacterium;s__Eubacterium_callanderi	246	282	706	202	516	288	412	318	302	736	726	356	5090
d__Bacteria;k__unclassified_d__Bacteria;p__Firmicutes;c__Clostridia;o__Eubacteriales;f__Lachnospiraceae;g__Blautia;s__Blautia_pseudococcoides	298	298	626	260	260	342	388	264	326	912	844	268	5086
d__Bacteria;k__unclassified_d__Bacteria;p__Firmicutes;c__Clostridia;o__Eubacteriales;f__Yeguiaceae;g__Yeguia;s__Yeguia_hominis	256	154	978	66	932	326	200	98	108	426	1062	478	5084
d__Bacteria;k__unclassified_d__Bacteria;p__Actinobacteria;c__Coriobacteriia;o__Eggerthellales;f__Eggerthellaceae;g__Arabiibacter;s__Arabiibacter_massiliensis	368	242	282	124	154	362	602	1116	704	528	344	238	5064
d__Bacteria;k__unclassified_d__Bacteria;p__Firmicutes;c__Clostridia;o__Eubacteriales;f__Clostridiaceae;g__Clostridium;s__Clostridium_magnum	420	340	478	286	530	378	98	442	396	758	584	344	5054
d__Eukaryota;k__Metazoa;p__Nematoda;c__Enoplea;o__Trichinellida;f__Trichuridae;g__Trichuris;s__Trichuris_trichiura	398	394	668	280	288	580	180	356	424	514	702	266	5050
d__Bacteria;k__unclassified_d__Bacteria;p__Firmicutes;c__Clostridia;o__Eubacteriales;f__Clostridiaceae;g__Clostridium;s__Clostridium_lundense	324	284	302	210	710	360	528	574	422	404	332	584	5034
d__Bacteria;k__unclassified_d__Bacteria;p__Firmicutes;c__Clostridia;o__Eubacteriales;f__Lachnospiraceae;g__Oribacterium;s__Oribacterium_parvum	222	416	80	662	438	198	1028	334	590	242	240	574	5024
d__Bacteria;k__unclassified_d__Bacteria;p__Firmicutes;c__Clostridia;o__Eubacteriales;f__Lachnospiraceae;g__Butyrivibrio;s__Butyrivibrio_sp._FC2001	306	446	312	552	228	410	464	540	570	578	380	236	5022
d__Bacteria;k__unclassified_d__Bacteria;p__Firmicutes;c__Clostridia;o__Eubacteriales;f__Clostridiaceae;g__Clostridium;s__Clostridium_transplantifaecale	142	194	728	142	334	236	334	402	326	1040	848	296	5022
d__Bacteria;k__unclassified_d__Bacteria;p__Bacteroidota;c__Flavobacteriia;o__Flavobacteriales;f__Weeksellaceae;g__Chryseobacterium;s__Chryseobacterium_schmidteae	0	0	0	0	2844	0	0	0	0	290	0	1882	5016
d__Bacteria;k__unclassified_d__Bacteria;p__Actinobacteria;c__Coriobacteriia;o__Coriobacteriales;f__Atopobiaceae;g__Olsenella;s__Olsenella_sp._AM39-30AC	56	56	1080	42	52	34	546	30	36	1698	1116	264	5010
d__Bacteria;k__unclassified_d__Bacteria;p__Firmicutes;c__Clostridia;o__Eubacteriales;f__unclassified_o__Eubacteriales;g__Intestinimonas;s__Intestinimonas_sp._MSJ-38	266	200	856	218	50	470	270	808	582	436	746	104	5006
d__Bacteria;k__unclassified_d__Bacteria;p__Firmicutes;c__Clostridia;o__Eubacteriales;f__Oscillospiraceae;g__unclassified_f__Oscillospiraceae;s__Oscillospiraceae_bacterium_Marseille-Q3528	358	454	402	444	240	542	456	256	380	502	690	280	5004
d__Bacteria;k__unclassified_d__Bacteria;p__Firmicutes;c__Clostridia;o__Eubacteriales;f__Oscillospiraceae;g__Ruminococcus;s__Ruminococcus_sp._AF17-22AC	146	218	830	330	96	142	250	116	202	1180	1360	132	5002
d__Bacteria;k__unclassified_d__Bacteria;p__Firmicutes;c__Bacilli;o__Bacillales;f__Bacillaceae;g__Virgibacillus;s__Virgibacillus_profundi	300	446	526	342	398	362	304	286	330	698	616	376	4984
d__Bacteria;k__unclassified_d__Bacteria;p__Bacteroidota;c__Bacteroidia;o__Bacteroidales;f__Prevotellaceae;g__Prevotellamassilia;s__Prevotellamassilia_sp.	0	0	3040	0	90	0	142	0	2	154	1320	232	4980
d__Bacteria;k__unclassified_d__Bacteria;p__Bacteroidota;c__Bacteroidia;o__Bacteroidales;f__Muribaculaceae;g__unclassified_f__Muribaculaceae;s__Muribaculaceae_bacterium_Isolate-002_(NCI)	90	136	1734	74	516	100	84	10	156	436	1366	276	4978
d__Bacteria;k__unclassified_d__Bacteria;p__unclassified_d__Bacteria;c__unclassified_d__Bacteria;o__unclassified_d__Bacteria;f__unclassified_d__Bacteria;g__unclassified_d__Bacteria;s__bacterium_1xD42-62	426	470	278	268	572	576	204	472	548	432	350	366	4962
d__Bacteria;k__unclassified_d__Bacteria;p__Firmicutes;c__Clostridia;o__Eubacteriales;f__Peptostreptococcaceae;g__unclassified_f__Peptostreptococcaceae;s__unclassified_f__Peptostreptococcaceae	274	342	442	266	662	348	102	584	444	612	440	442	4958
d__Bacteria;k__unclassified_d__Bacteria;p__Firmicutes;c__Clostridia;o__Eubacteriales;f__Oscillospiraceae;g__Fournierella;s__Candidatus_Fournierella_pullicola	70	196	1640	216	30	118	124	222	312	598	1354	76	4956
d__Bacteria;k__unclassified_d__Bacteria;p__Firmicutes;c__Clostridia;o__Eubacteriales;f__Lachnospiraceae;g__Blautia;s__Blautia_sp._BX19	148	206	648	346	66	242	146	890	614	858	702	84	4950
d__Viruses;k__Heunggongvirae;p__Uroviricota;c__Caudoviricetes;o__unclassified_c__Caudoviricetes;f__unclassified_c__Caudoviricetes;g__Vequintavirus;s__Escherichia_phage_EmilHeitz	0	0	0	10	0	438	0	3510	986	0	0	0	4944
d__Viruses;k__Heunggongvirae;p__Uroviricota;c__Caudoviricetes;o__unclassified_c__Caudoviricetes;f__Siphoviridae;g__unclassified_f__Siphoviridae;s__Siphoviridae_sp._ctAvK3	372	368	44	2	432	484	474	1292	778	146	72	472	4936
d__Bacteria;k__unclassified_d__Bacteria;p__Firmicutes;c__Clostridia;o__Eubacteriales;f__Clostridiaceae;g__Clostridium;s__Clostridium_tetani	636	594	516	252	358	588	116	312	310	492	530	224	4928
d__Bacteria;k__unclassified_d__Bacteria;p__Firmicutes;c__Clostridia;o__Eubacteriales;f__Oscillospiraceae;g__Oscillibacter;s__Oscillibacter_sp._MCC667	324	378	434	454	496	438	336	328	444	496	434	366	4928
d__Bacteria;k__unclassified_d__Bacteria;p__Firmicutes;c__Clostridia;o__Eubacteriales;f__Oscillospiraceae;g__Faecalibacterium;s__Faecalibacterium_sp._AF27-11BH	0	0	1070	0	120	2	232	8	0	2012	1284	194	4922
d__Bacteria;k__unclassified_d__Bacteria;p__Actinobacteria;c__Coriobacteriia;o__Coriobacteriales;f__Coriobacteriaceae;g__Collinsella;s__unclassified_g__Collinsella	140	110	642	58	222	128	984	220	150	1054	798	412	4918
d__Bacteria;k__unclassified_d__Bacteria;p__Firmicutes;c__Clostridia;o__Eubacteriales;f__Oscillospiraceae;g__Ruminococcus;s__Ruminococcus_sp._AM27-16	46	156	566	312	316	98	488	554	438	770	794	350	4888
d__Bacteria;k__unclassified_d__Bacteria;p__Firmicutes;c__Clostridia;o__Eubacteriales;f__Lachnospiraceae;g__Butyrivibrio;s__Butyrivibrio_sp._NC3005	72	174	370	230	422	198	960	412	390	562	494	602	4886
d__Viruses;k__Heunggongvirae;p__Uroviricota;c__Caudoviricetes;o__unclassified_c__Caudoviricetes;f__unclassified_c__Caudoviricetes;g__Astrithrvirus;s__Pectobacterium_phage_DU_PP_III	0	14	68	22	2702	0	24	0	32	410	94	1520	4886
d__Bacteria;k__unclassified_d__Bacteria;p__Firmicutes;c__Clostridia;o__Eubacteriales;f__Oscillospiraceae;g__Ruminococcus;s__Ruminococcus_sp._AM58-7XD	114	120	498	220	154	110	1296	298	248	576	870	378	4882
d__Bacteria;k__unclassified_d__Bacteria;p__Firmicutes;c__Clostridia;o__Eubacteriales;f__Eubacteriales_Family_XIII._Incertae_Sedis;g__Senimuribacter;s__Senimuribacter_sp._DSM_109599	158	222	546	290	512	188	596	230	310	764	566	498	4880
d__Bacteria;k__unclassified_d__Bacteria;p__Firmicutes;c__Clostridia;o__Eubacteriales;f__Lachnospiraceae;g__Blautia;s__Candidatus_Blautia_merdavium	216	198	888	174	104	192	220	172	218	1114	1258	114	4868
d__Viruses;k__Heunggongvirae;p__Uroviricota;c__Caudoviricetes;o__unclassified_c__Caudoviricetes;f__Siphoviridae;g__unclassified_f__Siphoviridae;s__Siphoviridae_sp._ctrgt10	826	544	314	0	764	782	210	102	30	484	260	538	4854
d__Bacteria;k__unclassified_d__Bacteria;p__Firmicutes;c__Clostridia;o__Eubacteriales;f__Clostridiaceae;g__Inconstantimicrobium;s__Inconstantimicrobium_porci	864	218	508	136	506	420	66	156	144	946	484	402	4850
d__Bacteria;k__unclassified_d__Bacteria;p__Firmicutes;c__Clostridia;o__Eubacteriales;f__Eubacteriaceae;g__Eubacterium;s__Eubacterium_uniforme	326	424	174	478	464	404	550	440	494	402	270	416	4842
d__Bacteria;k__unclassified_d__Bacteria;p__Firmicutes;c__Clostridia;o__Eubacteriales;f__Peptostreptococcaceae;g__Clostridioides;s__Clostridioides_mangenotii	170	184	342	188	1022	210	260	374	314	606	474	694	4838
d__Bacteria;k__unclassified_d__Bacteria;p__Firmicutes;c__Clostridia;o__Eubacteriales;f__unclassified_o__Eubacteriales;g__Candidatus_Alectryocaccobium;s__Candidatus_Alectryocaccobium_stercorigallinarum	232	316	228	272	560	172	910	238	270	576	364	698	4836
d__Bacteria;k__unclassified_d__Bacteria;p__Firmicutes;c__Clostridia;o__Eubacteriales;f__Clostridiaceae;g__Clostridium;s__Clostridium_leptum_CAG:27	170	148	1648	118	58	190	66	166	140	416	1654	60	4834
d__Viruses;k__Heunggongvirae;p__Uroviricota;c__Caudoviricetes;o__unclassified_c__Caudoviricetes;f__unclassified_c__Caudoviricetes;g__unclassified_c__Caudoviricetes;s__Caudovirales_sp._gcode_4	4	426	0	1048	0	188	0	1518	1632	0	0	0	4816
d__Bacteria;k__unclassified_d__Bacteria;p__Firmicutes;c__Clostridia;o__Eubacteriales;f__Lachnospiraceae;g__Otoolea;s__Otoolea_sp._DSM_111138	110	110	1112	188	96	118	160	90	146	1456	1164	62	4812
d__Bacteria;k__unclassified_d__Bacteria;p__Firmicutes;c__Clostridia;o__Eubacteriales;f__Oscillospiraceae;g__Bittarella;s__Bittarella_massiliensis	204	338	1082	564	68	192	260	92	398	556	948	90	4792
d__Bacteria;k__unclassified_d__Bacteria;p__unclassified_d__Bacteria;c__unclassified_d__Bacteria;o__unclassified_d__Bacteria;f__unclassified_d__Bacteria;g__unclassified_d__Bacteria;s__bacterium_P201	868	702	444	240	452	830	16	232	314	134	252	306	4790
d__Bacteria;k__unclassified_d__Bacteria;p__Firmicutes;c__Clostridia;o__Eubacteriales;f__Clostridiaceae;g__Clostridium;s__Clostridium_acetireducens	692	440	502	86	184	756	364	246	196	480	616	218	4780
d__Bacteria;k__unclassified_d__Bacteria;p__Firmicutes;c__Clostridia;o__Eubacteriales;f__Lachnospiraceae;g__Anaerostipes;s__Candidatus_Anaerostipes_avistercoris	132	124	890	112	210	130	302	214	128	1288	1076	174	4780
d__Bacteria;k__unclassified_d__Bacteria;p__Firmicutes;c__unclassified_p__Firmicutes;o__unclassified_p__Firmicutes;f__unclassified_p__Firmicutes;g__unclassified_p__Firmicutes;s__Firmicutes_bacterium_CAG:555	210	278	282	176	208	372	656	890	530	424	482	268	4776
d__Bacteria;k__unclassified_d__Bacteria;p__Firmicutes;c__Clostridia;o__Eubacteriales;f__Lachnospiraceae;g__Blautia;s__Candidatus_Blautia_merdigallinarum	52	130	904	268	114	88	330	86	212	1394	1018	178	4774
d__Bacteria;k__unclassified_d__Bacteria;p__Firmicutes;c__Clostridia;o__Eubacteriales;f__Clostridiaceae;g__Clostridium;s__Clostridium_sp._DL-VIII	480	304	18	352	1308	530	80	158	258	294	110	876	4768
d__Bacteria;k__unclassified_d__Bacteria;p__Firmicutes;c__Clostridia;o__Eubacteriales;f__Clostridiaceae;g__Clostridium;s__Clostridium_tyrobutyricum	282	236	710	162	514	230	196	242	268	860	712	356	4768
d__Bacteria;k__unclassified_d__Bacteria;p__Bacteroidota;c__Bacteroidia;o__Bacteroidales;f__Rikenellaceae;g__Alistipes;s__Alistipes_timonensis	44	222	1978	134	102	36	8	0	316	344	1506	74	4764
d__Bacteria;k__unclassified_d__Bacteria;p__Firmicutes;c__Clostridia;o__Eubacteriales;f__Lachnospiraceae;g__Candidatus_Choladocola;s__Candidatus_Choladocola_avistercoris	134	236	874	128	84	182	132	152	154	1536	1066	82	4760
d__Bacteria;k__unclassified_d__Bacteria;p__Actinobacteria;c__Actinomycetia;o__Bifidobacteriales;f__Bifidobacteriaceae;g__Bifidobacterium;s__Bifidobacterium_thermacidophilum	40	766	50	1702	120	28	384	142	1190	102	68	166	4758
d__Bacteria;k__unclassified_d__Bacteria;p__Actinobacteria;c__Coriobacteriia;o__Coriobacteriales;f__Atopobiaceae;g__Olsenella;s__Olsenella_massiliensis	16	20	840	26	122	14	874	58	42	1396	992	350	4750
d__Bacteria;k__unclassified_d__Bacteria;p__Proteobacteria;c__Gammaproteobacteria;o__Aeromonadales;f__Succinivibrionaceae;g__Ruminobacter;s__Ruminobacter_sp.	590	182	268	90	988	506	400	202	132	490	196	700	4744
d__Bacteria;k__unclassified_d__Bacteria;p__Firmicutes;c__Clostridia;o__Eubacteriales;f__Lachnospiraceae;g__Mediterraneibacter;s__Mediterraneibacter_massiliensis	130	318	616	578	94	218	184	198	500	978	806	118	4738
d__Bacteria;k__unclassified_d__Bacteria;p__Bacteroidota;c__Bacteroidia;o__Bacteroidales;f__Prevotellaceae;g__Prevotella;s__Prevotella_sp._P3-122	136	28	2184	28	112	126	28	2	10	204	1716	160	4734
d__Bacteria;k__unclassified_d__Bacteria;p__Firmicutes;c__Clostridia;o__Eubacteriales;f__Clostridiaceae;g__Clostridium;s__Clostridium_sp._HBUAS56017	1346	318	30	282	700	798	194	120	252	150	82	458	4730
d__Bacteria;k__unclassified_d__Bacteria;p__Firmicutes;c__unclassified_p__Firmicutes;o__unclassified_p__Firmicutes;f__unclassified_p__Firmicutes;g__unclassified_p__Firmicutes;s__Firmicutes_bacterium_CAG:238	202	258	368	218	704	298	494	258	290	626	536	478	4730
d__Bacteria;k__unclassified_d__Bacteria;p__Firmicutes;c__Clostridia;o__Eubacteriales;f__Oscillospiraceae;g__Ruminococcus;s__Ruminococcus_sp._AF21-42	164	118	788	82	368	168	266	118	154	1048	1134	306	4714
d__Bacteria;k__unclassified_d__Bacteria;p__Firmicutes;c__Clostridia;o__Eubacteriales;f__Clostridiaceae;g__Clostridium;s__Clostridium_sp._CAG:609	230	196	922	154	116	276	286	250	294	778	1044	166	4712
d__Bacteria;k__unclassified_d__Bacteria;p__Firmicutes;c__Clostridia;o__Eubacteriales;f__Lachnospiraceae;g__unclassified_f__Lachnospiraceae;s__Lachnospiraceae_bacterium_8_1_57FAA	172	238	218	356	1102	196	232	232	356	516	280	814	4712
d__Bacteria;k__unclassified_d__Bacteria;p__Actinobacteria;c__Coriobacteriia;o__Eggerthellales;f__Eggerthellaceae;g__Raoultibacter;s__Raoultibacter_timonensis	232	222	460	164	204	254	818	470	320	710	530	324	4708
d__Bacteria;k__unclassified_d__Bacteria;p__Bacteroidota;c__Bacteroidia;o__Bacteroidales;f__Bacteroidaceae;g__Bacteroides;s__Bacteroides_caccae	222	138	628	96	1368	356	138	58	178	300	320	904	4706
d__Bacteria;k__unclassified_d__Bacteria;p__Firmicutes;c__Clostridia;o__Eubacteriales;f__Lachnospiraceae;g__Fusicatenibacter;s__Candidatus_Fusicatenibacter_intestinigallinarum	252	320	450	288	264	308	270	418	432	860	600	244	4706
d__Bacteria;k__unclassified_d__Bacteria;p__Firmicutes;c__Clostridia;o__Eubacteriales;f__Lachnospiraceae;g__Lacrimispora;s__Lacrimispora_sphenoides	268	340	500	332	770	232	84	188	374	654	488	472	4702
d__Bacteria;k__unclassified_d__Bacteria;p__Firmicutes;c__Clostridia;o__Eubacteriales;f__Clostridiaceae;g__Clostridium;s__Clostridium_cadaveris	220	302	246	702	678	198	414	238	584	290	292	518	4682
d__Bacteria;k__unclassified_d__Bacteria;p__Bacteroidota;c__Bacteroidia;o__Bacteroidales;f__unclassified_o__Bacteroidales;g__Candidatus_Limisoma;s__Candidatus_Limisoma_intestinavium	20	6	3538	2	4	4	0	0	0	82	1026	0	4682
d__Viruses;k__Heunggongvirae;p__Uroviricota;c__Caudoviricetes;o__unclassified_c__Caudoviricetes;f__Siphoviridae;g__unclassified_f__Siphoviridae;s__Siphoviridae_sp._ctngg6	4	28	180	66	2186	2	56	46	62	542	136	1368	4676
d__Bacteria;k__unclassified_d__Bacteria;p__Firmicutes;c__Clostridia;o__Eubacteriales;f__Oscillospiraceae;g__Subdoligranulum;s__Subdoligranulum_sp._AM23-21AC	84	80	1486	92	124	62	138	64	114	696	1650	82	4672
d__Bacteria;k__unclassified_d__Bacteria;p__Firmicutes;c__Clostridia;o__Eubacteriales;f__Lachnospiraceae;g__Herbinix;s__Herbinix_hemicellulosilytica	166	162	250	102	1152	204	706	138	128	472	344	846	4670
d__Bacteria;k__unclassified_d__Bacteria;p__Firmicutes;c__Clostridia;o__Eubacteriales;f__unclassified_o__Eubacteriales;g__Intestinimonas;s__Intestinimonas_timonensis	336	216	1080	70	86	380	84	80	96	1298	866	62	4654
d__Bacteria;k__unclassified_d__Bacteria;p__Firmicutes;c__Clostridia;o__Eubacteriales;f__Clostridiaceae;g__unclassified_f__Clostridiaceae;s__Clostridiaceae_bacterium_AF31-3BH	14	108	920	412	104	28	176	12	252	1466	1036	124	4652
d__Bacteria;k__unclassified_d__Bacteria;p__Firmicutes;c__Clostridia;o__Eubacteriales;f__Clostridiaceae;g__Clostridium;s__Clostridium_sp._HBUAS56010	260	234	60	154	672	300	504	1000	574	200	98	588	4644
d__Bacteria;k__unclassified_d__Bacteria;p__Firmicutes;c__Clostridia;o__Eubacteriales;f__Lachnospiraceae;g__Butyrivibrio;s__Butyrivibrio_sp._XPD2006	258	492	72	742	236	318	494	702	750	164	146	268	4642
d__Bacteria;k__unclassified_d__Bacteria;p__Firmicutes;c__Erysipelotrichia;o__Erysipelotrichales;f__Coprobacillaceae;g__Coprobacillus;s__Coprobacillus_sp._CAG:605	306	234	1150	152	52	290	142	120	186	688	1224	94	4638
d__Bacteria;k__unclassified_d__Bacteria;p__Firmicutes;c__Clostridia;o__Eubacteriales;f__unclassified_o__Eubacteriales;g__unclassified_o__Eubacteriales;s__Clostridiales_bacterium_36_14	228	246	458	250	450	230	544	176	260	684	678	428	4632
d__Bacteria;k__unclassified_d__Bacteria;p__Firmicutes;c__unclassified_p__Firmicutes;o__unclassified_p__Firmicutes;f__unclassified_p__Firmicutes;g__unclassified_p__Firmicutes;s__Firmicutes_bacterium_CAG:466	166	138	358	40	588	318	194	986	556	522	328	438	4632
d__Bacteria;k__unclassified_d__Bacteria;p__Firmicutes;c__Clostridia;o__Eubacteriales;f__Oscillospiraceae;g__unclassified_f__Oscillospiraceae;s__Ruminococcaceae_bacterium_BL-6	224	226	172	42	1612	260	100	168	110	464	136	1112	4626
d__Bacteria;k__unclassified_d__Bacteria;p__Firmicutes;c__Clostridia;o__Eubacteriales;f__unclassified_o__Eubacteriales;g__Candidatus_Faecousia;s__Candidatus_Faecousia_gallistercoris	100	138	1462	170	268	82	246	132	182	542	1070	224	4616
d__Bacteria;k__unclassified_d__Bacteria;p__Firmicutes;c__Clostridia;o__Eubacteriales;f__Lachnospiraceae;g__Anaerotignum;s__Anaerotignum_propionicum	372	336	506	156	292	524	186	226	236	906	632	238	4610
d__Bacteria;k__unclassified_d__Bacteria;p__Firmicutes;c__Clostridia;o__Eubacteriales;f__unclassified_o__Eubacteriales;g__unclassified_o__Eubacteriales;s__Clostridiales_bacterium_Nov_37_41	244	218	528	90	906	280	290	210	216	438	598	590	4608
d__Viruses;k__unclassified_d__Viruses;p__unclassified_d__Viruses;c__unclassified_d__Viruses;o__unclassified_d__Viruses;f__unclassified_d__Viruses;g__unclassified_d__Viruses;s__virus_sp._cti5L29	18	46	90	72	696	248	106	1672	900	236	104	410	4598
d__Bacteria;k__unclassified_d__Bacteria;p__Firmicutes;c__Clostridia;o__Eubacteriales;f__Lachnospiraceae;g__Mediterraneibacter;s__Mediterraneibacter_sp._NSJ-151	76	342	648	548	228	122	448	206	412	714	644	210	4598
d__Bacteria;k__unclassified_d__Bacteria;p__Firmicutes;c__unclassified_p__Firmicutes;o__unclassified_p__Firmicutes;f__unclassified_p__Firmicutes;g__unclassified_p__Firmicutes;s__Firmicutes_bacterium_CAG:240	886	538	182	100	96	984	566	344	296	118	308	180	4598
d__Bacteria;k__unclassified_d__Bacteria;p__Proteobacteria;c__Gammaproteobacteria;o__Moraxellales;f__Moraxellaceae;g__Acinetobacter;s__Acinetobacter_larvae	0	0	0	0	2420	0	76	0	0	488	6	1602	4592
d__Bacteria;k__unclassified_d__Bacteria;p__Actinobacteria;c__Coriobacteriia;o__Coriobacteriales;f__Atopobiaceae;g__Thermophilibacter;s__Thermophilibacter_mediterraneus	28	32	776	68	220	14	836	62	78	1132	902	440	4588
d__Archaea;k__unclassified_d__Archaea;p__Euryarchaeota;c__Methanobacteria;o__Methanobacteriales;f__Methanobacteriaceae;g__Methanobacterium;s__Methanobacterium_sp._SMA-27	6	16	30	16	58	20	2878	174	62	54	468	790	4572
d__Bacteria;k__unclassified_d__Bacteria;p__Firmicutes;c__Bacilli;o__Bacillales;f__Bacillaceae;g__Bacillus;s__Bacillus_mycoides	220	316	376	448	562	230	290	248	410	578	476	418	4572
d__Bacteria;k__unclassified_d__Bacteria;p__Actinobacteria;c__Coriobacteriia;o__Coriobacteriales;f__Atopobiaceae;g__Thermophilibacter;s__Thermophilibacter_immobilis	12	22	786	102	134	26	902	136	72	1044	920	416	4572
d__Bacteria;k__unclassified_d__Bacteria;p__Firmicutes;c__Clostridia;o__Eubacteriales;f__Peptococcaceae;g__unclassified_f__Peptococcaceae;s__Peptococcaceae_bacterium_CEB3	108	126	160	72	1460	136	632	66	74	470	250	1016	4570
d__Bacteria;k__unclassified_d__Bacteria;p__Firmicutes;c__Clostridia;o__Eubacteriales;f__Lachnospiraceae;g__Mediterraneibacter;s__Candidatus_Mediterraneibacter_cottocaccae	88	98	308	202	176	244	208	1686	482	560	364	154	4570
d__Bacteria;k__unclassified_d__Bacteria;p__Firmicutes;c__Clostridia;o__Eubacteriales;f__Oscillospiraceae;g__unclassified_f__Oscillospiraceae;s__Ruminococcaceae_bacterium_R-25	134	328	250	570	326	168	608	360	510	556	412	344	4566
d__Bacteria;k__unclassified_d__Bacteria;p__Firmicutes;c__Clostridia;o__Eubacteriales;f__Lachnospiraceae;g__Roseburia;s__Roseburia_sp._BX1005	342	258	462	190	214	438	694	126	186	670	630	354	4564
d__Bacteria;k__unclassified_d__Bacteria;p__Bacteroidota;c__Bacteroidia;o__Bacteroidales;f__Muribaculaceae;g__unclassified_f__Muribaculaceae;s__Muribaculaceae_bacterium_Isolate-105_(HZI)	0	224	1594	120	188	2	504	0	304	356	1018	250	4560
d__Bacteria;k__unclassified_d__Bacteria;p__Actinobacteria;c__Coriobacteriia;o__Coriobacteriales;f__Coriobacteriaceae;g__Collinsella;s__Collinsella_stercoris	146	154	584	214	244	138	542	412	374	830	592	328	4558
d__Bacteria;k__unclassified_d__Bacteria;p__Firmicutes;c__Clostridia;o__Eubacteriales;f__Oscillospiraceae;g__Ruminococcus;s__Ruminococcus_sp._AF43-11	218	326	636	548	160	170	282	220	490	648	674	186	4558
d__Bacteria;k__unclassified_d__Bacteria;p__Firmicutes;c__Clostridia;o__Eubacteriales;f__Lachnospiraceae;g__Blautia;s__Candidatus_Blautia_stercorigallinarum	192	244	574	264	252	236	316	268	274	924	754	256	4554
d__Bacteria;k__unclassified_d__Bacteria;p__Bacteroidota;c__Bacteroidia;o__Bacteroidales;f__Bacteroidaceae;g__Bacteroides;s__Bacteroides_finegoldii	70	352	820	770	206	60	512	10	598	136	678	342	4554
d__Bacteria;k__unclassified_d__Bacteria;p__Firmicutes;c__Clostridia;o__Eubacteriales;f__Lachnospiraceae;g__unclassified_f__Lachnospiraceae;s__Lachnospiraceae_bacterium_NE2001	176	324	72	494	732	194	468	528	518	240	146	656	4548
d__Bacteria;k__unclassified_d__Bacteria;p__Firmicutes;c__Clostridia;o__Eubacteriales;f__Oscillospiraceae;g__Anaerotruncus;s__Anaerotruncus_sp._CAG:390	154	236	756	270	136	254	408	510	350	458	782	234	4548
d__Bacteria;k__unclassified_d__Bacteria;p__Firmicutes;c__Clostridia;o__Eubacteriales;f__Lachnospiraceae;g__Hespellia;s__Hespellia_sp.	136	156	692	198	304	178	134	288	264	1106	882	200	4538
d__Bacteria;k__unclassified_d__Bacteria;p__Firmicutes;c__Clostridia;o__unclassified_c__Clostridia;f__unclassified_c__Clostridia;g__Candidatus_Pullichristensenella;s__Candidatus_Pullichristensenella_excrementigallinarum	434	398	720	108	66	428	84	178	192	834	1044	48	4534
d__Bacteria;k__unclassified_d__Bacteria;p__Firmicutes;c__Clostridia;o__Eubacteriales;f__Lachnospiraceae;g__Cuneatibacter;s__Cuneatibacter_sp.	126	194	398	240	762	156	572	154	222	596	494	612	4526
d__Bacteria;k__unclassified_d__Bacteria;p__Abditibacteriota;c__unclassified_p__Abditibacteriota;o__unclassified_p__Abditibacteriota;f__unclassified_p__Abditibacteriota;g__unclassified_p__Abditibacteriota;s__Abditibacteriota_bacterium	250	208	178	88	434	248	1304	214	192	390	322	696	4524
d__Bacteria;k__unclassified_d__Bacteria;p__Firmicutes;c__Clostridia;o__Eubacteriales;f__Lachnospiraceae;g__unclassified_f__Lachnospiraceae;s__Lachnospiraceae_bacterium_MD329	84	46	1422	26	52	80	46	4	12	742	1980	30	4524
d__Bacteria;k__unclassified_d__Bacteria;p__Bacteroidota;c__Bacteroidia;o__Bacteroidales;f__Bacteroidaceae;g__Bacteroides;s__Bacteroides_intestinalis	682	162	1218	52	356	602	70	88	82	280	704	226	4522
d__Bacteria;k__unclassified_d__Bacteria;p__Firmicutes;c__Clostridia;o__Eubacteriales;f__Oscillospiraceae;g__Drancourtella;s__Drancourtella_sp._An177	142	160	806	124	94	170	252	242	204	1112	1092	112	4510
d__Bacteria;k__unclassified_d__Bacteria;p__Firmicutes;c__Clostridia;o__Eubacteriales;f__Clostridiaceae;g__Maledivibacter;s__Maledivibacter_halophilus	222	302	314	368	448	308	396	384	442	556	354	414	4508
d__Bacteria;k__unclassified_d__Bacteria;p__Firmicutes;c__Clostridia;o__Eubacteriales;f__Oscillospiraceae;g__Ruminococcus;s__Ruminococcus_sp._AM28-41	16	28	586	68	140	38	1118	218	124	960	904	304	4504
d__Bacteria;k__unclassified_d__Bacteria;p__Firmicutes;c__Bacilli;o__unclassified_c__Bacilli;f__unclassified_c__Bacilli;g__Candidatus_Onthocola;s__Candidatus_Onthocola_gallistercoris	174	178	440	134	260	272	598	298	264	860	700	322	4500
d__Bacteria;k__unclassified_d__Bacteria;p__Proteobacteria;c__Gammaproteobacteria;o__Chromatiales;f__Chromatiaceae;g__unclassified_f__Chromatiaceae;s__Chromatiaceae_bacterium	8	14	312	12	98	24	2286	182	116	416	462	562	4492
d__Bacteria;k__unclassified_d__Bacteria;p__Firmicutes;c__Bacilli;o__Lactobacillales;f__Streptococcaceae;g__Streptococcus;s__Streptococcus_sp._CNU_G2	184	464	2	666	586	382	268	336	592	312	26	672	4490
d__Bacteria;k__unclassified_d__Bacteria;p__Actinobacteria;c__Coriobacteriia;o__Coriobacteriales;f__Coriobacteriaceae;g__Senegalimassilia;s__Senegalimassilia_anaerobia	206	194	456	102	156	216	732	444	262	850	574	286	4478
d__Viruses;k__unclassified_d__Viruses;p__unclassified_d__Viruses;c__unclassified_d__Viruses;o__unclassified_d__Viruses;f__unclassified_d__Viruses;g__unclassified_d__Viruses;s__virus_sp._ctmTa7	236	358	230	442	784	240	284	190	472	468	228	544	4476
d__Bacteria;k__unclassified_d__Bacteria;p__Firmicutes;c__Erysipelotrichia;o__Erysipelotrichales;f__Erysipelotrichaceae;g__Traorella;s__Traorella_massiliensis	84	176	432	298	608	198	372	450	474	482	496	406	4476
d__Bacteria;k__unclassified_d__Bacteria;p__Firmicutes;c__Clostridia;o__Eubacteriales;f__Oscillospiraceae;g__unclassified_f__Oscillospiraceae;s__Ruminococcaceae_bacterium_CPB6	4	18	1146	32	2	24	100	28	52	1940	1094	34	4474
d__Bacteria;k__unclassified_d__Bacteria;p__Firmicutes;c__Clostridia;o__Eubacteriales;f__Eubacteriaceae;g__Acetobacterium;s__Acetobacterium_woodii	170	160	394	146	540	168	702	260	216	592	618	504	4470
d__Bacteria;k__unclassified_d__Bacteria;p__Firmicutes;c__Clostridia;o__Eubacteriales;f__Oscillospiraceae;g__unclassified_f__Oscillospiraceae;s__Ruminococcaceae_bacterium_AM07-15	80	52	1490	86	44	86	124	24	82	744	1604	52	4468
d__Bacteria;k__unclassified_d__Bacteria;p__Firmicutes;c__Clostridia;o__Eubacteriales;f__Oscillospiraceae;g__Ruminococcus;s__Ruminococcus_sp._AF31-8BH	60	106	906	124	50	84	226	204	166	1352	1094	96	4468
d__Bacteria;k__unclassified_d__Bacteria;p__Firmicutes;c__Clostridia;o__Eubacteriales;f__Lachnospiraceae;g__Dorea;s__Dorea_sp._CAG:105	74	18	826	10	568	46	110	22	28	1512	864	390	4468
d__Bacteria;k__unclassified_d__Bacteria;p__Firmicutes;c__Clostridia;o__Eubacteriales;f__Eubacteriales_Family_XIII._Incertae_Sedis;g__Sinanaerobacter;s__Sinanaerobacter_chloroacetimidivorans	248	302	630	222	140	260	298	438	294	774	710	150	4466
d__Bacteria;k__unclassified_d__Bacteria;p__Firmicutes;c__Clostridia;o__Eubacteriales;f__Lachnospiraceae;g__Lacrimispora;s__Lacrimispora_sp._NSJ-141	90	64	910	58	140	112	726	90	94	900	1040	240	4464
d__Bacteria;k__unclassified_d__Bacteria;p__Firmicutes;c__Clostridia;o__Eubacteriales;f__Eubacteriaceae;g__Eubacterium;s__Candidatus_Eubacterium_pullicola	66	92	744	72	326	136	504	182	126	1136	718	358	4460
d__Bacteria;k__unclassified_d__Bacteria;p__Bacteroidota;c__Bacteroidia;o__Bacteroidales;f__Tannerellaceae;g__Parabacteroides;s__Parabacteroides_johnsonii	316	62	676	0	1264	442	78	8	18	338	426	832	4460
d__Bacteria;k__unclassified_d__Bacteria;p__Firmicutes;c__Clostridia;o__Eubacteriales;f__Lachnospiraceae;g__Dorea;s__Dorea_sp._AGR2135	138	100	1022	36	166	154	176	54	42	1268	1148	150	4454
d__Bacteria;k__unclassified_d__Bacteria;p__Firmicutes;c__Bacilli;o__Lactobacillales;f__Lactobacillaceae;g__Limosilactobacillus;s__Limosilactobacillus_reuteri	390	582	216	468	356	414	548	148	390	314	258	370	4454
d__Bacteria;k__unclassified_d__Bacteria;p__Firmicutes;c__Clostridia;o__Eubacteriales;f__Oscillospiraceae;g__Lawsonibacter;s__Lawsonibacter_asaccharolyticus	478	340	414	280	206	592	190	508	396	374	526	148	4452
d__Bacteria;k__unclassified_d__Bacteria;p__Actinobacteria;c__Coriobacteriia;o__Coriobacteriales;f__Coriobacteriaceae;g__Collinsella;s__Collinsella_sp._AF28-5AC	0	26	1070	96	4	4	110	6	62	1884	1162	28	4452
d__Bacteria;k__unclassified_d__Bacteria;p__Firmicutes;c__Clostridia;o__Eubacteriales;f__Lachnospiraceae;g__Candidatus_Galacturonibacter;s__Candidatus_Galacturonibacter_soehngenii	334	434	172	178	276	586	1030	144	244	244	308	492	4442
d__Bacteria;k__unclassified_d__Bacteria;p__Firmicutes;c__Clostridia;o__Eubacteriales;f__Clostridiaceae;g__Clostridium;s__Clostridium_fessum	32	28	1048	6	10	16	60	26	22	2146	1024	22	4440
d__Bacteria;k__unclassified_d__Bacteria;p__unclassified_d__Bacteria;c__unclassified_d__Bacteria;o__unclassified_d__Bacteria;f__unclassified_d__Bacteria;g__unclassified_d__Bacteria;s__bacterium_P3	2344	168	112	4	86	1580	6	0	16	34	42	48	4440
d__Bacteria;k__unclassified_d__Bacteria;p__Firmicutes;c__Negativicutes;o__Veillonellales;f__Veillonellaceae;g__Veillonella;s__Veillonella_sp.	140	190	276	136	920	210	396	356	288	484	378	662	4436
d__Bacteria;k__unclassified_d__Bacteria;p__Firmicutes;c__Clostridia;o__Eubacteriales;f__Oscillospiraceae;g__Provencibacterium;s__Provencibacterium_sp.	44	72	470	110	1216	72	278	38	88	654	468	926	4436
d__Bacteria;k__unclassified_d__Bacteria;p__Firmicutes;c__Clostridia;o__Eubacteriales;f__Oscillospiraceae;g__unclassified_f__Oscillospiraceae;s__Ruminococcaceae_bacterium_D16	96	164	1108	298	34	164	14	68	202	1134	1128	24	4434
d__Bacteria;k__unclassified_d__Bacteria;p__Firmicutes;c__Erysipelotrichia;o__Erysipelotrichales;f__Erysipelotrichaceae;g__Erysipelatoclostridium;s__[Clostridium]_cocleatum	134	112	612	128	224	292	368	580	406	728	620	228	4432
d__Bacteria;k__unclassified_d__Bacteria;p__Bacteroidota;c__Bacteroidia;o__Bacteroidales;f__unclassified_o__Bacteroidales;g__Candidatus_Avimuribaculum;s__Candidatus_Avimuribaculum_pullicola	140	92	2348	0	156	194	12	0	4	146	1184	152	4428
d__Bacteria;k__unclassified_d__Bacteria;p__Firmicutes;c__Clostridia;o__Eubacteriales;f__Clostridiaceae;g__Butyricicoccus;s__unclassified_g__Butyricicoccus	364	424	282	356	300	376	602	272	410	352	360	330	4428
d__Bacteria;k__unclassified_d__Bacteria;p__Firmicutes;c__Clostridia;o__Eubacteriales;f__Lachnospiraceae;g__Blautia;s__Blautia_sp._DFI.9.9	86	186	550	418	264	140	256	468	454	678	694	230	4424
d__Bacteria;k__unclassified_d__Bacteria;p__Firmicutes;c__Clostridia;o__Eubacteriales;f__Clostridiaceae;g__Clostridium;s__Clostridium_sp._AM29-11AC	198	146	920	132	130	330	216	278	176	630	1122	142	4420
d__Bacteria;k__unclassified_d__Bacteria;p__Firmicutes;c__Clostridia;o__unclassified_c__Clostridia;f__unclassified_c__Clostridia;g__Candidatus_Faecaligallichristensenella;s__Candidatus_Faecaligallichristensenella_faecipullorum	164	190	908	102	24	268	24	184	162	790	1588	14	4418
d__Bacteria;k__unclassified_d__Bacteria;p__Deferribacteres;c__Deferribacteres;o__Deferribacterales;f__unclassified_o__Deferribacterales;g__unclassified_o__Deferribacterales;s__Deferribacterales_bacterium	36	42	138	12	1930	42	236	0	10	394	242	1332	4414
d__Bacteria;k__unclassified_d__Bacteria;p__Firmicutes;c__Clostridia;o__Eubacteriales;f__Lachnospiraceae;g__Butyrivibrio;s__Butyrivibrio_sp._FCS006	88	196	458	290	482	94	644	70	188	858	568	478	4414
d__Eukaryota;k__unclassified_d__Eukaryota;p__unclassified_d__Eukaryota;c__Bigyra;o__Opalinata;f__Blastocystidae;g__Blastocystis;s__Blastocystis_sp._subtype_1	12	18	0	8	0	274	0	3384	710	0	0	0	4406
d__Bacteria;k__unclassified_d__Bacteria;p__Firmicutes;c__Clostridia;o__Eubacteriales;f__Oscillospiraceae;g__unclassified_f__Oscillospiraceae;s__Oscillospiraceae_bacterium_CLA-AA-H269	248	316	736	358	174	326	114	80	296	934	680	142	4404
d__Bacteria;k__unclassified_d__Bacteria;p__Actinobacteria;c__Coriobacteriia;o__unclassified_c__Coriobacteriia;f__unclassified_c__Coriobacteriia;g__Candidatus_Aphodovivens;s__Candidatus_Aphodovivens_avicola	158	192	354	306	258	168	714	384	362	676	522	308	4402
d__Bacteria;k__unclassified_d__Bacteria;p__Firmicutes;c__Clostridia;o__Eubacteriales;f__Clostridiaceae;g__Clostridium;s__Clostridium_sp._NSJ-6	540	302	272	220	552	330	76	586	368	502	284	370	4402
d__Bacteria;k__unclassified_d__Bacteria;p__Bacteroidota;c__Bacteroidia;o__Bacteroidales;f__Muribaculaceae;g__Candidatus_Homeothermus;s__Candidatus_Homeothermus_sp.	0	68	2134	46	52	4	10	0	130	214	1702	32	4392
d__Bacteria;k__unclassified_d__Bacteria;p__Firmicutes;c__Clostridia;o__Eubacteriales;f__Clostridiaceae;g__Clostridium;s__Clostridium_sp._CAG:492	182	182	1236	146	40	182	94	70	188	824	1182	64	4390
d__Bacteria;k__unclassified_d__Bacteria;p__Firmicutes;c__Negativicutes;o__unclassified_c__Negativicutes;f__unclassified_c__Negativicutes;g__unclassified_c__Negativicutes;s__Negativicutes_bacterium	138	220	392	358	562	144	214	292	310	804	522	434	4390
d__Bacteria;k__unclassified_d__Bacteria;p__unclassified_d__Bacteria;c__unclassified_d__Bacteria;o__unclassified_d__Bacteria;f__unclassified_d__Bacteria;g__unclassified_d__Bacteria;s__Candidatus_Dojkabacteria_bacterium	272	302	422	196	668	314	234	322	320	456	430	454	4390
d__Bacteria;k__unclassified_d__Bacteria;p__Firmicutes;c__Clostridia;o__Eubacteriales;f__Lachnospiraceae;g__Candidatus_Scybalocola;s__Candidatus_Scybalocola_faecigallinarum	176	222	670	362	112	184	404	128	276	812	828	206	4380
d__Bacteria;k__unclassified_d__Bacteria;p__Proteobacteria;c__Deltaproteobacteria;o__Desulfovibrionales;f__Desulfovibrionaceae;g__Bilophila;s__Bilophila_wadsworthia	118	120	32	260	1704	102	354	198	262	216	64	948	4378
d__Bacteria;k__unclassified_d__Bacteria;p__Firmicutes;c__Clostridia;o__Eubacteriales;f__Oscillospiraceae;g__Candidatus_Avoscillospira;s__Candidatus_Avoscillospira_avicola	404	228	934	84	106	584	84	42	112	684	1018	96	4376
d__Bacteria;k__unclassified_d__Bacteria;p__Firmicutes;c__Clostridia;o__Eubacteriales;f__Clostridiaceae;g__Clostridium;s__Clostridium_sp._AT4	162	186	828	266	102	156	206	48	174	1246	864	138	4376
d__Bacteria;k__unclassified_d__Bacteria;p__Firmicutes;c__Clostridia;o__Eubacteriales;f__Clostridiaceae;g__Butyricicoccus;s__Butyricicoccus_faecihominis	252	324	618	476	258	262	156	164	350	540	766	200	4366
d__Bacteria;k__unclassified_d__Bacteria;p__Firmicutes;c__Clostridia;o__Eubacteriales;f__unclassified_o__Eubacteriales;g__Candidatus_Scatomorpha;s__Candidatus_Scatomorpha_merdigallinarum	216	168	300	12	1172	256	376	52	40	582	362	830	4366
d__Bacteria;k__unclassified_d__Bacteria;p__Firmicutes;c__Clostridia;o__Eubacteriales;f__Lachnospiraceae;g__Lacrimispora;s__Lacrimispora_celerecrescens	140	246	552	380	250	192	264	456	470	598	636	176	4360
d__Bacteria;k__unclassified_d__Bacteria;p__Firmicutes;c__Clostridia;o__Eubacteriales;f__Lachnospiraceae;g__unclassified_f__Lachnospiraceae;s__Lachnospiraceae_bacterium_CLA-AA-H276	142	196	454	394	382	110	644	114	308	580	664	368	4356
d__Bacteria;k__unclassified_d__Bacteria;p__Actinobacteria;c__Coriobacteriia;o__Eggerthellales;f__Eggerthellaceae;g__Cryptobacterium;s__Cryptobacterium_curtum	142	132	570	86	166	182	656	454	298	790	600	274	4350
d__Bacteria;k__unclassified_d__Bacteria;p__Firmicutes;c__Clostridia;o__Eubacteriales;f__Clostridiaceae;g__Clostridium;s__Clostridium_zeae	340	324	284	438	558	280	138	398	372	510	300	406	4348
d__Viruses;k__Heunggongvirae;p__Uroviricota;c__Caudoviricetes;o__unclassified_c__Caudoviricetes;f__Siphoviridae;g__unclassified_f__Siphoviridae;s__Siphoviridae_sp._ctKcB20	46	44	978	2	382	66	156	102	52	1252	984	284	4348
d__Bacteria;k__unclassified_d__Bacteria;p__Firmicutes;c__Erysipelotrichia;o__Erysipelotrichales;f__Erysipelotrichaceae;g__Holdemania;s__Holdemania_filiformis	106	230	350	424	408	152	668	196	404	456	482	460	4336
d__Bacteria;k__unclassified_d__Bacteria;p__Firmicutes;c__Clostridia;o__Eubacteriales;f__Oscillospiraceae;g__Anaerotruncus;s__Anaerotruncus_rubiinfantis	352	334	326	90	230	452	974	182	156	360	550	330	4336
d__Bacteria;k__unclassified_d__Bacteria;p__Firmicutes;c__Clostridia;o__Eubacteriales;f__Oscillospiraceae;g__Ruminococcus;s__Ruminococcus_sp._AM42-11	184	248	630	262	366	180	190	90	190	892	774	324	4330
d__Bacteria;k__unclassified_d__Bacteria;p__Firmicutes;c__Clostridia;o__Eubacteriales;f__Lachnospiraceae;g__unclassified_f__Lachnospiraceae;s__Lachnospiraceae_bacterium_CAG:215	110	400	506	834	70	106	56	172	676	644	688	68	4330
d__Bacteria;k__unclassified_d__Bacteria;p__Firmicutes;c__Clostridia;o__Eubacteriales;f__Lachnospiraceae;g__Roseburia;s__Roseburia_sp._CAG:471	74	86	788	160	36	134	206	396	346	1062	942	98	4328
d__Viruses;k__Heunggongvirae;p__Uroviricota;c__Caudoviricetes;o__unclassified_c__Caudoviricetes;f__Podoviridae;g__unclassified_f__Podoviridae;s__Podoviridae_sp._ctgHy19	6	52	152	116	1766	32	108	230	152	476	124	1112	4326
d__Bacteria;k__unclassified_d__Bacteria;p__Actinobacteria;c__Actinomycetia;o__Corynebacteriales;f__Mycobacteriaceae;g__Mycobacterium;s__Mycobacterium_ahvazicum	228	232	516	222	138	212	704	146	244	696	622	346	4306
d__Bacteria;k__unclassified_d__Bacteria;p__Firmicutes;c__Erysipelotrichia;o__Erysipelotrichales;f__Erysipelotrichaceae;g__Massilicoli;s__Massilicoli_timonensis	100	120	816	144	296	140	260	210	244	854	862	258	4304
d__Bacteria;k__unclassified_d__Bacteria;p__Firmicutes;c__Clostridia;o__Eubacteriales;f__Lachnospiraceae;g__Butyrivibrio;s__Butyrivibrio_sp._TB	116	178	128	230	330	86	1702	84	184	264	416	574	4292
d__Bacteria;k__unclassified_d__Bacteria;p__Firmicutes;c__Clostridia;o__Eubacteriales;f__Oscillospiraceae;g__Ruminococcus;s__Ruminococcus_sp._AF21-3	64	204	278	428	190	86	1058	260	368	404	624	322	4286
d__Bacteria;k__unclassified_d__Bacteria;p__Firmicutes;c__Clostridia;o__Eubacteriales;f__Peptococcaceae;g__Dehalobacterium;s__Dehalobacterium_formicoaceticum	136	114	576	44	84	136	1510	58	56	286	888	396	4284
d__Bacteria;k__unclassified_d__Bacteria;p__Actinobacteria;c__Coriobacteriia;o__Coriobacteriales;f__Atopobiaceae;g__Olsenella;s__Olsenella_sp._SW781	24	42	768	140	122	40	560	192	140	1218	784	250	4280
d__Bacteria;k__unclassified_d__Bacteria;p__Firmicutes;c__Clostridia;o__Eubacteriales;f__Oscillospiraceae;g__Lawsonibacter;s__Lawsonibacter_hominis	396	306	666	238	110	492	40	298	412	338	892	86	4274
d__Bacteria;k__unclassified_d__Bacteria;p__Firmicutes;c__Bacilli;o__Bacillales;f__Bacillaceae;g__Evansella;s__Evansella_cellulosilytica	6	10	80	4	2236	10	2	14	2	486	82	1338	4270
d__Bacteria;k__unclassified_d__Bacteria;p__Firmicutes;c__unclassified_p__Firmicutes;o__unclassified_p__Firmicutes;f__unclassified_p__Firmicutes;g__unclassified_p__Firmicutes;s__Firmicutes_bacterium_AM41-11	32	24	912	46	92	40	422	90	50	1384	984	192	4268
d__Bacteria;k__unclassified_d__Bacteria;p__Firmicutes;c__unclassified_p__Firmicutes;o__unclassified_p__Firmicutes;f__unclassified_p__Firmicutes;g__Candidatus_Faecenecus;s__Candidatus_Faecenecus_gallistercoris	90	80	972	70	234	130	292	138	158	806	1078	214	4262
d__Bacteria;k__unclassified_d__Bacteria;p__Actinobacteria;c__Coriobacteriia;o__Eggerthellales;f__Eggerthellaceae;g__Gordonibacter;s__Gordonibacter_sp._28C	256	202	336	158	186	260	658	474	274	654	512	288	4258
d__Bacteria;k__unclassified_d__Bacteria;p__Firmicutes;c__Clostridia;o__Eubacteriales;f__Lachnospiraceae;g__Eisenbergiella;s__Candidatus_Eisenbergiella_pullicola	102	122	246	154	106	290	400	1490	352	366	458	170	4256
d__Bacteria;k__unclassified_d__Bacteria;p__Firmicutes;c__Erysipelotrichia;o__Erysipelotrichales;f__Erysipelotrichaceae;g__Massilimicrobiota;s__Massilimicrobiota_sp._An142	52	20	530	50	296	82	1126	78	88	742	668	522	4254
d__Bacteria;k__unclassified_d__Bacteria;p__Firmicutes;c__Clostridia;o__Eubacteriales;f__Lachnospiraceae;g__Lachnoclostridium;s__[Clostridium]_fimetarium	398	222	612	260	170	316	334	178	232	636	692	202	4252
d__Bacteria;k__unclassified_d__Bacteria;p__Firmicutes;c__Clostridia;o__Eubacteriales;f__Clostridiaceae;g__Clostridium;s__Clostridium_kluyveri	212	276	300	400	560	318	62	364	414	478	476	388	4248
d__Bacteria;k__unclassified_d__Bacteria;p__Firmicutes;c__Clostridia;o__Eubacteriales;f__Clostridiaceae;g__Clostridium;s__Clostridium_sp._AF34-13	116	310	318	384	894	168	252	154	278	480	300	590	4244
d__Bacteria;k__unclassified_d__Bacteria;p__Firmicutes;c__Clostridia;o__Eubacteriales;f__Oscillospiraceae;g__Ruminiclostridium;s__Ruminiclostridium_papyrosolvens	362	344	278	278	624	368	218	234	328	386	348	470	4238
d__Bacteria;k__unclassified_d__Bacteria;p__Firmicutes;c__Clostridia;o__Eubacteriales;f__Lachnospiraceae;g__Anaerosporobacter;s__Anaerosporobacter_faecicola	642	214	562	298	204	460	232	136	252	490	538	210	4238
d__Bacteria;k__unclassified_d__Bacteria;p__Firmicutes;c__Clostridia;o__Eubacteriales;f__Clostridiaceae;g__Clostridium;s__Clostridium_sp._AF32-12BH	288	280	544	36	414	274	304	80	66	946	626	378	4236
d__Archaea;k__unclassified_d__Archaea;p__Euryarchaeota;c__Thermococci;o__Thermococcales;f__Thermococcaceae;g__Thermococcus;s__Thermococcus_sp._40_45	128	258	182	430	214	180	750	586	548	320	336	296	4228
d__Bacteria;k__unclassified_d__Bacteria;p__Firmicutes;c__Clostridia;o__Eubacteriales;f__Clostridiaceae;g__Clostridium;s__Clostridium_jeddahense	334	296	580	166	304	346	116	186	244	730	700	224	4226
d__Bacteria;k__unclassified_d__Bacteria;p__Bacteroidota;c__Bacteroidia;o__Bacteroidales;f__Bacteroidaceae;g__Bacteroides;s__Bacteroides_sp._OF04-15BH	10	0	2092	0	308	0	0	0	0	282	1350	164	4206
d__Bacteria;k__unclassified_d__Bacteria;p__Firmicutes;c__Clostridia;o__Eubacteriales;f__Clostridiaceae;g__Clostridium;s__Clostridium_sp._MCC344	192	170	196	186	516	194	750	444	348	416	308	482	4202
d__Bacteria;k__unclassified_d__Bacteria;p__Firmicutes;c__Clostridia;o__Eubacteriales;f__Clostridiaceae;g__Clostridium;s__Clostridium_vincentii	1396	358	42	186	528	786	50	142	182	110	74	346	4200
d__Bacteria;k__unclassified_d__Bacteria;p__Firmicutes;c__Clostridia;o__Eubacteriales;f__Lachnospiraceae;g__Lachnospira;s__uncultured_Lachnospira_sp.	236	296	652	146	74	278	142	122	168	1222	774	90	4200
d__Bacteria;k__unclassified_d__Bacteria;p__Firmicutes;c__Clostridia;o__Eubacteriales;f__Eubacteriales_Family_XIII._Incertae_Sedis;g__unclassified_f__Eubacteriales_Family_XIII._Incertae_Sedis;s__[Eubacterium]_nodatum	24	70	258	206	406	40	1544	64	126	486	308	658	4190
d__Bacteria;k__unclassified_d__Bacteria;p__Firmicutes;c__Clostridia;o__Eubacteriales;f__Oscillospiraceae;g__Dysosmobacter;s__Dysosmobacter_acutus	784	330	182	74	334	916	414	350	230	116	184	270	4184
d__Bacteria;k__unclassified_d__Bacteria;p__Actinobacteria;c__Coriobacteriia;o__Eggerthellales;f__Eggerthellaceae;g__Adlercreutzia;s__Adlercreutzia_sp._DSM_108611	56	60	648	82	118	166	326	520	262	1054	718	172	4182
d__Bacteria;k__unclassified_d__Bacteria;p__Actinobacteria;c__Coriobacteriia;o__Eggerthellales;f__Eggerthellaceae;g__Gordonibacter;s__Candidatus_Gordonibacter_avicola	128	306	276	482	168	190	476	488	526	510	366	260	4176
d__Bacteria;k__unclassified_d__Bacteria;p__Actinobacteria;c__Coriobacteriia;o__Eggerthellales;f__Eggerthellaceae;g__Rubneribacter;s__Candidatus_Rubneribacter_avistercoris	188	324	216	632	170	182	538	474	580	344	242	282	4172
d__Bacteria;k__unclassified_d__Bacteria;p__Firmicutes;c__Clostridia;o__Eubacteriales;f__Eubacteriales_Family_XIII._Incertae_Sedis;g__Mogibacterium;s__Mogibacterium_pumilum	168	258	404	336	412	150	570	152	298	556	440	424	4168
d__Bacteria;k__unclassified_d__Bacteria;p__Bacteroidota;c__Bacteroidia;o__Bacteroidales;f__Prevotellaceae;g__Prevotella;s__Prevotella_sp._CAG:485	2	258	1628	150	162	2	4	2	418	164	1284	92	4166
d__Bacteria;k__unclassified_d__Bacteria;p__Firmicutes;c__Clostridia;o__Eubacteriales;f__Lachnospiraceae;g__Butyrivibrio;s__Butyrivibrio_sp._NC2007	114	246	594	298	254	130	192	102	228	1104	704	180	4146
d__Bacteria;k__unclassified_d__Bacteria;p__Proteobacteria;c__Gammaproteobacteria;o__Enterobacterales;f__Enterobacteriaceae;g__Shigella;s__Shigella_boydii	972	598	10	552	90	608	40	506	588	32	16	132	4144
d__Eukaryota;k__Metazoa;p__Chordata;c__Mammalia;o__Chiroptera;f__Phyllostomidae;g__Artibeus;s__Artibeus_jamaicensis	0	112	0	214	1116	32	730	274	338	172	96	1058	4142
d__Bacteria;k__unclassified_d__Bacteria;p__Actinobacteria;c__Coriobacteriia;o__Eggerthellales;f__Eggerthellaceae;g__Slackia;s__Slackia_faecicanis	288	162	188	96	120	382	256	1194	772	342	210	126	4136
d__Bacteria;k__unclassified_d__Bacteria;p__Firmicutes;c__unclassified_p__Firmicutes;o__unclassified_p__Firmicutes;f__unclassified_p__Firmicutes;g__unclassified_p__Firmicutes;s__Firmicutes_bacterium_AM55-24TS	158	138	866	156	364	206	98	168	184	484	1098	214	4134
d__Bacteria;k__unclassified_d__Bacteria;p__Firmicutes;c__Bacilli;o__Lactobacillales;f__Lactobacillaceae;g__Limosilactobacillus;s__Limosilactobacillus_mucosae	510	174	200	206	124	90	1694	80	142	348	248	316	4132
d__Bacteria;k__unclassified_d__Bacteria;p__Firmicutes;c__Clostridia;o__Eubacteriales;f__Clostridiaceae;g__Clostridium;s__Clostridium_sp._NSJ-145	370	268	356	232	500	270	92	378	356	494	398	416	4130
d__Bacteria;k__unclassified_d__Bacteria;p__Firmicutes;c__Clostridia;o__Eubacteriales;f__Lachnospiraceae;g__Lachnoclostridium;s__Candidatus_Lachnoclostridium_stercorigallinarum	38	50	956	60	66	24	230	42	48	1494	1020	100	4128
d__Bacteria;k__unclassified_d__Bacteria;p__Firmicutes;c__Tissierellia;o__Tissierellales;f__Peptoniphilaceae;g__unclassified_f__Peptoniphilaceae;s__Peptoniphilaceae_bacterium	114	94	630	4	160	124	774	102	52	946	732	384	4116
d__Eukaryota;k__unclassified_d__Eukaryota;p__Evosea;c__unclassified_p__Evosea;o__Mastigamoebida;f__Entamoebidae;g__Entamoeba;s__Entamoeba_invadens	22	522	18	1438	656	14	86	112	734	80	20	414	4116
d__Bacteria;k__unclassified_d__Bacteria;p__Firmicutes;c__Clostridia;o__Eubacteriales;f__Oscillospiraceae;g__Ruminococcus;s__Ruminococcus_sp._NSJ-71	166	260	370	392	1036	274	124	104	286	186	318	598	4114
d__Bacteria;k__unclassified_d__Bacteria;p__Firmicutes;c__Clostridia;o__Eubacteriales;f__unclassified_o__Eubacteriales;g__unclassified_o__Eubacteriales;s__uncultured_Eubacteriales_bacterium	344	198	642	88	154	438	254	260	220	526	778	210	4112
d__Bacteria;k__unclassified_d__Bacteria;p__Firmicutes;c__Clostridia;o__Eubacteriales;f__Lachnospiraceae;g__unclassified_f__Lachnospiraceae;s__Lachnospiraceae_bacterium_A10	352	580	418	428	24	340	170	252	380	644	434	86	4108
d__Bacteria;k__unclassified_d__Bacteria;p__Firmicutes;c__Clostridia;o__Eubacteriales;f__unclassified_o__Eubacteriales;g__Candidatus_Gallacutalibacter;s__Candidatus_Gallacutalibacter_pullicola	16	46	534	76	1094	54	268	90	84	550	506	788	4106
d__Bacteria;k__unclassified_d__Bacteria;p__Firmicutes;c__Clostridia;o__Eubacteriales;f__Oscillospiraceae;g__Anaeromassilibacillus;s__Anaeromassilibacillus_sp._An250	224	248	204	230	832	212	476	226	204	294	226	726	4102
d__Bacteria;k__unclassified_d__Bacteria;p__Bacteroidota;c__Bacteroidia;o__Bacteroidales;f__Bacteroidaceae;g__Bacteroides;s__Candidatus_Bacteroides_pullicola	0	10	62	2	2114	30	2	20	24	470	44	1312	4090
d__Bacteria;k__unclassified_d__Bacteria;p__unclassified_d__Bacteria;c__unclassified_d__Bacteria;o__unclassified_d__Bacteria;f__unclassified_d__Bacteria;g__unclassified_d__Bacteria;s__uncultured_bacterium_DCM001Kan20	336	506	80	556	250	390	266	574	584	180	126	242	4090
d__Bacteria;k__unclassified_d__Bacteria;p__Firmicutes;c__Clostridia;o__Eubacteriales;f__Lachnospiraceae;g__Eisenbergiella;s__Candidatus_Eisenbergiella_intestinigallinarum	64	150	766	362	28	98	132	84	274	1178	896	52	4084
d__Bacteria;k__unclassified_d__Bacteria;p__Firmicutes;c__Clostridia;o__Eubacteriales;f__Eubacteriaceae;g__Eubacterium;s__Eubacterium_sp._OM08-24	212	274	448	462	474	252	310	204	434	334	438	236	4078
d__Viruses;k__Heunggongvirae;p__Uroviricota;c__Caudoviricetes;o__unclassified_c__Caudoviricetes;f__Siphoviridae;g__unclassified_f__Siphoviridae;s__Siphoviridae_sp._cto6l14	4	28	52	10	68	14	3020	20	10	72	120	660	4078
d__Bacteria;k__unclassified_d__Bacteria;p__Firmicutes;c__Clostridia;o__Eubacteriales;f__Clostridiaceae;g__Clostridium;s__Clostridium_algidicarnis	250	252	722	290	354	266	156	252	290	376	614	242	4064
d__Viruses;k__Heunggongvirae;p__Uroviricota;c__Caudoviricetes;o__unclassified_c__Caudoviricetes;f__Siphoviridae;g__unclassified_f__Siphoviridae;s__Siphoviridae_sp._ctr2f5	24	56	118	146	1424	10	706	20	160	336	132	932	4064
d__Bacteria;k__unclassified_d__Bacteria;p__Firmicutes;c__Clostridia;o__Eubacteriales;f__Clostridiaceae;g__Clostridium;s__Clostridium_felsineum	318	298	120	290	704	334	340	340	352	290	160	514	4060
d__Bacteria;k__unclassified_d__Bacteria;p__Firmicutes;c__Clostridia;o__Eubacteriales;f__unclassified_o__Eubacteriales;g__Candidatus_Ventricola;s__Candidatus_Ventricola_intestinavium	262	280	774	168	186	330	16	148	212	554	1024	102	4056
d__Bacteria;k__unclassified_d__Bacteria;p__Firmicutes;c__Clostridia;o__Eubacteriales;f__Lachnospiraceae;g__Dorea;s__Dorea_sp._OM02-2LB	152	218	568	206	424	240	138	274	164	772	652	248	4056
d__Bacteria;k__unclassified_d__Bacteria;p__Tenericutes;c__Mollicutes;o__Anaeroplasmatales;f__Anaeroplasmataceae;g__Anaeroplasma;s__Anaeroplasma_bactoclasticum	268	164	1122	56	134	222	114	28	76	626	1078	168	4056
d__Bacteria;k__unclassified_d__Bacteria;p__Firmicutes;c__unclassified_p__Firmicutes;o__unclassified_p__Firmicutes;f__unclassified_p__Firmicutes;g__unclassified_p__Firmicutes;s__Firmicutes_bacterium_CAG:145	258	218	480	148	270	256	132	562	396	540	572	220	4052
d__Bacteria;k__unclassified_d__Bacteria;p__Firmicutes;c__Clostridia;o__Eubacteriales;f__Oscillospiraceae;g__unclassified_f__Oscillospiraceae;s__Ruminococcaceae_bacterium_YRB3002	262	364	164	662	266	242	266	458	538	296	224	310	4052
d__Bacteria;k__unclassified_d__Bacteria;p__Firmicutes;c__Clostridia;o__Eubacteriales;f__Clostridiaceae;g__Clostridium;s__Clostridium_sp._AF36-4	106	56	728	46	104	108	474	92	72	1184	878	200	4048
d__Bacteria;k__unclassified_d__Bacteria;p__Actinobacteria;c__Actinomycetia;o__Bifidobacteriales;f__Bifidobacteriaceae;g__Gardnerella;s__Gardnerella_vaginalis	82	208	594	298	150	84	420	28	236	950	782	212	4044
d__Bacteria;k__unclassified_d__Bacteria;p__Firmicutes;c__Clostridia;o__Eubacteriales;f__unclassified_o__Eubacteriales;g__Colidextribacter;s__Colidextribacter_sp._OB.20	254	256	448	168	530	296	258	220	238	476	536	360	4040
d__Bacteria;k__unclassified_d__Bacteria;p__Firmicutes;c__Clostridia;o__Eubacteriales;f__Oscillospiraceae;g__Pusillibacter;s__Pusillibacter_faecalis	268	240	158	224	1176	512	18	128	178	262	126	748	4038
d__Bacteria;k__unclassified_d__Bacteria;p__Firmicutes;c__Negativicutes;o__Veillonellales;f__Veillonellaceae;g__Megasphaera;s__Megasphaera_sp.	128	136	440	194	434	134	634	140	196	660	468	464	4028
d__Bacteria;k__unclassified_d__Bacteria;p__Firmicutes;c__Clostridia;o__Eubacteriales;f__Clostridiaceae;g__Clostridium;s__Clostridium_sardiniense	504	242	158	186	638	396	64	552	384	326	184	394	4028
d__Bacteria;k__unclassified_d__Bacteria;p__Firmicutes;c__Bacilli;o__Bacillales;f__Bacillaceae;g__Bacillus;s__Bacillus_sp._CAG:988	406	258	992	114	28	378	30	48	112	610	1018	30	4024
d__Bacteria;k__unclassified_d__Bacteria;p__Firmicutes;c__Clostridia;o__Eubacteriales;f__Oscillospiraceae;g__Ruminococcus;s__Ruminococcus_sp._AM40-10AC	194	202	430	126	424	168	430	198	132	622	628	456	4010
d__Bacteria;k__unclassified_d__Bacteria;p__Actinobacteria;c__Coriobacteriia;o__Eggerthellales;f__Eggerthellaceae;g__Adlercreutzia;s__Adlercreutzia_sp._ZJ473	176	314	254	624	148	172	516	372	592	316	308	218	4010
d__Bacteria;k__unclassified_d__Bacteria;p__Firmicutes;c__Clostridia;o__Eubacteriales;f__Oscillospiraceae;g__Ruminococcus;s__Ruminococcus_sp._AF42-9BH	64	100	298	144	126	88	1234	328	188	376	596	468	4010
d__Viruses;k__unclassified_d__Viruses;p__unclassified_d__Viruses;c__unclassified_d__Viruses;o__unclassified_d__Viruses;f__unclassified_d__Viruses;g__unclassified_d__Viruses;s__Prokaryotic_dsDNA_virus_sp.	46	122	200	102	898	90	774	120	70	374	312	900	4008
d__Bacteria;k__unclassified_d__Bacteria;p__Firmicutes;c__Clostridia;o__Eubacteriales;f__Clostridiaceae;g__Clostridium;s__Clostridium_sp._WB02_MRS01	36	116	382	242	714	44	394	94	266	720	478	506	3992
d__Bacteria;k__unclassified_d__Bacteria;p__Acidobacteria;c__unclassified_p__Acidobacteria;o__unclassified_p__Acidobacteria;f__unclassified_p__Acidobacteria;g__unclassified_p__Acidobacteria;s__Acidobacteria_bacterium	164	256	140	552	726	152	352	272	508	202	192	474	3990
d__Bacteria;k__unclassified_d__Bacteria;p__Firmicutes;c__Clostridia;o__Eubacteriales;f__unclassified_o__Eubacteriales;g__Candidatus_Faecousia;s__Candidatus_Faecousia_faecigallinarum	162	156	1458	164	80	136	16	90	162	382	1138	42	3986
d__Viruses;k__Heunggongvirae;p__Uroviricota;c__Caudoviricetes;o__unclassified_c__Caudoviricetes;f__Siphoviridae;g__unclassified_f__Siphoviridae;s__Siphoviridae_sp._ctqwY3	4	420	306	1254	32	18	2	60	1028	494	354	12	3984
d__Bacteria;k__unclassified_d__Bacteria;p__Bacteroidota;c__Bacteroidia;o__Bacteroidales;f__Prevotellaceae;g__Paraprevotella;s__Candidatus_Paraprevotella_stercorigallinarum	176	190	928	116	276	264	80	192	172	646	790	152	3982
d__Bacteria;k__unclassified_d__Bacteria;p__Firmicutes;c__Clostridia;o__Eubacteriales;f__Clostridiaceae;g__Clostridium;s__Clostridium_sp._AF22-10	184	248	164	484	836	94	364	138	446	310	182	530	3980
d__Bacteria;k__unclassified_d__Bacteria;p__Firmicutes;c__unclassified_p__Firmicutes;o__unclassified_p__Firmicutes;f__unclassified_p__Firmicutes;g__unclassified_p__Firmicutes;s__Firmicutes_bacterium_AF36-3BH	556	368	592	108	100	614	76	210	246	328	696	84	3978
d__Bacteria;k__unclassified_d__Bacteria;p__Firmicutes;c__Clostridia;o__Eubacteriales;f__Lachnospiraceae;g__Candidatus_Scybalocola;s__Candidatus_Scybalocola_faecavium	238	174	472	148	502	202	490	62	56	660	538	430	3972
d__Bacteria;k__unclassified_d__Bacteria;p__Thermotogae;c__Thermotogae;o__Thermotogales;f__Thermotogaceae;g__Thermotoga;s__Thermotoga_sp._TBYP3.1.4.1	74	104	750	70	100	92	476	100	74	1080	832	208	3960
d__Bacteria;k__unclassified_d__Bacteria;p__Bacteroidota;c__Bacteroidia;o__Bacteroidales;f__Barnesiellaceae;g__Coprobacter;s__Coprobacter_fastidiosus	42	36	1754	30	84	54	0	26	52	456	1336	84	3954
d__Bacteria;k__unclassified_d__Bacteria;p__Planctomycetota;c__Phycisphaerae;o__unclassified_c__Phycisphaerae;f__unclassified_c__Phycisphaerae;g__unclassified_c__Phycisphaerae;s__Phycisphaerae_bacterium	168	120	278	78	1224	166	160	92	108	514	284	758	3950
d__Viruses;k__unclassified_d__Viruses;p__unclassified_d__Viruses;c__unclassified_d__Viruses;o__unclassified_d__Viruses;f__unclassified_d__Viruses;g__unclassified_d__Viruses;s__virus_sp._ctE0n6	250	306	42	672	880	130	110	250	572	120	50	566	3948
d__Bacteria;k__unclassified_d__Bacteria;p__Firmicutes;c__Erysipelotrichia;o__Erysipelotrichales;f__Erysipelotrichaceae;g__Candidatus_Stoquefichus;s__Candidatus_Stoquefichus_massiliensis	22	18	718	56	382	74	248	330	228	814	752	300	3942
d__Bacteria;k__unclassified_d__Bacteria;p__Firmicutes;c__Clostridia;o__Eubacteriales;f__Lachnospiraceae;g__unclassified_f__Lachnospiraceae;s__Lachnospiraceae_bacterium_AM23-2LB	6	362	376	1064	230	8	50	26	628	552	510	128	3940
d__Bacteria;k__unclassified_d__Bacteria;p__Actinobacteria;c__Coriobacteriia;o__Eggerthellales;f__Eggerthellaceae;g__Eggerthella;s__Eggerthella_sp._YY7918	220	260	378	282	150	234	454	418	412	512	434	184	3938
d__Bacteria;k__unclassified_d__Bacteria;p__Actinobacteria;c__Coriobacteriia;o__Eggerthellales;f__Eggerthellaceae;g__Eggerthella;s__Eggerthella_sinensis	216	206	306	156	376	254	602	278	280	458	448	356	3936
d__Bacteria;k__unclassified_d__Bacteria;p__Firmicutes;c__Clostridia;o__Eubacteriales;f__Lachnospiraceae;g__Oribacterium;s__Oribacterium_sinus	60	156	324	248	232	98	936	262	248	524	446	394	3928
d__Bacteria;k__unclassified_d__Bacteria;p__Firmicutes;c__Clostridia;o__Eubacteriales;f__Lachnospiraceae;g__unclassified_f__Lachnospiraceae;s__Lachnospiraceae_bacterium_10-1	618	742	384	78	90	774	112	40	88	450	466	86	3928
d__Bacteria;k__unclassified_d__Bacteria;p__Firmicutes;c__Clostridia;o__Eubacteriales;f__Lachnospiraceae;g__Blautia;s__Blautia_sp._CAG:52	102	230	324	366	268	204	124	656	522	494	376	262	3928
d__Bacteria;k__unclassified_d__Bacteria;p__Firmicutes;c__Clostridia;o__Eubacteriales;f__Lachnospiraceae;g__Dorea;s__Candidatus_Dorea_faecipullorum	216	162	358	68	374	238	336	518	356	462	492	348	3928
d__Bacteria;k__unclassified_d__Bacteria;p__Firmicutes;c__Bacilli;o__Bacillales;f__Paenibacillaceae;g__Paenibacillus;s__Paenibacillus_naphthalenovorans	122	238	404	398	396	140	208	338	504	606	288	284	3926
d__Eukaryota;k__Viridiplantae;p__Streptophyta;c__Marchantiopsida;o__Marchantiales;f__Marchantiaceae;g__Marchantia;s__Marchantia_paleacea	130	168	508	170	276	164	316	200	184	906	616	286	3924
d__Bacteria;k__unclassified_d__Bacteria;p__Firmicutes;c__Clostridia;o__Eubacteriales;f__Oscillospiraceae;g__Fastidiosipila;s__Fastidiosipila_sp.	126	224	280	282	808	138	98	178	268	534	334	648	3918
d__Bacteria;k__unclassified_d__Bacteria;p__Firmicutes;c__Clostridia;o__Eubacteriales;f__Oscillospiraceae;g__Ruminococcus;s__Ruminococcus_sp._BSD2780120874_150323_B10	308	322	784	378	180	374	130	92	310	192	666	182	3918
d__Viruses;k__Heunggongvirae;p__Uroviricota;c__Caudoviricetes;o__unclassified_c__Caudoviricetes;f__unclassified_c__Caudoviricetes;g__Cequinquevirus;s__Cequinquevirus_Ld17	0	56	14	214	632	122	168	1404	738	148	52	368	3916
d__Bacteria;k__unclassified_d__Bacteria;p__Firmicutes;c__Erysipelotrichia;o__Erysipelotrichales;f__Erysipelotrichaceae;g__Dielma;s__Dielma_fastidiosa	74	162	346	322	400	120	622	278	348	418	466	354	3910
d__Bacteria;k__unclassified_d__Bacteria;p__Firmicutes;c__Clostridia;o__Eubacteriales;f__Lachnospiraceae;g__Faecalicatena;s__Faecalicatena_sp._BF-R-105	226	214	616	132	228	302	264	110	146	714	732	222	3906
d__Bacteria;k__unclassified_d__Bacteria;p__Firmicutes;c__Clostridia;o__Eubacteriales;f__Clostridiaceae;g__Clostridium;s__Clostridium_sp._CAG:352	118	184	674	290	786	134	182	198	234	266	346	490	3902
d__Bacteria;k__unclassified_d__Bacteria;p__Proteobacteria;c__Epsilonproteobacteria;o__Campylobacterales;f__Campylobacteraceae;g__Campylobacter;s__Campylobacter_jejuni	226	306	210	402	828	236	192	204	334	300	172	486	3896
d__Bacteria;k__unclassified_d__Bacteria;p__Firmicutes;c__Clostridia;o__Eubacteriales;f__Oscillospiraceae;g__Hydrogenoanaerobacterium;s__Hydrogenoanaerobacterium_saccharovorans	170	162	322	128	448	264	444	312	280	406	486	464	3886
d__Bacteria;k__unclassified_d__Bacteria;p__Firmicutes;c__Negativicutes;o__Veillonellales;f__Veillonellaceae;g__Veillonella;s__Veillonella_parvula	316	292	104	322	670	296	54	536	408	308	124	450	3880
d__Bacteria;k__unclassified_d__Bacteria;p__Firmicutes;c__Clostridia;o__Eubacteriales;f__Lachnospiraceae;g__Jutongia;s__Jutongia_hominis	994	400	142	156	178	1122	66	54	146	314	182	118	3872
d__Bacteria;k__unclassified_d__Bacteria;p__unclassified_d__Bacteria;c__unclassified_d__Bacteria;o__unclassified_d__Bacteria;f__unclassified_d__Bacteria;g__unclassified_d__Bacteria;s__bacterium_MSK18_59	100	188	266	382	346	138	216	536	556	422	396	304	3850
d__Bacteria;k__unclassified_d__Bacteria;p__Firmicutes;c__Clostridia;o__Eubacteriales;f__Lachnospiraceae;g__Butyrivibrio;s__Butyrivibrio_sp._FCS014	256	306	222	292	464	276	398	248	310	378	246	450	3846
d__Bacteria;k__unclassified_d__Bacteria;p__Firmicutes;c__Clostridia;o__Eubacteriales;f__Lachnospiraceae;g__Butyrivibrio;s__Butyrivibrio_sp._MB2005	118	282	266	542	120	118	660	240	488	400	330	278	3842
d__Bacteria;k__unclassified_d__Bacteria;p__Firmicutes;c__Bacilli;o__Lactobacillales;f__Lactobacillaceae;g__Lentilactobacillus;s__Lentilactobacillus_kosonis	180	192	416	154	384	210	74	256	222	850	648	252	3838
d__Bacteria;k__unclassified_d__Bacteria;p__Firmicutes;c__Clostridia;o__Eubacteriales;f__Clostridiaceae;g__unclassified_f__Clostridiaceae;s__Clostridiaceae_bacterium_CLA-AA-H274	130	178	624	150	160	170	256	314	182	694	820	160	3838
d__Bacteria;k__unclassified_d__Bacteria;p__Firmicutes;c__Erysipelotrichia;o__Erysipelotrichales;f__Erysipelotrichaceae;g__Longicatena;s__unclassified_g__Longicatena	82	58	262	114	190	242	598	682	816	300	298	192	3834
d__Bacteria;k__unclassified_d__Bacteria;p__Firmicutes;c__Clostridia;o__Eubacteriales;f__Oscillospiraceae;g__unclassified_f__Oscillospiraceae;s__Ruminococcaceae_bacterium_AF10-16	360	264	652	96	44	510	52	202	196	590	796	64	3826
d__Bacteria;k__unclassified_d__Bacteria;p__Bacteroidota;c__Bacteroidia;o__Bacteroidales;f__Muribaculaceae;g__unclassified_f__Muribaculaceae;s__Muribaculaceae_bacterium_Isolate-080_(Janvier)	6	196	1546	122	22	10	0	2	336	276	1284	24	3824
d__Bacteria;k__unclassified_d__Bacteria;p__Proteobacteria;c__Deltaproteobacteria;o__Desulfobacterales;f__Desulfobacteraceae;g__Desulfonema;s__Desulfonema_ishimotonii	0	0	0	0	2144	0	0	0	0	218	2	1452	3816
d__Bacteria;k__unclassified_d__Bacteria;p__Firmicutes;c__Clostridia;o__Eubacteriales;f__Lachnospiraceae;g__Lachnoclostridium;s__Lachnoclostridium_sp._An14	128	94	640	72	60	156	766	258	168	490	756	228	3816
d__Bacteria;k__unclassified_d__Bacteria;p__Firmicutes;c__Erysipelotrichia;o__Erysipelotrichales;f__Erysipelotrichaceae;g__Breznakia;s__Breznakia_blatticola	32	132	432	404	362	108	280	342	400	520	474	326	3812
d__Viruses;k__Heunggongvirae;p__Uroviricota;c__Caudoviricetes;o__unclassified_c__Caudoviricetes;f__Myoviridae;g__unclassified_f__Myoviridae;s__Myoviridae_sp._ctj3P51	4	6	16	8	14	4	2612	0	0	64	348	734	3810
d__Bacteria;k__unclassified_d__Bacteria;p__Firmicutes;c__Clostridia;o__Eubacteriales;f__Oscillospiraceae;g__unclassified_f__Oscillospiraceae;s__[Clostridium]_cellulosi	370	324	254	322	448	330	262	226	298	250	334	380	3798
d__Bacteria;k__unclassified_d__Bacteria;p__Actinobacteria;c__Actinomycetia;o__Bifidobacteriales;f__Bifidobacteriaceae;g__Bifidobacterium;s__Bifidobacterium_asteroides	2	686	28	1678	14	16	114	100	1052	42	38	26	3796
d__Bacteria;k__unclassified_d__Bacteria;p__Actinobacteria;c__Coriobacteriia;o__Eggerthellales;f__Eggerthellaceae;g__Rubneribacter;s__Rubneribacter_badeniensis	100	200	404	356	130	132	462	230	362	622	558	236	3792
d__Bacteria;k__unclassified_d__Bacteria;p__Firmicutes;c__Clostridia;o__Eubacteriales;f__Christensenellaceae;g__Christensenella;s__Christensenella_sp.	376	334	252	174	574	394	324	146	190	320	298	408	3790
d__Viruses;k__Heunggongvirae;p__Uroviricota;c__Caudoviricetes;o__unclassified_c__Caudoviricetes;f__Myoviridae;g__unclassified_f__Myoviridae;s__Myoviridae_sp._ctNQV2	556	588	34	302	150	570	90	550	630	144	58	114	3786
d__Bacteria;k__unclassified_d__Bacteria;p__Firmicutes;c__Clostridia;o__Eubacteriales;f__Peptostreptococcaceae;g__Romboutsia;s__Romboutsia_sp._1001285H_161024_C4	262	228	276	172	516	290	58	520	342	494	258	364	3780
d__Bacteria;k__unclassified_d__Bacteria;p__Firmicutes;c__Clostridia;o__Eubacteriales;f__unclassified_o__Eubacteriales;g__Candidatus_Scybalosoma;s__Candidatus_Scybalosoma_faecavium	124	90	340	38	580	96	692	78	56	610	524	550	3778
d__Bacteria;k__unclassified_d__Bacteria;p__Firmicutes;c__Clostridia;o__Eubacteriales;f__Eubacteriaceae;g__Eubacterium;s__Eubacterium_sp._14-2	212	240	356	248	406	230	222	282	258	494	498	326	3772
d__Bacteria;k__unclassified_d__Bacteria;p__Firmicutes;c__Clostridia;o__Eubacteriales;f__Peptostreptococcaceae;g__Peptacetobacter;s__Peptacetobacter_hiranonis	182	152	274	236	728	180	146	398	340	388	352	396	3772
d__Bacteria;k__unclassified_d__Bacteria;p__Firmicutes;c__unclassified_p__Firmicutes;o__unclassified_p__Firmicutes;f__unclassified_p__Firmicutes;g__unclassified_p__Firmicutes;s__Firmicutes_bacterium_ADurb.Bin099	14	26	20	22	36	286	240	1766	1140	16	36	168	3770
d__Bacteria;k__unclassified_d__Bacteria;p__Firmicutes;c__unclassified_p__Firmicutes;o__unclassified_p__Firmicutes;f__unclassified_p__Firmicutes;g__unclassified_p__Firmicutes;s__Firmicutes_bacterium_AM10-47	108	142	700	230	374	90	188	64	160	652	796	252	3756
d__Bacteria;k__unclassified_d__Bacteria;p__Firmicutes;c__Clostridia;o__Eubacteriales;f__unclassified_o__Eubacteriales;g__unclassified_o__Eubacteriales;s__Clostridiales_bacterium_FE2010	172	404	68	688	266	236	82	710	664	156	80	226	3752
d__Bacteria;k__unclassified_d__Bacteria;p__Firmicutes;c__Erysipelotrichia;o__Erysipelotrichales;f__Erysipelotrichaceae;g__Longicatena;s__Longicatena_caecimuris	196	180	538	152	136	314	134	636	642	276	424	124	3752
d__Bacteria;k__unclassified_d__Bacteria;p__Candidatus_Omnitrophica;c__unclassified_p__Candidatus_Omnitrophica;o__unclassified_p__Candidatus_Omnitrophica;f__unclassified_p__Candidatus_Omnitrophica;g__unclassified_p__Candidatus_Omnitrophica;s__Candidatus_Omnitrophica_bacterium	190	162	160	136	272	234	1194	216	226	154	356	450	3750
d__Bacteria;k__unclassified_d__Bacteria;p__Bacteroidota;c__Bacteroidia;o__Bacteroidales;f__Muribaculaceae;g__Duncaniella;s__unclassified_g__Duncaniella	0	126	1762	50	26	8	18	0	206	208	1316	30	3750
d__Bacteria;k__unclassified_d__Bacteria;p__Firmicutes;c__Clostridia;o__Eubacteriales;f__Lachnospiraceae;g__Qiania;s__Qiania_dongpingensis	62	124	200	154	1086	154	118	192	208	382	274	796	3750
d__Bacteria;k__unclassified_d__Bacteria;p__Firmicutes;c__Clostridia;o__Eubacteriales;f__Clostridiaceae;g__Clostridium;s__Clostridium_sp._CAG:557	66	274	48	1090	170	134	54	806	888	78	50	90	3748
d__Bacteria;k__unclassified_d__Bacteria;p__Bacteroidota;c__Bacteroidia;o__Bacteroidales;f__Prevotellaceae;g__Prevotella;s__Prevotella_sp._tc2-28	82	96	66	178	1030	152	176	558	484	188	98	636	3744
d__Bacteria;k__unclassified_d__Bacteria;p__Firmicutes;c__Erysipelotrichia;o__Erysipelotrichales;f__Coprobacillaceae;g__Coprobacillus;s__Coprobacillus_sp._8_1_38FAA	24	52	758	102	44	54	194	288	206	1054	904	60	3740
d__Bacteria;k__unclassified_d__Bacteria;p__Firmicutes;c__Clostridia;o__Eubacteriales;f__Oscillospiraceae;g__Lawsonibacter;s__unclassified_g__Lawsonibacter	260	230	474	212	252	256	408	112	168	632	454	282	3740
d__Bacteria;k__unclassified_d__Bacteria;p__Firmicutes;c__Erysipelotrichia;o__Erysipelotrichales;f__Erysipelotrichaceae;g__Erysipelatoclostridium;s__Erysipelatoclostridium_sp.	8	204	484	654	94	34	318	194	570	516	532	124	3732
d__Bacteria;k__unclassified_d__Bacteria;p__Bacteroidota;c__Flavobacteriia;o__Flavobacteriales;f__Flavobacteriaceae;g__Flavobacterium;s__Flavobacterium_tibetense	566	474	0	38	1052	404	116	142	92	200	6	640	3730
d__Bacteria;k__unclassified_d__Bacteria;p__Firmicutes;c__Clostridia;o__Eubacteriales;f__Oscillospiraceae;g__Oscillibacter;s__Oscillibacter_sp._CAG:241	518	404	472	314	70	574	64	134	298	306	518	54	3726
d__Bacteria;k__unclassified_d__Bacteria;p__Firmicutes;c__Clostridia;o__Eubacteriales;f__unclassified_o__Eubacteriales;g__Candidatus_Scatomorpha;s__Candidatus_Scatomorpha_intestinigallinarum	126	150	412	64	334	154	660	142	104	632	546	402	3726
d__Bacteria;k__unclassified_d__Bacteria;p__Firmicutes;c__Clostridia;o__Eubacteriales;f__Oscillospiraceae;g__Fournierella;s__Candidatus_Fournierella_merdavium	68	502	344	1184	16	78	6	98	882	254	282	12	3726
d__Bacteria;k__unclassified_d__Bacteria;p__unclassified_d__Bacteria;c__unclassified_d__Bacteria;o__unclassified_d__Bacteria;f__unclassified_d__Bacteria;g__Candidatus_Galligastranaerophilus;s__Candidatus_Galligastranaerophilus_faecipullorum	0	0	0	8	2152	0	0	0	0	224	0	1338	3722
d__Bacteria;k__unclassified_d__Bacteria;p__Bacteroidota;c__Bacteroidia;o__Bacteroidales;f__Bacteroidaceae;g__Bacteroides;s__Bacteroides_sp._3_1_33FAA	634	110	1000	6	120	798	122	6	60	98	612	154	3720
d__Bacteria;k__unclassified_d__Bacteria;p__Firmicutes;c__Clostridia;o__Eubacteriales;f__Lachnospiraceae;g__Anaerosacchariphilus;s__Anaerosacchariphilus_polymeriproducens	340	224	192	154	146	450	286	822	438	292	216	148	3708
d__Bacteria;k__unclassified_d__Bacteria;p__Firmicutes;c__Clostridia;o__unclassified_c__Clostridia;f__unclassified_c__Clostridia;g__Candidatus_Pullichristensenella;s__Candidatus_Pullichristensenella_stercoripullorum	334	266	476	36	624	336	74	68	98	458	610	324	3704
d__Bacteria;k__unclassified_d__Bacteria;p__Firmicutes;c__Bacilli;o__Lactobacillales;f__Streptococcaceae;g__Streptococcus;s__Streptococcus_uberis	222	296	278	196	644	174	308	176	212	390	290	510	3696
d__Bacteria;k__unclassified_d__Bacteria;p__Firmicutes;c__Clostridia;o__Eubacteriales;f__Lachnospiraceae;g__Blautia;s__Blautia_sp._SG-772	80	162	436	254	14	196	154	700	514	554	558	66	3688
d__Viruses;k__Heunggongvirae;p__Uroviricota;c__Caudoviricetes;o__Crassvirales;f__Intestiviridae;g__Diorhovirus;s__Diorhovirus_intestinalis	0	0	0	0	1756	0	168	0	0	372	26	1366	3688
d__Bacteria;k__unclassified_d__Bacteria;p__Bacteroidota;c__Bacteroidia;o__Bacteroidales;f__Bacteroidaceae;g__Bacteroides;s__Bacteroides_caecimuris	318	144	1076	20	376	246	4	30	138	152	936	246	3686
d__Bacteria;k__unclassified_d__Bacteria;p__Firmicutes;c__unclassified_p__Firmicutes;o__unclassified_p__Firmicutes;f__unclassified_p__Firmicutes;g__unclassified_p__Firmicutes;s__Firmicutes_bacterium_CAG:94	242	254	612	192	174	226	184	90	162	636	708	198	3678
d__Bacteria;k__unclassified_d__Bacteria;p__Firmicutes;c__Clostridia;o__Eubacteriales;f__Lachnospiraceae;g__Suipraeoptans;s__Suipraeoptans_intestinalis	342	232	486	106	266	288	186	154	150	614	660	194	3678
d__Bacteria;k__unclassified_d__Bacteria;p__Actinobacteria;c__Coriobacteriia;o__Coriobacteriales;f__Atopobiaceae;g__Parolsenella;s__Parolsenella_massiliensis	34	64	716	36	72	36	520	36	24	1140	824	174	3676
d__Bacteria;k__unclassified_d__Bacteria;p__Firmicutes;c__Clostridia;o__Eubacteriales;f__Clostridiaceae;g__Clostridium;s__Clostridium_sp._CAG:62	212	404	156	496	368	224	274	350	506	196	184	302	3672
d__Bacteria;k__unclassified_d__Bacteria;p__Firmicutes;c__Clostridia;o__Eubacteriales;f__Oscillospiraceae;g__Ruminococcus;s__Ruminococcus_obeum_CAG:39	40	104	772	192	18	42	232	122	188	868	1050	44	3672
d__Bacteria;k__unclassified_d__Bacteria;p__Spirochaetes;c__Spirochaetia;o__Spirochaetales;f__Sphaerochaetaceae;g__unclassified_f__Sphaerochaetaceae;s__Sphaerochaetaceae_bacterium	164	238	232	224	616	178	536	206	230	272	290	486	3672
d__Bacteria;k__unclassified_d__Bacteria;p__Actinobacteria;c__Coriobacteriia;o__Coriobacteriales;f__Coriobacteriaceae;g__Senegalimassilia;s__Senegalimassilia_faecalis	152	160	364	120	190	240	468	428	304	538	440	264	3668
d__Bacteria;k__unclassified_d__Bacteria;p__Firmicutes;c__Clostridia;o__Eubacteriales;f__Oscillospiraceae;g__unclassified_f__Oscillospiraceae;s__Oscillospiraceae_bacterium_CLA-AA-H250	186	324	438	528	76	216	122	332	456	292	612	84	3666
d__Bacteria;k__unclassified_d__Bacteria;p__Actinobacteria;c__Coriobacteriia;o__Eggerthellales;f__Eggerthellaceae;g__Paraeggerthella;s__unclassified_g__Paraeggerthella	176	272	306	398	168	160	240	488	506	408	350	194	3666
d__Bacteria;k__unclassified_d__Bacteria;p__Firmicutes;c__Clostridia;o__Eubacteriales;f__Lachnospiraceae;g__Blautia;s__Blautia_sp._MCC283	150	138	472	130	104	170	364	214	172	854	710	182	3660
d__Bacteria;k__unclassified_d__Bacteria;p__Bacteroidota;c__Bacteroidia;o__Bacteroidales;f__Muribaculaceae;g__Muribaculum;s__Muribaculum_sp._NM65_B17	4	48	1846	28	66	0	10	0	88	212	1304	52	3658
d__Bacteria;k__unclassified_d__Bacteria;p__Firmicutes;c__Clostridia;o__Eubacteriales;f__Clostridiaceae;g__Hungatella;s__Hungatella_xylanolytica	186	206	504	162	392	222	468	60	122	404	584	342	3652
d__Bacteria;k__unclassified_d__Bacteria;p__Firmicutes;c__Clostridia;o__Eubacteriales;f__Oscillospiraceae;g__Ruminococcus;s__Ruminococcus_sp._TF11-2AC	8	16	802	30	68	16	286	18	38	1322	900	136	3640
d__Archaea;k__unclassified_d__Archaea;p__Candidatus_Bathyarchaeota;c__unclassified_p__Candidatus_Bathyarchaeota;o__unclassified_p__Candidatus_Bathyarchaeota;f__unclassified_p__Candidatus_Bathyarchaeota;g__unclassified_p__Candidatus_Bathyarchaeota;s__Candidatus_Bathyarchaeota_archaeon	208	190	210	156	704	236	300	284	194	386	260	512	3640
d__Bacteria;k__unclassified_d__Bacteria;p__Firmicutes;c__Clostridia;o__Eubacteriales;f__Lachnospiraceae;g__unclassified_f__Lachnospiraceae;s__Lachnospiraceae_bacterium_TWA4	94	110	688	166	188	98	334	128	182	686	764	200	3638
d__Bacteria;k__unclassified_d__Bacteria;p__Firmicutes;c__Clostridia;o__Eubacteriales;f__Clostridiaceae;g__Clostridium;s__Clostridium_sp._CAG:169	100	144	658	136	192	132	184	110	150	910	770	146	3632
d__Bacteria;k__unclassified_d__Bacteria;p__Actinobacteria;c__Coriobacteriia;o__Eggerthellales;f__Eggerthellaceae;g__Xiamenia;s__Xiamenia_xianingshaonis	254	230	212	206	208	242	524	304	296	476	378	302	3632
d__Bacteria;k__unclassified_d__Bacteria;p__unclassified_d__Bacteria;c__unclassified_d__Bacteria;o__unclassified_d__Bacteria;f__unclassified_d__Bacteria;g__unclassified_d__Bacteria;s__bacterium_ADurb.Bin478	142	252	144	400	602	156	274	232	376	356	174	520	3628
d__Bacteria;k__unclassified_d__Bacteria;p__Firmicutes;c__Clostridia;o__Eubacteriales;f__Eubacteriaceae;g__Eubacterium;s__Eubacterium_sp._TM06-47	8	44	180	96	58	28	1794	42	92	340	498	446	3626
d__Bacteria;k__unclassified_d__Bacteria;p__Firmicutes;c__Clostridia;o__Eubacteriales;f__Oscillospiraceae;g__unclassified_f__Oscillospiraceae;s__Ruminococcaceae_bacterium_D5	226	190	692	96	84	336	108	176	200	692	746	76	3622
d__Bacteria;k__unclassified_d__Bacteria;p__Firmicutes;c__Clostridia;o__Eubacteriales;f__Lachnospiraceae;g__Mediterraneibacter;s__unclassified_g__Mediterraneibacter	52	138	572	224	188	94	320	176	214	666	794	180	3618
d__Bacteria;k__unclassified_d__Bacteria;p__Proteobacteria;c__Gammaproteobacteria;o__Enterobacterales;f__Morganellaceae;g__Providencia;s__Providencia_stuartii	864	532	18	564	20	548	52	454	486	22	20	36	3616
d__Bacteria;k__unclassified_d__Bacteria;p__Firmicutes;c__Clostridia;o__Eubacteriales;f__Lachnospiraceae;g__Eisenbergiella;s__Candidatus_Eisenbergiella_merdipullorum	186	148	776	80	222	260	56	70	110	408	1128	172	3616
d__Bacteria;k__unclassified_d__Bacteria;p__Firmicutes;c__Clostridia;o__Eubacteriales;f__Lachnospiraceae;g__Blautia;s__Blautia_sp._An81	146	186	528	232	354	250	108	166	246	502	624	264	3606
d__Bacteria;k__unclassified_d__Bacteria;p__Firmicutes;c__Clostridia;o__Eubacteriales;f__Clostridiaceae;g__Clostridium;s__Clostridium_sp._TW13	486	204	316	176	346	326	148	214	246	362	494	288	3606
d__Bacteria;k__unclassified_d__Bacteria;p__Firmicutes;c__Clostridia;o__Eubacteriales;f__Oscillospiraceae;g__Ruminococcus;s__Ruminococcus_sp._NK3A76	368	446	54	578	296	464	176	362	394	174	80	210	3602
d__Bacteria;k__unclassified_d__Bacteria;p__Firmicutes;c__Clostridia;o__Eubacteriales;f__Clostridiaceae;g__Butyricicoccus;s__Candidatus_Butyricicoccus_avicola	20	20	4	30	1786	54	82	182	130	260	34	998	3600
d__Viruses;k__Heunggongvirae;p__Uroviricota;c__Caudoviricetes;o__unclassified_c__Caudoviricetes;f__Siphoviridae;g__unclassified_f__Siphoviridae;s__Siphoviridae_sp._ctwfx1	0	0	10	0	1926	0	158	0	0	262	12	1230	3598
d__Bacteria;k__unclassified_d__Bacteria;p__Firmicutes;c__Clostridia;o__Eubacteriales;f__Lachnospiraceae;g__Dorea;s__Candidatus_Dorea_merdavium	240	286	330	424	226	240	200	252	386	428	394	190	3596
d__Bacteria;k__unclassified_d__Bacteria;p__Bacteroidota;c__Bacteroidia;o__Bacteroidales;f__unclassified_o__Bacteroidales;g__unclassified_o__Bacteroidales;s__Bacteroidales_bacterium_WCE2004	1406	688	10	0	0	1488	0	0	0	0	4	0	3596
d__Bacteria;k__unclassified_d__Bacteria;p__Firmicutes;c__Clostridia;o__Eubacteriales;f__Oscillospiraceae;g__Candidatus_Faeciplasma;s__Candidatus_Faeciplasma_pullistercoris	222	276	686	260	54	268	176	94	240	360	876	78	3590
d__Bacteria;k__unclassified_d__Bacteria;p__Firmicutes;c__Clostridia;o__Eubacteriales;f__Lachnospiraceae;g__Lachnoclostridium;s__Lachnoclostridium_edouardi	152	116	636	34	76	184	244	178	120	658	1078	108	3584
d__Bacteria;k__unclassified_d__Bacteria;p__Firmicutes;c__Clostridia;o__Eubacteriales;f__Lachnospiraceae;g__Butyrivibrio;s__Butyrivibrio_sp._LB2008	238	218	216	186	380	306	130	538	360	406	286	320	3584
d__Bacteria;k__unclassified_d__Bacteria;p__Firmicutes;c__Clostridia;o__Eubacteriales;f__Oscillospiraceae;g__Ruminococcus;s__Ruminococcus_sp._AF24-32LB	28	46	432	56	216	32	782	150	94	706	736	302	3580
d__Bacteria;k__unclassified_d__Bacteria;p__Actinobacteria;c__Coriobacteriia;o__Eggerthellales;f__Eggerthellaceae;g__Adlercreutzia;s__Adlercreutzia_mucosicola	94	136	416	342	132	100	400	192	288	704	518	250	3572
d__Bacteria;k__unclassified_d__Bacteria;p__Firmicutes;c__Clostridia;o__Eubacteriales;f__Lachnospiraceae;g__Lachnoclostridium;s__Lachnoclostridium_sp._An181	220	434	386	652	42	208	74	86	474	472	478	44	3570
d__Bacteria;k__unclassified_d__Bacteria;p__Firmicutes;c__Bacilli;o__Bacillales;f__Listeriaceae;g__Listeria;s__Listeria_costaricensis	166	294	352	432	92	154	432	254	330	488	374	200	3568
d__Bacteria;k__unclassified_d__Bacteria;p__Firmicutes;c__Clostridia;o__Eubacteriales;f__Oscillospiraceae;g__Pseudoflavonifractor;s__Pseudoflavonifractor_gallinarum	104	106	658	158	42	154	178	234	228	964	672	64	3562
d__Bacteria;k__unclassified_d__Bacteria;p__Firmicutes;c__unclassified_p__Firmicutes;o__unclassified_p__Firmicutes;f__unclassified_p__Firmicutes;g__unclassified_p__Firmicutes;s__Firmicutes_bacterium_M10-2	92	118	516	200	584	48	320	52	136	684	398	410	3558
d__Bacteria;k__unclassified_d__Bacteria;p__Bacteroidota;c__Bacteroidia;o__Bacteroidales;f__Prevotellaceae;g__Prevotella;s__Prevotella_brevis	202	156	902	146	326	220	96	198	240	222	594	256	3558
d__Bacteria;k__unclassified_d__Bacteria;p__Proteobacteria;c__Epsilonproteobacteria;o__Campylobacterales;f__Campylobacteraceae;g__Campylobacter;s__Campylobacter_concisus	88	112	360	16	292	140	932	254	98	414	426	418	3550
d__Bacteria;k__unclassified_d__Bacteria;p__Planctomycetota;c__unclassified_p__Planctomycetota;o__unclassified_p__Planctomycetota;f__unclassified_p__Planctomycetota;g__unclassified_p__Planctomycetota;s__Planctomycetota_bacterium	236	242	362	110	536	268	224	202	192	340	396	440	3548
d__Bacteria;k__unclassified_d__Bacteria;p__Actinobacteria;c__Coriobacteriia;o__Eggerthellales;f__Eggerthellaceae;g__Candidatus_Aveggerthella;s__Candidatus_Aveggerthella_stercoripullorum	182	232	292	282	90	208	452	444	392	428	302	244	3548
d__Bacteria;k__unclassified_d__Bacteria;p__Actinobacteria;c__Actinomycetia;o__Bifidobacteriales;f__Bifidobacteriaceae;g__Alloscardovia;s__Alloscardovia_sp._HMSC034E08	20	26	16	0	1832	16	34	0	0	366	34	1200	3544
d__Bacteria;k__unclassified_d__Bacteria;p__Firmicutes;c__Clostridia;o__Eubacteriales;f__Oscillospiraceae;g__Flavonifractor;s__Flavonifractor_sp._An82	332	248	244	112	618	340	298	184	212	250	282	424	3544
d__Bacteria;k__unclassified_d__Bacteria;p__Firmicutes;c__Bacilli;o__Bacillales;f__Bacillaceae;g__Bacillus;s__Bacillus_sp._7586-K	6	34	10	86	1422	34	130	298	214	246	10	1044	3534
d__Bacteria;k__unclassified_d__Bacteria;p__Firmicutes;c__Negativicutes;o__Veillonellales;f__Veillonellaceae;g__Megasphaera;s__Megasphaera_hexanoica	106	118	640	190	334	104	248	68	160	610	712	242	3532
d__Bacteria;k__unclassified_d__Bacteria;p__Firmicutes;c__Clostridia;o__Eubacteriales;f__Eubacteriaceae;g__Intestinibacillus;s__Intestinibacillus_massiliensis	194	280	262	284	440	212	412	204	258	370	282	328	3526
d__Bacteria;k__unclassified_d__Bacteria;p__Bacteroidota;c__Chitinophagia;o__unclassified_c__Chitinophagia;f__unclassified_c__Chitinophagia;g__unclassified_c__Chitinophagia;s__Chitinophagia_bacterium	0	22	0	82	74	284	14	2324	674	14	0	36	3524
d__Bacteria;k__unclassified_d__Bacteria;p__Fusobacteria;c__Fusobacteriia;o__Fusobacteriales;f__Fusobacteriaceae;g__Fusobacterium;s__Fusobacterium_nucleatum	112	202	188	422	552	160	152	382	438	294	218	400	3520
d__Bacteria;k__unclassified_d__Bacteria;p__Firmicutes;c__Clostridia;o__Eubacteriales;f__Clostridiaceae;g__Clostridium;s__Clostridium_sp._Marseille-P299	600	332	238	200	140	584	276	184	256	306	220	184	3520
d__Bacteria;k__unclassified_d__Bacteria;p__Firmicutes;c__Clostridia;o__Eubacteriales;f__Clostridiaceae;g__Clostridium;s__Clostridium_sp._ATCC_BAA-442	100	138	826	186	134	152	86	130	180	520	956	106	3514
d__Bacteria;k__unclassified_d__Bacteria;p__Firmicutes;c__Clostridia;o__Eubacteriales;f__Clostridiaceae;g__Clostridium;s__Clostridium_sp._29_15	1096	150	162	126	322	398	52	208	230	318	158	294	3514
d__Bacteria;k__unclassified_d__Bacteria;p__Firmicutes;c__Clostridia;o__Eubacteriales;f__Clostridiaceae;g__unclassified_f__Clostridiaceae;s__Clostridiaceae_bacterium_AF18-31LB	0	8	818	26	16	0	268	6	26	1334	930	82	3514
d__Archaea;k__unclassified_d__Archaea;p__Euryarchaeota;c__Thermococci;o__unclassified_c__Thermococci;f__unclassified_c__Thermococci;g__unclassified_c__Thermococci;s__Thermococci_archaeon	32	92	356	244	104	56	946	194	198	454	522	312	3510
d__Bacteria;k__unclassified_d__Bacteria;p__Firmicutes;c__Clostridia;o__Eubacteriales;f__Eubacteriales_Family_XIII._Incertae_Sedis;g__Alterileibacterium;s__Alterileibacterium_massiliense	22	26	710	50	156	18	524	54	56	932	758	200	3506
d__Bacteria;k__unclassified_d__Bacteria;p__Firmicutes;c__Negativicutes;o__Selenomonadales;f__Selenomonadaceae;g__Schwartzia;s__Schwartzia_succinivorans	82	178	76	328	958	66	382	38	194	340	120	744	3506
d__Bacteria;k__unclassified_d__Bacteria;p__Cyanobacteria;c__unclassified_p__Cyanobacteria;o__unclassified_p__Cyanobacteria;f__unclassified_p__Cyanobacteria;g__unclassified_p__Cyanobacteria;s__Cyanobacteria_bacterium_RUI128	0	2	162	6	1034	2	834	22	12	400	322	708	3504
d__Bacteria;k__unclassified_d__Bacteria;p__Firmicutes;c__Clostridia;o__Eubacteriales;f__Lachnospiraceae;g__unclassified_f__Lachnospiraceae;s__Lachnospiraceae_bacterium_C7	68	68	164	86	906	96	456	130	86	408	250	784	3502
d__Bacteria;k__unclassified_d__Bacteria;p__Firmicutes;c__Bacilli;o__Lactobacillales;f__Lactobacillaceae;g__Lactobacillus;s__Lactobacillus_jensenii	26	34	790	44	44	10	280	16	58	1176	904	118	3500
d__Eukaryota;k__unclassified_d__Eukaryota;p__Parabasalia;c__unclassified_p__Parabasalia;o__Trichomonadida;f__Trichomonadidae;g__Trichomonas;s__Trichomonas_vaginalis	54	510	150	1190	186	32	8	22	778	240	166	160	3496
d__Bacteria;k__unclassified_d__Bacteria;p__Firmicutes;c__unclassified_p__Firmicutes;o__unclassified_p__Firmicutes;f__unclassified_p__Firmicutes;g__unclassified_p__Firmicutes;s__Firmicutes_bacterium_CAG:124	108	120	1080	160	92	146	28	38	172	414	1064	72	3494
d__Bacteria;k__unclassified_d__Bacteria;p__Firmicutes;c__Clostridia;o__Eubacteriales;f__Clostridiaceae;g__Clostridium;s__Clostridium_sp._C1	64	108	788	242	218	124	178	82	182	674	678	152	3490
d__Bacteria;k__unclassified_d__Bacteria;p__Firmicutes;c__Clostridia;o__Eubacteriales;f__Oscillospiraceae;g__Subdoligranulum;s__Subdoligranulum_sp._AF14-43	38	48	1000	94	68	54	184	38	90	688	1094	94	3490
d__Bacteria;k__unclassified_d__Bacteria;p__Firmicutes;c__Clostridia;o__Eubacteriales;f__Oscillospiraceae;g__Lawsonibacter;s__Lawsonibacter_faecis	52	28	130	12	1570	62	30	20	8	432	188	956	3488
d__Bacteria;k__unclassified_d__Bacteria;p__Firmicutes;c__Clostridia;o__Eubacteriales;f__Lachnospiraceae;g__Anaerocolumna;s__Anaerocolumna_jejuensis	198	96	454	76	352	194	480	68	98	650	472	346	3484
d__Bacteria;k__unclassified_d__Bacteria;p__Firmicutes;c__Clostridia;o__Eubacteriales;f__Oscillospiraceae;g__Anaerofilum;s__Anaerofilum_sp._An201	244	170	664	94	96	276	128	172	164	640	728	98	3474
d__Bacteria;k__unclassified_d__Bacteria;p__Firmicutes;c__Bacilli;o__Lactobacillales;f__Carnobacteriaceae;g__Trichococcus;s__Trichococcus_pasteurii	156	162	440	126	404	180	76	244	178	722	468	314	3470
d__Bacteria;k__unclassified_d__Bacteria;p__Firmicutes;c__Clostridia;o__Eubacteriales;f__Clostridiaceae;g__Butyricicoccus;s__uncultured_Butyricicoccus_sp.	84	72	292	86	958	88	196	114	100	542	306	628	3466
d__Bacteria;k__unclassified_d__Bacteria;p__Firmicutes;c__Clostridia;o__Eubacteriales;f__unclassified_o__Eubacteriales;g__unclassified_o__Eubacteriales;s__Clostridiales_bacterium_CHKCI001	142	186	524	218	178	296	254	306	340	364	494	162	3464
d__Bacteria;k__unclassified_d__Bacteria;p__Firmicutes;c__Clostridia;o__Eubacteriales;f__Lachnospiraceae;g__Candidatus_Merdenecus;s__Candidatus_Merdenecus_merdavium	170	174	238	174	446	166	412	158	172	488	344	516	3458
d__Bacteria;k__unclassified_d__Bacteria;p__Firmicutes;c__Bacilli;o__Bacillales;f__Staphylococcaceae;g__Staphylococcus;s__Staphylococcus_epidermidis	48	140	1276	268	142	68	122	26	194	318	686	170	3458
d__Bacteria;k__unclassified_d__Bacteria;p__Firmicutes;c__Bacilli;o__Lactobacillales;f__Streptococcaceae;g__Streptococcus;s__Streptococcus_sp._45	108	424	2	454	574	272	116	228	470	300	26	482	3456
d__Bacteria;k__unclassified_d__Bacteria;p__Firmicutes;c__Bacilli;o__Bacillales;f__Paenibacillaceae;g__Paenibacillus;s__Paenibacillus_contaminans	32	10	20	0	1946	34	2	2	2	300	52	1052	3452
d__Eukaryota;k__Metazoa;p__Mollusca;c__Gastropoda;o__Lepetellida;f__Haliotidae;g__Haliotis;s__Haliotis_rufescens	2	0	60	2	28	192	4	2490	568	46	52	6	3450
d__Bacteria;k__unclassified_d__Bacteria;p__Firmicutes;c__Clostridia;o__Eubacteriales;f__Lachnospiraceae;g__Butyrivibrio;s__Butyrivibrio_sp._VCB2006	228	520	34	956	24	236	48	418	776	94	80	36	3450
d__Bacteria;k__unclassified_d__Bacteria;p__Firmicutes;c__Erysipelotrichia;o__Erysipelotrichales;f__Erysipelotrichaceae;g__Holdemanella;s__Holdemanella_hominis	36	16	260	0	78	60	1698	14	8	336	484	458	3448
d__Bacteria;k__unclassified_d__Bacteria;p__Actinobacteria;c__Coriobacteriia;o__Coriobacteriales;f__Atopobiaceae;g__Paratractidigestivibacter;s__Paratractidigestivibacter_faecalis	18	48	584	34	50	44	566	70	76	1012	700	244	3446
d__Bacteria;k__unclassified_d__Bacteria;p__Firmicutes;c__Clostridia;o__Eubacteriales;f__unclassified_o__Eubacteriales;g__unclassified_o__Eubacteriales;s__Clostridiales_bacterium_52_15	170	192	458	230	228	354	126	280	372	332	564	138	3444
d__Viruses;k__Heunggongvirae;p__Uroviricota;c__Caudoviricetes;o__unclassified_c__Caudoviricetes;f__Siphoviridae;g__unclassified_f__Siphoviridae;s__Siphoviridae_sp._ctoNj20	0	0	48	0	2016	0	134	0	0	212	20	1012	3442
d__Archaea;k__unclassified_d__Archaea;p__unclassified_d__Archaea;c__unclassified_d__Archaea;o__unclassified_d__Archaea;f__unclassified_d__Archaea;g__unclassified_d__Archaea;s__Candidatus_Pacearchaeota_archaeon	180	160	230	166	720	252	150	284	160	376	218	546	3442
d__Bacteria;k__unclassified_d__Bacteria;p__Firmicutes;c__Clostridia;o__Eubacteriales;f__Lachnospiraceae;g__unclassified_f__Lachnospiraceae;s__Lachnospiraceae_bacterium_7_1_58FAA	582	478	94	58	166	660	212	518	328	92	132	122	3442
d__Bacteria;k__unclassified_d__Bacteria;p__Firmicutes;c__Clostridia;o__Eubacteriales;f__Lachnospiraceae;g__Butyrivibrio;s__Butyrivibrio_sp._CB08	206	334	90	414	370	200	364	346	442	198	164	314	3442
d__Bacteria;k__unclassified_d__Bacteria;p__Firmicutes;c__Clostridia;o__Eubacteriales;f__Lachnospiraceae;g__unclassified_f__Lachnospiraceae;s__Lachnospiraceae_bacterium_CLA-AA-H224	58	64	572	136	152	72	504	82	134	918	544	202	3438
d__Bacteria;k__unclassified_d__Bacteria;p__Firmicutes;c__Bacilli;o__Bacillales;f__Bacillaceae;g__Bacillus;s__Bacillus_toyonensis	168	362	62	664	644	168	126	80	510	186	52	414	3436
d__Bacteria;k__unclassified_d__Bacteria;p__Firmicutes;c__Clostridia;o__Eubacteriales;f__Lachnospiraceae;g__Blautia;s__Blautia_sp._TM10-2	54	84	298	82	626	104	82	400	350	516	380	458	3434
d__Bacteria;k__unclassified_d__Bacteria;p__Actinobacteria;c__Actinomycetia;o__Micrococcales;f__Intrasporangiaceae;g__Phycicoccus;s__Phycicoccus_endophyticus	92	130	180	240	698	70	390	94	312	416	238	566	3426
d__Bacteria;k__unclassified_d__Bacteria;p__Proteobacteria;c__Betaproteobacteria;o__Burkholderiales;f__Sutterellaceae;g__Mesosutterella;s__Mesosutterella_sp._OilRF-GAM-744-9	8	172	102	444	262	12	1104	20	400	248	218	434	3424
d__Bacteria;k__unclassified_d__Bacteria;p__Firmicutes;c__Clostridia;o__Eubacteriales;f__Clostridiaceae;g__Clostridium;s__Clostridium_sp._AM25-23AC	22	64	692	122	88	38	310	18	82	1082	824	82	3424
d__Eukaryota;k__unclassified_d__Eukaryota;p__Evosea;c__unclassified_p__Evosea;o__Mastigamoebida;f__Entamoebidae;g__Entamoeba;s__Entamoeba_dispar	6	592	0	1840	0	10	0	4	966	0	0	0	3418
d__Bacteria;k__unclassified_d__Bacteria;p__Firmicutes;c__Clostridia;o__Eubacteriales;f__Clostridiaceae;g__Clostridium;s__Clostridium_sp._chh4-2	152	158	534	234	160	130	212	158	240	582	736	116	3412
d__Bacteria;k__unclassified_d__Bacteria;p__Firmicutes;c__Clostridia;o__Eubacteriales;f__unclassified_o__Eubacteriales;g__Intestinimonas;s__Intestinimonas_sp._CLA-AA-H199	242	136	406	110	258	360	144	374	330	366	504	182	3412
d__Bacteria;k__unclassified_d__Bacteria;p__Firmicutes;c__Clostridia;o__Eubacteriales;f__Peptostreptococcaceae;g__Romboutsia;s__Romboutsia_sp._D33t1_170424_H2	206	210	260	126	534	262	72	352	268	466	318	338	3412
d__Bacteria;k__unclassified_d__Bacteria;p__Firmicutes;c__Clostridia;o__Eubacteriales;f__Clostridiaceae;g__Clostridium;s__Clostridium_sulfidigenes	264	204	382	120	436	216	54	194	180	576	458	328	3412
d__Bacteria;k__unclassified_d__Bacteria;p__Firmicutes;c__Clostridia;o__Eubacteriales;f__Lachnospiraceae;g__Candidatus_Scybalomonas;s__Candidatus_Scybalomonas_excrementigallinarum	126	194	240	300	456	168	548	86	240	346	314	392	3410
d__Bacteria;k__unclassified_d__Bacteria;p__Bacteroidota;c__Chitinophagia;o__Chitinophagales;f__Chitinophagaceae;g__Sediminibacterium;s__Sediminibacterium_sp.	0	6	0	22	208	0	2154	0	10	30	256	720	3406
d__Bacteria;k__unclassified_d__Bacteria;p__Bacteroidota;c__Bacteroidia;o__Bacteroidales;f__Bacteroidaceae;g__Bacteroides;s__Bacteroides_sp._CAG:709	12	0	2234	0	24	22	8	6	2	200	856	40	3404
d__Bacteria;k__unclassified_d__Bacteria;p__Firmicutes;c__Clostridia;o__Eubacteriales;f__Oscillospiraceae;g__Flavonifractor;s__Flavonifractor_sp._An112	212	194	628	90	334	246	68	74	98	584	642	232	3402
d__Bacteria;k__unclassified_d__Bacteria;p__Firmicutes;c__Clostridia;o__Eubacteriales;f__unclassified_o__Eubacteriales;g__unclassified_o__Eubacteriales;s__Clostridiales_bacterium_GWF2_38_85	72	68	224	182	1304	112	38	30	138	200	314	718	3400
d__Bacteria;k__unclassified_d__Bacteria;p__Firmicutes;c__unclassified_p__Firmicutes;o__unclassified_p__Firmicutes;f__unclassified_p__Firmicutes;g__unclassified_p__Firmicutes;s__Firmicutes_bacterium_AF16-15	118	140	560	170	46	142	214	126	134	896	768	82	3396
d__Bacteria;k__unclassified_d__Bacteria;p__Firmicutes;c__Clostridia;o__Eubacteriales;f__Oscillospiraceae;g__Vescimonas;s__Vescimonas_coprocola	348	214	594	102	174	412	100	160	154	384	602	150	3394
d__Bacteria;k__unclassified_d__Bacteria;p__Firmicutes;c__Clostridia;o__Eubacteriales;f__Lachnospiraceae;g__Candidatus_Egerieimonas;s__Candidatus_Egerieimonas_faecigallinarum	92	106	596	118	142	136	254	178	146	696	742	186	3392
d__Bacteria;k__unclassified_d__Bacteria;p__Firmicutes;c__Erysipelotrichia;o__Erysipelotrichales;f__Erysipelotrichaceae;g__unclassified_f__Erysipelotrichaceae;s__Erysipelotrichaceae_bacterium_OPF54	62	56	596	94	380	54	304	98	102	800	538	298	3382
d__Bacteria;k__unclassified_d__Bacteria;p__Firmicutes;c__Clostridia;o__Eubacteriales;f__Oscillospiraceae;g__Dysosmobacter;s__Dysosmobacter_sp._Marseille-Q4140	198	174	536	66	264	286	224	96	100	702	540	194	3380
d__Bacteria;k__unclassified_d__Bacteria;p__Firmicutes;c__Bacilli;o__Lactobacillales;f__Streptococcaceae;g__Streptococcus;s__Streptococcus_sp._KCJ4932	102	394	4	384	530	266	138	252	428	314	18	550	3380
d__Bacteria;k__unclassified_d__Bacteria;p__Bacteroidota;c__Bacteroidia;o__Bacteroidales;f__Prevotellaceae;g__Prevotella;s__Prevotella_sp._Marseille-P4119	0	12	1756	4	130	0	52	0	8	182	1120	116	3380
d__Bacteria;k__unclassified_d__Bacteria;p__Firmicutes;c__Clostridia;o__Eubacteriales;f__Lachnospiraceae;g__Lacrimispora;s__Lacrimispora_aerotolerans	64	38	628	16	34	116	660	32	38	904	684	164	3378
d__Bacteria;k__unclassified_d__Bacteria;p__Firmicutes;c__Clostridia;o__Eubacteriales;f__Lachnospiraceae;g__Mediterraneibacter;s__Candidatus_Mediterraneibacter_vanvlietii	174	168	452	272	174	196	78	302	314	466	660	122	3378
d__Bacteria;k__unclassified_d__Bacteria;p__Firmicutes;c__Clostridia;o__Eubacteriales;f__Clostridiaceae;g__Clostridium;s__Clostridium_septicum	696	294	146	308	372	340	34	242	318	248	168	206	3372
d__Eukaryota;k__Metazoa;p__Chordata;c__Mammalia;o__Artiodactyla;f__Cervidae;g__Muntiacus;s__Muntiacus_reevesi	164	192	84	48	756	314	426	110	88	252	124	810	3368
d__Archaea;k__unclassified_d__Archaea;p__Euryarchaeota;c__Methanobacteria;o__Methanobacteriales;f__Methanobacteriaceae;g__Methanosphaera;s__Methanosphaera_sp._A6	102	68	370	32	20	56	1282	132	70	352	542	336	3362
d__Bacteria;k__unclassified_d__Bacteria;p__Firmicutes;c__Clostridia;o__Eubacteriales;f__Lachnospiraceae;g__Anaerostipes;s__Candidatus_Anaerostipes_excrementavium	138	174	268	344	490	120	234	226	336	434	268	330	3362
d__Bacteria;k__unclassified_d__Bacteria;p__Firmicutes;c__unclassified_p__Firmicutes;o__unclassified_p__Firmicutes;f__unclassified_p__Firmicutes;g__unclassified_p__Firmicutes;s__Firmicutes_bacterium_ASF500	210	210	670	68	96	236	272	60	92	502	828	116	3360
d__Bacteria;k__unclassified_d__Bacteria;p__Firmicutes;c__Clostridia;o__Eubacteriales;f__Lachnospiraceae;g__Anaerobutyricum;s__Anaerobutyricum_sp.	322	334	102	210	284	372	138	614	412	148	208	214	3358
d__Bacteria;k__unclassified_d__Bacteria;p__Firmicutes;c__Clostridia;o__Eubacteriales;f__Oscillospiraceae;g__unclassified_f__Oscillospiraceae;s__Oscillospiraceae_bacterium_HV4-5-C5C	10	20	298	54	912	8	330	14	46	620	342	702	3356
d__Bacteria;k__unclassified_d__Bacteria;p__Firmicutes;c__Clostridia;o__Eubacteriales;f__Lachnospiraceae;g__Blautia;s__Candidatus_Blautia_stercoripullorum	190	246	366	258	126	212	406	186	250	442	462	206	3350
d__Bacteria;k__unclassified_d__Bacteria;p__Firmicutes;c__Clostridia;o__Eubacteriales;f__Oscillospiraceae;g__Flavonifractor;s__Flavonifractor_sp._An100	390	236	280	136	300	636	210	256	178	200	296	232	3350
d__Bacteria;k__unclassified_d__Bacteria;p__Firmicutes;c__Negativicutes;o__Veillonellales;f__Veillonellaceae;g__Megasphaera;s__'Megasphaera_vaginalis'_Bordigoni_et_al._2020	44	100	94	172	1148	54	178	152	172	426	106	702	3348
d__Viruses;k__Heunggongvirae;p__Uroviricota;c__Caudoviricetes;o__unclassified_c__Caudoviricetes;f__Podoviridae;g__unclassified_f__Podoviridae;s__Podoviridae_sp._ctiJY10	22	20	822	4	316	10	0	0	0	1204	732	218	3348
d__Viruses;k__Heunggongvirae;p__Uroviricota;c__Caudoviricetes;o__unclassified_c__Caudoviricetes;f__Siphoviridae;g__unclassified_f__Siphoviridae;s__Siphoviridae_sp._ct6h44	0	0	0	0	1802	4	0	100	76	252	2	1106	3342
d__Bacteria;k__unclassified_d__Bacteria;p__Firmicutes;c__Clostridia;o__Eubacteriales;f__Peptostreptococcaceae;g__Paeniclostridium;s__[Eubacterium]_tenue	154	208	214	144	592	282	36	508	296	358	186	360	3338
d__Bacteria;k__unclassified_d__Bacteria;p__Firmicutes;c__Clostridia;o__Eubacteriales;f__Lachnospiraceae;g__unclassified_f__Lachnospiraceae;s__Lachnospiraceae_bacterium_XPB1003	258	606	20	734	250	274	66	202	602	94	10	222	3338
d__Bacteria;k__unclassified_d__Bacteria;p__Bacteroidota;c__Bacteroidia;o__Bacteroidales;f__Bacteroidaceae;g__Bacteroides;s__Bacteroides_faecis	76	38	600	14	776	156	52	394	296	142	348	444	3336
d__Bacteria;k__unclassified_d__Bacteria;p__Firmicutes;c__Clostridia;o__Eubacteriales;f__Oscillospiraceae;g__Ruminococcus;s__Ruminococcus_sp._D40t1_170626_H2	406	428	74	250	298	432	60	502	396	158	104	228	3336
d__Bacteria;k__unclassified_d__Bacteria;p__Firmicutes;c__Clostridia;o__Eubacteriales;f__Lachnospiraceae;g__unclassified_f__Lachnospiraceae;s__Lachnospiraceae_bacterium_oral_taxon_082	134	172	210	98	596	260	252	318	182	364	262	486	3334
d__Bacteria;k__unclassified_d__Bacteria;p__Firmicutes;c__Clostridia;o__Eubacteriales;f__Clostridiaceae;g__Clostridium;s__Clostridium_sp._ZBS18	228	160	330	234	714	134	108	138	162	448	230	446	3332
d__Viruses;k__Heunggongvirae;p__Uroviricota;c__Caudoviricetes;o__unclassified_c__Caudoviricetes;f__Siphoviridae;g__unclassified_f__Siphoviridae;s__Siphoviridae_sp._ctY1p61	0	0	2	0	1920	0	0	0	0	260	2	1146	3330
d__Bacteria;k__unclassified_d__Bacteria;p__Firmicutes;c__Negativicutes;o__Veillonellales;f__Veillonellaceae;g__Negativicoccus;s__Negativicoccus_succinicivorans	40	56	38	74	1520	38	12	144	138	276	54	940	3330
d__Bacteria;k__unclassified_d__Bacteria;p__Firmicutes;c__Clostridia;o__Eubacteriales;f__Lachnospiraceae;g__Hominisplanchenecus;s__Hominisplanchenecus_faecis	94	146	606	156	28	104	44	260	262	850	746	34	3330
d__Bacteria;k__unclassified_d__Bacteria;p__Firmicutes;c__Clostridia;o__Eubacteriales;f__Peptostreptococcaceae;g__Romboutsia;s__Romboutsia_sp._BSD2780061687b_171204_C1	224	280	158	154	512	256	56	466	364	348	170	338	3326
d__Bacteria;k__unclassified_d__Bacteria;p__Firmicutes;c__unclassified_p__Firmicutes;o__unclassified_p__Firmicutes;f__unclassified_p__Firmicutes;g__unclassified_p__Firmicutes;s__Firmicutes_bacterium_CAG:882	136	190	534	358	130	184	236	104	306	442	582	122	3324
d__Bacteria;k__unclassified_d__Bacteria;p__Firmicutes;c__Clostridia;o__Eubacteriales;f__Oscillospiraceae;g__Ruminococcus;s__Ruminococcus_sp._1001713B170207_170306_F5	102	126	630	104	92	112	142	88	98	990	744	96	3324
d__Bacteria;k__unclassified_d__Bacteria;p__Firmicutes;c__Clostridia;o__Eubacteriales;f__Lachnospiraceae;g__Dorea;s__Dorea_sp._D27	156	104	336	52	218	222	474	290	218	552	424	276	3322
d__Viruses;k__Heunggongvirae;p__Uroviricota;c__Caudoviricetes;o__unclassified_c__Caudoviricetes;f__Siphoviridae;g__unclassified_f__Siphoviridae;s__Siphoviridae_sp._ctn8e14	0	0	984	0	0	0	20	0	0	1574	740	2	3320
d__Bacteria;k__unclassified_d__Bacteria;p__Actinobacteria;c__Coriobacteriia;o__Eggerthellales;f__Eggerthellaceae;g__Adlercreutzia;s__Adlercreutzia_sp._JBNU-10	164	190	290	218	72	164	556	346	310	458	384	168	3320
d__Bacteria;k__unclassified_d__Bacteria;p__Firmicutes;c__Clostridia;o__Eubacteriales;f__Oscillospiraceae;g__Flavonifractor;s__Flavonifractor_sp._An4	330	332	388	182	288	334	44	196	306	500	234	178	3312
d__Bacteria;k__unclassified_d__Bacteria;p__Actinobacteria;c__Coriobacteriia;o__Eggerthellales;f__Eggerthellaceae;g__Eggerthella;s__Eggerthella_sp._CAG:368	96	348	146	622	82	112	376	264	552	296	262	156	3312
d__Bacteria;k__unclassified_d__Bacteria;p__Firmicutes;c__Clostridia;o__Eubacteriales;f__unclassified_o__Eubacteriales;g__Candidatus_Egerieenecus;s__Candidatus_Egerieenecus_merdigallinarum	138	148	392	80	244	196	0	140	140	312	1412	108	3310
d__Bacteria;k__unclassified_d__Bacteria;p__Synergistetes;c__Synergistia;o__Synergistales;f__Synergistaceae;g__Cloacibacillus;s__Cloacibacillus_evryensis	60	86	378	58	330	104	638	98	76	512	572	396	3308
d__Bacteria;k__unclassified_d__Bacteria;p__Firmicutes;c__Clostridia;o__Eubacteriales;f__Clostridiaceae;g__Clostridium;s__Clostridium_sp._CAG:590	122	140	366	256	532	182	210	130	236	408	404	322	3308
d__Bacteria;k__unclassified_d__Bacteria;p__Firmicutes;c__Clostridia;o__Eubacteriales;f__Oscillospiraceae;g__Ruminococcus;s__Ruminococcus_sp._AF45-4BH	86	48	720	44	8	58	196	38	28	946	1074	60	3306
d__Bacteria;k__unclassified_d__Bacteria;p__Firmicutes;c__Clostridia;o__unclassified_c__Clostridia;f__unclassified_c__Clostridia;g__Candidatus_Ornithocaccomicrobium;s__Candidatus_Ornithocaccomicrobium_faecavium	264	232	536	18	368	252	64	46	40	466	776	242	3304
d__Viruses;k__Heunggongvirae;p__Uroviricota;c__Caudoviricetes;o__unclassified_c__Caudoviricetes;f__Podoviridae;g__unclassified_f__Podoviridae;s__Podoviridae_sp._ct1Pw90	4	60	44	208	1418	6	30	74	188	274	30	968	3304
d__Viruses;k__unclassified_d__Viruses;p__unclassified_d__Viruses;c__unclassified_d__Viruses;o__unclassified_d__Viruses;f__unclassified_d__Viruses;g__unclassified_d__Viruses;s__Virus_sp.	0	70	0	174	1464	0	254	0	96	290	56	900	3304
d__Bacteria;k__unclassified_d__Bacteria;p__Firmicutes;c__Clostridia;o__Eubacteriales;f__Clostridiaceae;g__Hungatella;s__unclassified_g__Hungatella	106	122	372	204	254	186	258	258	274	490	538	240	3302
d__Viruses;k__Heunggongvirae;p__Uroviricota;c__Caudoviricetes;o__unclassified_c__Caudoviricetes;f__Myoviridae;g__unclassified_f__Myoviridae;s__Myoviridae_sp._ctkOm7	10	14	0	12	1804	2	0	6	4	276	0	1172	3300
d__Bacteria;k__unclassified_d__Bacteria;p__Firmicutes;c__Bacilli;o__Bacillales;f__Bacillaceae;g__Weizmannia;s__Weizmannia_coagulans	34	250	114	556	748	48	62	90	394	332	144	524	3296
d__Bacteria;k__unclassified_d__Bacteria;p__Actinobacteria;c__Actinomycetia;o__Bifidobacteriales;f__Bifidobacteriaceae;g__Bifidobacterium;s__Bifidobacterium_scaligerum	4	666	0	1592	0	6	0	0	1026	0	0	0	3294
d__Bacteria;k__unclassified_d__Bacteria;p__Bacteroidota;c__Bacteroidia;o__Bacteroidales;f__Prevotellaceae;g__Prevotella;s__Prevotella_sp._CAG:279	6	28	1650	32	144	8	10	0	28	170	1116	94	3286
d__Bacteria;k__unclassified_d__Bacteria;p__Firmicutes;c__Clostridia;o__Eubacteriales;f__Clostridiaceae;g__Clostridium;s__Clostridium_sp._CAG:465	50	98	1094	200	54	50	68	54	162	366	1022	64	3282
d__Bacteria;k__unclassified_d__Bacteria;p__Actinobacteria;c__Coriobacteriia;o__Eggerthellales;f__Eggerthellaceae;g__Raoultibacter;s__Raoultibacter_massiliensis	104	108	352	122	150	122	656	248	188	614	362	254	3280
d__Bacteria;k__unclassified_d__Bacteria;p__Firmicutes;c__Clostridia;o__Eubacteriales;f__Lachnospiraceae;g__Coprococcus;s__Coprococcus_sp._AF19-8AC	4	10	688	8	50	28	564	0	6	990	756	174	3278
d__Bacteria;k__unclassified_d__Bacteria;p__Ignavibacteriae;c__Ignavibacteria;o__unclassified_c__Ignavibacteria;f__unclassified_c__Ignavibacteria;g__unclassified_c__Ignavibacteria;s__Ignavibacteria_bacterium	52	334	234	770	310	96	74	172	628	138	188	280	3276
d__Bacteria;k__unclassified_d__Bacteria;p__Firmicutes;c__Bacilli;o__Lactobacillales;f__Lactobacillaceae;g__Lactiplantibacillus;s__Lactiplantibacillus_plantarum	22	32	38	16	1524	26	146	22	34	360	68	986	3274
d__Bacteria;k__unclassified_d__Bacteria;p__unclassified_d__Bacteria;c__unclassified_d__Bacteria;o__unclassified_d__Bacteria;f__unclassified_d__Bacteria;g__unclassified_d__Bacteria;s__bacterium_1xD42-67	126	138	304	110	422	192	490	146	156	384	402	402	3272
d__Bacteria;k__unclassified_d__Bacteria;p__Firmicutes;c__Clostridia;o__Eubacteriales;f__unclassified_o__Eubacteriales;g__unclassified_o__Eubacteriales;s__Clostridiales_bacterium_CHKCI006	108	102	392	42	170	162	840	94	66	418	508	368	3270
d__Bacteria;k__unclassified_d__Bacteria;p__Firmicutes;c__Clostridia;o__Eubacteriales;f__Lachnospiraceae;g__Candidatus_Pullilachnospira;s__Candidatus_Pullilachnospira_gallistercoris	116	110	446	116	334	104	300	118	120	680	536	286	3266
d__Bacteria;k__unclassified_d__Bacteria;p__Firmicutes;c__Clostridia;o__Eubacteriales;f__Oscillospiraceae;g__Anaerotruncus;s__Anaerotruncus_sp.	194	194	736	96	72	244	346	98	118	420	602	142	3262
d__Bacteria;k__unclassified_d__Bacteria;p__Bacteroidota;c__Bacteroidia;o__Bacteroidales;f__Bacteroidaceae;g__Bacteroides;s__Bacteroides_sp._CAG:545	0	0	2034	0	62	4	10	0	0	134	952	66	3262
d__Bacteria;k__unclassified_d__Bacteria;p__Actinobacteria;c__Coriobacteriia;o__Coriobacteriales;f__Atopobiaceae;g__Thermophilibacter;s__Thermophilibacter_provencensis	54	76	444	50	158	66	610	88	58	794	574	288	3260
d__Bacteria;k__unclassified_d__Bacteria;p__Actinobacteria;c__Actinomycetia;o__Bifidobacteriales;f__Bifidobacteriaceae;g__Bifidobacterium;s__Bifidobacterium_sp._N5G01	2	564	4	1650	0	0	6	10	1014	4	2	4	3260
d__Bacteria;k__unclassified_d__Bacteria;p__Firmicutes;c__Erysipelotrichia;o__Erysipelotrichales;f__Erysipelotrichaceae;g__Erysipelatoclostridium;s__Erysipelatoclostridium_sp._An15	108	94	462	156	116	186	186	396	296	520	622	118	3260
d__Bacteria;k__unclassified_d__Bacteria;p__Firmicutes;c__Clostridia;o__Eubacteriales;f__Clostridiaceae;g__Clostridium;s__Clostridium_bartlettii_CAG:1329	30	118	24	252	94	250	16	1488	832	54	38	64	3260
d__Bacteria;k__unclassified_d__Bacteria;p__Bacteroidota;c__Bacteroidia;o__Bacteroidales;f__Rikenellaceae;g__Alistipes;s__Alistipes_sp._Z76	54	140	1300	56	60	70	26	2	244	236	1004	62	3254
d__Viruses;k__Heunggongvirae;p__Uroviricota;c__Caudoviricetes;o__Crassvirales;f__Suoliviridae;g__Burzaovirus;s__Burzaovirus_coli	28	34	64	0	1634	14	0	6	18	424	38	994	3254
d__Bacteria;k__unclassified_d__Bacteria;p__Firmicutes;c__Clostridia;o__Eubacteriales;f__Lachnospiraceae;g__Catonella;s__Catonella_massiliensis	178	250	272	300	296	164	350	174	256	416	382	216	3254
d__Bacteria;k__unclassified_d__Bacteria;p__Firmicutes;c__Clostridia;o__Eubacteriales;f__Clostridiaceae;g__Clostridium;s__Clostridium_sp._CAG:1013	232	224	474	164	120	222	128	138	210	634	556	150	3252
d__Bacteria;k__unclassified_d__Bacteria;p__Bacteroidota;c__unclassified_p__Bacteroidota;o__unclassified_p__Bacteroidota;f__unclassified_p__Bacteroidota;g__unclassified_p__Bacteroidota;s__unclassified_p__Bacteroidota	0	6	1740	0	20	8	2	2	8	248	1178	38	3250
d__Archaea;k__unclassified_d__Archaea;p__Euryarchaeota;c__Methanobacteria;o__Methanobacteriales;f__Methanobacteriaceae;g__Methanobacterium;s__Methanobacterium_paludis	42	106	166	198	198	86	566	586	350	362	272	314	3246
d__Bacteria;k__unclassified_d__Bacteria;p__Firmicutes;c__Clostridia;o__Eubacteriales;f__unclassified_o__Eubacteriales;g__Candidatus_Faecimorpha;s__Candidatus_Faecimorpha_stercoravium	86	144	542	118	86	164	332	58	110	802	664	140	3246
d__Bacteria;k__unclassified_d__Bacteria;p__Firmicutes;c__Bacilli;o__Lactobacillales;f__Streptococcaceae;g__Lactococcus;s__Lactococcus_lactis	126	150	334	262	370	154	292	274	316	358	324	284	3244
d__Bacteria;k__unclassified_d__Bacteria;p__Firmicutes;c__Clostridia;o__Eubacteriales;f__Oscillospiraceae;g__Pseudoflavonifractor;s__Pseudoflavonifractor_sp._60	298	328	490	328	100	418	80	160	280	198	464	96	3240
d__Bacteria;k__unclassified_d__Bacteria;p__Actinobacteria;c__Coriobacteriia;o__Coriobacteriales;f__Coriobacteriaceae;g__Collinsella;s__Collinsella_bouchesdurhonensis	26	46	544	72	114	40	586	44	80	826	630	232	3240
d__Bacteria;k__unclassified_d__Bacteria;p__Firmicutes;c__Clostridia;o__Eubacteriales;f__Oscillospiraceae;g__Ruminococcus;s__Ruminococcus_sp._AF14-5	120	90	370	134	146	124	528	146	144	518	686	224	3230
d__Bacteria;k__unclassified_d__Bacteria;p__Firmicutes;c__Clostridia;o__Eubacteriales;f__Oscillospiraceae;g__Ruminococcus;s__Ruminococcus_sp._AF42-10	106	200	286	248	486	96	546	42	158	198	504	360	3230
d__Bacteria;k__unclassified_d__Bacteria;p__Tenericutes;c__Mollicutes;o__Mycoplasmatales;f__Mycoplasmataceae;g__Mycoplasma;s__Mycoplasma_sp._CAG:776	690	286	506	70	24	640	52	60	64	364	430	40	3226
d__Bacteria;k__unclassified_d__Bacteria;p__Firmicutes;c__Clostridia;o__Eubacteriales;f__Clostridiaceae;g__unclassified_f__Clostridiaceae;s__Clostridiaceae_bacterium_AF42-6	66	106	480	226	222	60	322	26	150	840	530	196	3224
d__Viruses;k__unclassified_d__Viruses;p__unclassified_d__Viruses;c__unclassified_d__Viruses;o__unclassified_d__Viruses;f__unclassified_d__Viruses;g__unclassified_d__Viruses;s__Phage_sp._ctqZP6	0	12	490	10	812	6	146	0	22	586	482	654	3220
d__Bacteria;k__unclassified_d__Bacteria;p__Firmicutes;c__Clostridia;o__Eubacteriales;f__Lachnospiraceae;g__Kineothrix;s__Kineothrix_alysoides	176	174	488	266	44	208	114	74	196	830	584	66	3220
d__Bacteria;k__unclassified_d__Bacteria;p__Firmicutes;c__Tissierellia;o__Tissierellales;f__Tissierellaceae;g__Sporanaerobacter;s__Sporanaerobacter_acetigenes	70	50	134	18	1024	60	514	8	12	348	204	776	3218
d__Bacteria;k__unclassified_d__Bacteria;p__Actinobacteria;c__Coriobacteriia;o__Eggerthellales;f__Eggerthellaceae;g__Adlercreutzia;s__Adlercreutzia_caecimuris	144	194	206	202	190	176	382	516	350	412	256	190	3218
d__Bacteria;k__unclassified_d__Bacteria;p__Firmicutes;c__Clostridia;o__Eubacteriales;f__Oscillospiraceae;g__Ruminococcus;s__Ruminococcus_sp._AF12-5	98	100	448	48	414	110	526	108	64	542	424	336	3218
d__Bacteria;k__unclassified_d__Bacteria;p__Firmicutes;c__Clostridia;o__Eubacteriales;f__Lachnospiraceae;g__Dorea;s__Candidatus_Dorea_gallistercoris	304	274	204	182	294	300	288	244	274	350	278	224	3216
d__Bacteria;k__unclassified_d__Bacteria;p__Firmicutes;c__Clostridia;o__Eubacteriales;f__Oscillospiraceae;g__unclassified_f__Oscillospiraceae;s__Oscillospiraceae_bacterium_CLA-AA-H232	120	88	798	90	160	106	178	34	56	502	930	154	3216
d__Bacteria;k__unclassified_d__Bacteria;p__Firmicutes;c__Clostridia;o__Eubacteriales;f__Oscillospiraceae;g__Candidatus_Pelethomonas;s__Candidatus_Pelethomonas_intestinigallinarum	128	58	782	10	142	132	180	72	38	702	836	134	3214
d__Bacteria;k__unclassified_d__Bacteria;p__Proteobacteria;c__Gammaproteobacteria;o__Moraxellales;f__Moraxellaceae;g__Psychrobacter;s__Psychrobacter_sp.	80	318	74	770	636	70	78	56	506	196	88	336	3208
d__Viruses;k__Heunggongvirae;p__Uroviricota;c__Caudoviricetes;o__unclassified_c__Caudoviricetes;f__Myoviridae;g__unclassified_f__Myoviridae;s__Myoviridae_sp._ct4uh47	2	6	0	0	1842	10	136	0	0	220	4	988	3208
d__Bacteria;k__unclassified_d__Bacteria;p__Firmicutes;c__Clostridia;o__Eubacteriales;f__Clostridiaceae;g__Clostridium;s__Clostridium_sp._BJN0001	248	234	22	250	832	354	78	82	180	198	64	660	3202
d__Bacteria;k__unclassified_d__Bacteria;p__Actinobacteria;c__Coriobacteriia;o__Eggerthellales;f__Eggerthellaceae;g__Raoultibacter;s__Raoultibacter_sp._Marseille-P8396	194	142	314	86	154	170	474	240	194	606	408	220	3202
d__Bacteria;k__unclassified_d__Bacteria;p__Firmicutes;c__Clostridia;o__Eubacteriales;f__Oscillospiraceae;g__Ruminiclostridium;s__Ruminiclostridium_cellobioparum	72	34	544	32	82	74	404	192	160	794	614	198	3200
d__Bacteria;k__unclassified_d__Bacteria;p__Firmicutes;c__Clostridia;o__Eubacteriales;f__Clostridiaceae;g__Clostridium;s__Clostridium_sp._Marseille-P7770	56	102	256	208	742	98	64	210	224	378	336	522	3196
d__Bacteria;k__unclassified_d__Bacteria;p__Actinobacteria;c__Actinomycetia;o__Streptomycetales;f__Streptomycetaceae;g__Streptomyces;s__Streptomyces_viridosporus	282	232	256	242	332	248	220	222	286	356	266	252	3194
d__Bacteria;k__unclassified_d__Bacteria;p__Firmicutes;c__Clostridia;o__Eubacteriales;f__Oscillospiraceae;g__Yanshouia;s__Yanshouia_hominis	508	244	406	58	100	544	50	174	188	312	556	48	3188
d__Bacteria;k__unclassified_d__Bacteria;p__Firmicutes;c__Clostridia;o__Eubacteriales;f__Oscillospiraceae;g__Acetanaerobacterium;s__Acetanaerobacterium_sp._MSJ-12	62	60	768	16	76	68	68	46	46	790	1074	110	3184
d__Eukaryota;k__Metazoa;p__Nematoda;c__Chromadorea;o__Strongylida;f__Strongylidae;g__Cylicostephanus;s__Cylicostephanus_goldi	134	100	442	32	212	142	504	10	30	772	506	300	3184
d__Bacteria;k__unclassified_d__Bacteria;p__Firmicutes;c__Clostridia;o__Eubacteriales;f__unclassified_o__Eubacteriales;g__Candidatus_Avimonoglobus;s__Candidatus_Avimonoglobus_intestinipullorum	100	50	1016	14	184	90	12	60	54	368	1156	80	3184
d__Viruses;k__Heunggongvirae;p__Uroviricota;c__Caudoviricetes;o__unclassified_c__Caudoviricetes;f__Siphoviridae;g__unclassified_f__Siphoviridae;s__Siphoviridae_sp._ctDsE1	62	94	266	78	928	38	148	4	72	402	430	660	3182
d__Bacteria;k__unclassified_d__Bacteria;p__Firmicutes;c__Clostridia;o__Eubacteriales;f__Lachnospiraceae;g__Blautia;s__Candidatus_Blautia_intestinigallinarum	180	206	354	270	22	162	392	246	338	414	488	110	3182
d__Bacteria;k__unclassified_d__Bacteria;p__unclassified_d__Bacteria;c__unclassified_d__Bacteria;o__unclassified_d__Bacteria;f__unclassified_d__Bacteria;g__unclassified_d__Bacteria;s__bacterium_1XD8-76	204	184	248	134	346	306	224	292	240	366	388	250	3182
d__Bacteria;k__unclassified_d__Bacteria;p__Firmicutes;c__Clostridia;o__Eubacteriales;f__Clostridiaceae;g__Clostridium;s__Clostridium_sp._AM09-51	204	118	872	148	410	154	182	64	122	292	398	216	3180
d__Bacteria;k__unclassified_d__Bacteria;p__Firmicutes;c__Clostridia;o__Eubacteriales;f__Lachnospiraceae;g__Blautia;s__Candidatus_Blautia_avicola	66	74	274	78	58	58	1210	54	90	378	402	438	3180
d__Bacteria;k__unclassified_d__Bacteria;p__Bacteroidota;c__Bacteroidia;o__Bacteroidales;f__Prevotellaceae;g__Prevotella;s__Prevotella_sp._E13-17	76	76	50	150	1228	128	72	220	172	166	20	818	3176
d__Bacteria;k__unclassified_d__Bacteria;p__Firmicutes;c__Clostridia;o__Eubacteriales;f__unclassified_o__Eubacteriales;g__unclassified_o__Eubacteriales;s__Clostridiales_bacterium_FE2011	218	278	100	360	342	236	264	410	398	186	144	240	3176
d__Bacteria;k__unclassified_d__Bacteria;p__unclassified_d__Bacteria;c__unclassified_d__Bacteria;o__unclassified_d__Bacteria;f__unclassified_d__Bacteria;g__unclassified_d__Bacteria;s__bacterium_210702-DFI.5.13	70	160	96	288	958	106	120	70	252	290	140	622	3172
d__Bacteria;k__unclassified_d__Bacteria;p__Bacteroidota;c__Bacteroidia;o__Bacteroidales;f__Rikenellaceae;g__Alistipes;s__Alistipes_shahii	82	108	1416	78	130	76	2	6	46	250	896	80	3170
d__Bacteria;k__unclassified_d__Bacteria;p__Firmicutes;c__Clostridia;o__Eubacteriales;f__Oscillospiraceae;g__Ruminococcus;s__Ruminococcus_sp._AF37-3AC	230	404	86	762	8	214	396	190	582	82	110	104	3168
d__Bacteria;k__unclassified_d__Bacteria;p__Firmicutes;c__Clostridia;o__Eubacteriales;f__Clostridiaceae;g__Clostridium;s__Clostridium_sp._KNHs216	48	42	154	20	886	76	402	146	120	376	192	700	3162
d__Bacteria;k__unclassified_d__Bacteria;p__Firmicutes;c__Clostridia;o__Eubacteriales;f__Clostridiaceae;g__Clostridium;s__Clostridium_peptidivorans	166	564	52	1236	82	112	12	18	774	68	28	40	3152
d__Bacteria;k__unclassified_d__Bacteria;p__Firmicutes;c__Clostridia;o__Eubacteriales;f__Lachnospiraceae;g__Lachnoclostridium;s__Candidatus_Lachnoclostridium_stercoravium	180	244	158	422	374	216	190	242	298	290	220	314	3148
d__Bacteria;k__unclassified_d__Bacteria;p__Firmicutes;c__Erysipelotrichia;o__Erysipelotrichales;f__Erysipelotrichaceae;g__Erysipelatoclostridium;s__unclassified_g__Erysipelatoclostridium	100	72	534	124	120	70	196	234	190	758	590	152	3140
d__Bacteria;k__unclassified_d__Bacteria;p__Firmicutes;c__Clostridia;o__Eubacteriales;f__Oscillospiraceae;g__Ruminococcus;s__Ruminococcus_sp._AM18-44	46	30	422	84	264	74	522	236	156	580	434	286	3134
d__Bacteria;k__unclassified_d__Bacteria;p__Firmicutes;c__Clostridia;o__Eubacteriales;f__Clostridiaceae;g__Clostridium;s__Clostridium_cibarium	762	210	42	158	564	478	26	154	116	154	64	404	3132
d__Bacteria;k__unclassified_d__Bacteria;p__Firmicutes;c__Clostridia;o__Eubacteriales;f__Lachnospiraceae;g__Candidatus_Cottocaccamicrobium;s__Candidatus_Cottocaccamicrobium_excrementipullorum	76	68	430	76	234	88	508	166	118	536	528	304	3132
d__Bacteria;k__unclassified_d__Bacteria;p__Firmicutes;c__Clostridia;o__Eubacteriales;f__Clostridiaceae;g__Butyricicoccus;s__Candidatus_Butyricicoccus_stercorigallinarum	130	318	246	428	18	112	594	138	388	216	434	110	3132
d__Bacteria;k__unclassified_d__Bacteria;p__Bacteroidota;c__Bacteroidia;o__Bacteroidales;f__Bacteroidaceae;g__Phocaeicola;s__Phocaeicola_coprophilus	58	44	1834	28	84	70	2	4	52	266	650	38	3130
d__Bacteria;k__unclassified_d__Bacteria;p__Firmicutes;c__Clostridia;o__Eubacteriales;f__Clostridiaceae;g__Clostridium;s__Clostridium_sp._Marseille-P3244	122	164	504	196	204	158	64	130	198	610	654	126	3130
d__Bacteria;k__unclassified_d__Bacteria;p__Firmicutes;c__Clostridia;o__Eubacteriales;f__Clostridiaceae;g__Clostridium;s__Clostridium_sp._OF13-4	38	80	378	116	334	88	302	100	126	716	496	356	3130
d__Bacteria;k__unclassified_d__Bacteria;p__Firmicutes;c__Erysipelotrichia;o__Erysipelotrichales;f__Erysipelotrichaceae;g__Candidatus_Stoquefichus;s__Candidatus_Stoquefichus_sp._SB1	24	50	582	62	192	64	168	266	168	704	706	140	3126
d__Bacteria;k__unclassified_d__Bacteria;p__Spirochaetes;c__Spirochaetia;o__Spirochaetales;f__Treponemataceae;g__Treponema;s__Treponema_peruense	44	32	1298	52	350	58	60	82	80	168	710	190	3124
d__Viruses;k__Heunggongvirae;p__Uroviricota;c__Caudoviricetes;o__unclassified_c__Caudoviricetes;f__Myoviridae;g__unclassified_f__Myoviridae;s__Myoviridae_sp._ctaOv25	16	6	8	0	274	178	378	1482	554	20	4	200	3120
d__Bacteria;k__unclassified_d__Bacteria;p__Firmicutes;c__Clostridia;o__Eubacteriales;f__Clostridiaceae;g__Clostridium;s__Clostridium_sp._CAG:510	106	170	366	174	230	170	254	148	194	606	478	222	3118
d__Bacteria;k__unclassified_d__Bacteria;p__unclassified_d__Bacteria;c__unclassified_d__Bacteria;o__unclassified_d__Bacteria;f__unclassified_d__Bacteria;g__unclassified_d__Bacteria;s__Patescibacteria_group_bacterium	106	142	266	276	596	152	160	102	262	330	254	470	3116
d__Bacteria;k__unclassified_d__Bacteria;p__Firmicutes;c__Clostridia;o__Eubacteriales;f__Lachnospiraceae;g__Mediterraneibacter;s__Candidatus_Mediterraneibacter_caccogallinarum	42	70	540	108	206	82	194	166	158	760	654	132	3112
d__Archaea;k__unclassified_d__Archaea;p__Candidatus_Thorarchaeota;c__unclassified_p__Candidatus_Thorarchaeota;o__unclassified_p__Candidatus_Thorarchaeota;f__unclassified_p__Candidatus_Thorarchaeota;g__unclassified_p__Candidatus_Thorarchaeota;s__Candidatus_Thorarchaeota_archaeon	0	0	398	0	784	2	70	54	20	748	450	584	3110
d__Viruses;k__Heunggongvirae;p__Uroviricota;c__Caudoviricetes;o__unclassified_c__Caudoviricetes;f__Podoviridae;g__unclassified_f__Podoviridae;s__Podoviridae_sp._ct3lO13	42	46	438	12	544	34	346	24	34	708	424	456	3108
d__Bacteria;k__unclassified_d__Bacteria;p__Firmicutes;c__Clostridia;o__Eubacteriales;f__Lachnospiraceae;g__Catonella;s__Catonella_morbi	80	96	562	126	76	68	260	64	106	864	668	132	3102
d__Bacteria;k__unclassified_d__Bacteria;p__Firmicutes;c__Clostridia;o__Eubacteriales;f__Oscillospiraceae;g__Pygmaiobacter;s__Pygmaiobacter_massiliensis	146	164	260	210	506	184	244	178	252	298	260	398	3100
d__Bacteria;k__unclassified_d__Bacteria;p__Firmicutes;c__Clostridia;o__Eubacteriales;f__Lachnospiraceae;g__Dorea;s__uncultured_Dorea_sp.	82	172	584	364	72	108	64	192	334	488	558	82	3100
d__Bacteria;k__unclassified_d__Bacteria;p__Firmicutes;c__Clostridia;o__Eubacteriales;f__Oscillospiraceae;g__Hydrogeniiclostridium;s__Hydrogeniiclostridium_mannosilyticum	194	96	602	24	96	210	412	84	68	452	688	172	3098
d__Bacteria;k__unclassified_d__Bacteria;p__Firmicutes;c__Bacilli;o__Lactobacillales;f__Carnobacteriaceae;g__Trichococcus;s__Trichococcus_flocculiformis	40	50	632	154	48	54	100	96	126	1042	676	80	3098
d__Bacteria;k__unclassified_d__Bacteria;p__Firmicutes;c__Clostridia;o__Eubacteriales;f__unclassified_o__Eubacteriales;g__Flintibacter;s__Flintibacter_sp._KGMB00164	104	52	856	44	38	136	66	76	56	676	964	28	3096
d__Bacteria;k__unclassified_d__Bacteria;p__Firmicutes;c__Clostridia;o__Eubacteriales;f__Lachnospiraceae;g__Lachnoclostridium;s__Lachnoclostridium_phytofermentans	548	238	306	168	192	466	118	164	208	270	308	110	3096
d__Bacteria;k__unclassified_d__Bacteria;p__Firmicutes;c__Clostridia;o__Eubacteriales;f__Clostridiaceae;g__Clostridium;s__Clostridium_moniliforme	408	162	100	98	410	340	30	572	374	186	138	278	3096
d__Bacteria;k__unclassified_d__Bacteria;p__Actinobacteria;c__Coriobacteriia;o__unclassified_c__Coriobacteriia;f__unclassified_c__Coriobacteriia;g__Candidatus_Aphodovivens;s__Candidatus_Aphodovivens_excrementavium	120	154	256	66	152	172	514	332	198	424	448	254	3090
d__Bacteria;k__unclassified_d__Bacteria;p__Firmicutes;c__Clostridia;o__Eubacteriales;f__Oscillospiraceae;g__Faecalibacterium;s__Faecalibacterium_sp._An122	188	244	426	234	192	194	278	102	172	394	422	242	3088
d__Viruses;k__unclassified_d__Viruses;p__unclassified_d__Viruses;c__unclassified_d__Viruses;o__unclassified_d__Viruses;f__unclassified_d__Viruses;g__unclassified_d__Viruses;s__virus_sp._ctQcs9	24	494	30	1564	6	24	0	0	912	24	8	0	3086
d__Bacteria;k__unclassified_d__Bacteria;p__Firmicutes;c__Bacilli;o__Lactobacillales;f__Streptococcaceae;g__Streptococcus;s__Streptococcus_anginosus	110	170	504	200	148	106	176	106	140	726	578	122	3086
d__Bacteria;k__unclassified_d__Bacteria;p__Firmicutes;c__Clostridia;o__Eubacteriales;f__Oscillospiraceae;g__Candidatus_Avoscillospira;s__Candidatus_Avoscillospira_avistercoris	194	150	360	120	96	242	384	360	296	220	490	160	3072
d__Bacteria;k__unclassified_d__Bacteria;p__Bacteroidota;c__Bacteroidia;o__Bacteroidales;f__Muribaculaceae;g__unclassified_f__Muribaculaceae;s__Muribaculaceae_bacterium_Isolate-113_(HZI)	2	92	1042	52	74	0	256	0	152	216	1054	130	3070
d__Bacteria;k__unclassified_d__Bacteria;p__Firmicutes;c__Clostridia;o__Eubacteriales;f__Oscillospiraceae;g__Candidatus_Onthomonas;s__Candidatus_Onthomonas_avicola	108	72	688	76	170	152	62	150	106	592	776	116	3068
d__Bacteria;k__unclassified_d__Bacteria;p__Firmicutes;c__Clostridia;o__Eubacteriales;f__Clostridiaceae;g__Clostridium;s__Clostridium_gallinarum	362	282	66	220	602	264	68	238	286	226	82	368	3064
d__Bacteria;k__unclassified_d__Bacteria;p__Firmicutes;c__Clostridia;o__Eubacteriales;f__Lachnospiraceae;g__unclassified_f__Lachnospiraceae;s__Lachnospiraceae_bacterium_OF09-33XD	108	80	398	130	238	108	310	136	140	688	424	304	3064
d__Bacteria;k__unclassified_d__Bacteria;p__Firmicutes;c__Clostridia;o__Eubacteriales;f__Oscillospiraceae;g__Caproicibacter;s__Caproicibacter_fermentans	190	300	250	218	220	234	342	222	304	254	294	236	3064
d__Eukaryota;k__Metazoa;p__Nematoda;c__Chromadorea;o__Rhabditida;f__Onchocercidae;g__Brugia;s__Brugia_timori	30	266	62	1004	24	24	290	298	804	106	82	70	3060
d__Viruses;k__Heunggongvirae;p__Uroviricota;c__Caudoviricetes;o__unclassified_c__Caudoviricetes;f__Myoviridae;g__unclassified_f__Myoviridae;s__Myoviridae_sp._ct04y17	24	164	606	378	154	8	6	0	240	892	520	66	3058
d__Bacteria;k__unclassified_d__Bacteria;p__Firmicutes;c__Clostridia;o__Eubacteriales;f__Eubacteriaceae;g__Eubacterium;s__Eubacterium_xylanophilum	148	278	182	550	70	140	438	164	366	270	226	224	3056
d__Bacteria;k__unclassified_d__Bacteria;p__Firmicutes;c__Bacilli;o__Bacillales;f__Bacillaceae;g__Bacillus;s__Bacillus_velezensis	60	326	104	718	318	98	110	176	710	138	106	190	3054
d__Bacteria;k__unclassified_d__Bacteria;p__Actinobacteria;c__Coriobacteriia;o__Coriobacteriales;f__Atopobiaceae;g__Olsenella;s__Olsenella_sp._An188	34	34	392	34	96	30	752	54	68	718	490	350	3052
[truncated: 13,072 more rows]
