# Supplementary material for: Functional analysis of microorganisms and metabolites in the cecum of different sheep populations and their effects on production traits
Source: Front Microbiol. 2024 Sep 16;15:1437250. doi: 10.3389/fmicb.2024.1437250 (PMC11439670; doi:10.3389/fmicb.2024.1437250)
Supplement: SUPPLEMENTARY TABLE S9 — CAZyme enrichment statistics. [file Table_9.xlsx]

## Sheet: Supplementary Table8.CAZyme enr
Name	MG_STH-Mean(%)	MG_STH-Sd(%)	STH-Mean(%)	STH-Sd(%)	Pvalue	Corrected pvalue	Lower ci	Upper ci	Effectsize
GH25	2.0457	0.609706	4.23619	1.95854	0.04533	0.1816	-3.643	-0.7348	-2.191
CE10	3.36856	0.395939	2.582	0.298754	0.008239	0.09038	0.4345	1.162	0.7866
GH2	3.41538	0.807817	2.19192	0.629015	0.04533	0.1816	0.4969	1.925	1.224
CE4	2.27637	0.29714	2.93185	0.68829	0.04533	0.1816	-1.173	-0.03924	-0.6554
GT28	1.41336	0.0768165	1.75588	0.323981	0.04533	0.1816	-0.5907	-0.1015	-0.3425
CE3	1.38431	0.148955	1.62208	0.243206	0.04533	0.1816	-0.442	-0.01351	-0.2379
GT5	1.46232	0.100915	1.31891	0.123309	0.04533	0.1816	0.02831	0.2738	0.1433
GH36	1.3955	0.0726401	1.1397	0.207097	0.03064	0.1475	0.1003	0.4235	0.2559
GH73	0.988266	0.321656	1.50438	0.342899	0.04533	0.1816	-0.8634	-0.191	-0.5161
CE7	0.940953	0.109275	1.18929	0.104654	0.01307	0.1012	-0.3623	-0.1376	-0.2483
GH24	0.328395	0.105302	1.48686	1.09798	0.008239	0.09038	-1.963	-0.3758	-1.159
GH94	1.05014	0.16821	0.679076	0.277229	0.03064	0.1475	0.1275	0.5809	0.3712
GH13_9	0.679216	0.101212	0.910632	0.115395	0.008239	0.09038	-0.347	-0.118	-0.2314
CBM48	0.328178	0.0731165	0.248283	0.0301738	0.04533	0.1816	0.01783	0.1359	0.07988
GH13_36	0.395292	0.0388928	0.180538	0.0697635	0.005075	0.08308	0.1561	0.2727	0.2148
CE14	0.307974	0.0304352	0.192361	0.0463333	0.005075	0.08308	0.07658	0.1554	0.1156
CBM37	0.348474	0.0548013	0.145394	0.0487611	0.005075	0.08308	0.1461	0.2533	0.2031
GH104	0.463494	0.791243	0.0076694	0.00610851	0.005075	0.08308	0.04066	1.126	0.4559
GT27	0.31058	0.104206	0.138617	0.0538195	0.005075	0.08308	0.08776	0.2561	0.1719
CBM26	0.319319	0.155522	0.0953738	0.0405845	0.008239	0.09038	0.1126	0.3469	0.2239
GH39	0.24638	0.0601637	0.1225	0.0773047	0.03064	0.1475	0.05238	0.1975	0.1239
GH13_28	0.22864	0.0909556	0.130552	0.0261959	0.04533	0.1816	0.02878	0.1681	0.09811
CE8	0.210454	0.031248	0.14833	0.0157384	0.005075	0.08308	0.03746	0.09173	0.06215
PL9	0.236022	0.0989166	0.11848	0.0478789	0.03064	0.1475	0.04444	0.2024	0.1175
CBM34	0.207717	0.0269245	0.140066	0.0116848	0.005075	0.08308	0.0426	0.08848	0.06763
AA7	0.118941	0.0195858	0.205637	0.0299929	0.005075	0.08308	-0.1114	-0.06127	-0.08672
GH5_37	0.197236	0.0518715	0.126619	0.0185876	0.03064	0.1475	0.0281	0.1097	0.07062
CBM68	0.0109659	0.00605762	0.296426	0.314909	0.04533	0.1816	-0.5131	-0.08079	-0.2855
GT2_Glyco_trans_2_3	0.114356	0.017233	0.17391	0.0297289	0.005075	0.08308	-0.08529	-0.03618	-0.05956
PL9_2	0.20737	0.118821	0.0672363	0.0386748	0.008239	0.09038	0.05777	0.2432	0.1401
GT10	0.0832829	0.0313759	0.187225	0.0452685	0.008239	0.09038	-0.1411	-0.0621	-0.104
GH124	0.179583	0.0321101	0.0873033	0.0287043	0.008239	0.09038	0.05927	0.1209	0.0923
GH119	0.157719	0.0361276	0.0980683	0.0261782	0.01307	0.1012	0.02659	0.09217	0.05963
GH53	0.173758	0.0726734	0.0809399	0.0372896	0.03064	0.1475	0.0362	0.1482	0.09282
CBM25	0.221646	0.221818	0.0303218	0.0220517	0.04533	0.1816	0.04216	0.3684	0.1913
GT39	0.16276	0.0564721	0.0814818	0.0337789	0.02024	0.1349	0.03076	0.1304	0.08127
GH43_35	0.15307	0.0378972	0.0877609	0.0433768	0.04533	0.1816	0.02341	0.1079	0.0653
CE13	0.143826	0.0388119	0.0731391	0.0244233	0.01307	0.1012	0.03802	0.1048	0.07068
GH13_42	0.118	0.0306464	0.06291	0.0228974	0.01307	0.1012	0.02643	0.08439	0.0551
GH76	0.0583501	0.0231951	0.121291	0.0527127	0.03064	0.1475	-0.1054	-0.01762	-0.06296
CBM35	0.123353	0.0659671	0.0496784	0.0242982	0.03064	0.1475	0.0216	0.1201	0.07368
AA3_2	0.101753	0.0170042	0.0571051	0.0117641	0.005075	0.08308	0.03069	0.06067	0.04464
GH8	0.136603	0.0640132	0.0145055	0.0135869	0.008239	0.09038	0.06947	0.173	0.1221
GH43_10	0.115808	0.0504995	0.0256245	0.0167661	0.01307	0.1012	0.04747	0.1271	0.09016
GH13_21	0.0973843	0.0048441	0.037566	0.0131095	0.005075	0.08308	0.04894	0.069	0.05981
GT92	0.0475025	0.0137152	0.0730573	0.0245161	0.04533	0.1816	-0.04693	-0.00482	-0.02556
GH13_19	0.0744644	0.015826	0.0431959	0.0124208	0.01307	0.1012	0.01701	0.0468	0.03127
GH43_26	0.0706655	0.0199508	0.0360342	0.0191718	0.03064	0.1475	0.01366	0.05514	0.03463
GT101	0.0318009	0.0076758	0.0735969	0.0399839	0.02024	0.1349	-0.07606	-0.01703	-0.0418
GH67	0.0817061	0.049829	0.0228997	0.0213279	0.04533	0.1816	0.01996	0.09941	0.05881
CBM6	0.0755094	0.0377956	0.0257959	0.0217869	0.03064	0.1475	0.01724	0.08091	0.0497
GH164	0.0364514	0.0129966	0.0629319	0.0237982	0.04533	0.1816	-0.04718	-0.006158	-0.02648
GH84	0.0657208	0.0242427	0.0262864	0.0192831	0.02024	0.1349	0.01626	0.06097	0.03944
PL9_1	0.063325	0.0139092	0.0268233	0.0226511	0.03064	0.1475	0.01582	0.05444	0.0365
GT97	0.0222763	0.0170982	0.0597992	0.0215999	0.02024	0.1349	-0.0589	-0.01822	-0.03752
GH43_4	0.0681351	0.0311758	0.0134673	0.00547326	0.005075	0.08308	0.03252	0.07932	0.05466
GT21	0.00983377	0.00162454	0.0542194	0.0332298	0.008239	0.09038	-0.06622	-0.01848	-0.04439
GH87	0.0163937	0.006231	0.0391224	0.0170965	0.04533	0.1816	-0.03502	-0.007889	-0.02273
PL11_1	0.0434309	0.0248584	0.0119789	0.00962683	0.02024	0.1349	0.01115	0.05016	0.03145
GT56	0.0422439	0.0105014	0.0097345	0.00915396	0.005075	0.08308	0.02212	0.04235	0.03251
GH19	0.0386231	0.0214409	0.0121186	0.00733505	0.01307	0.1012	0.01161	0.04496	0.0265
CBM5	0.00667673	0.00211812	0.0420384	0.0300297	0.005075	0.08308	-0.05688	-0.0148	-0.03536
GT23	0.0346024	0.0114996	0.0104556	0.00728448	0.005075	0.08308	0.01385	0.03486	0.02415
GH13_41	0.0311555	0.00594372	0.0122787	0.0105572	0.01307	0.1012	0.00971	0.02748	0.01888
PL31	0.0292191	0.00954262	0.0137976	0.00450923	0.01307	0.1012	0.007965	0.02313	0.01542
GT33	0.00777738	0.00296705	0.0348524	0.0222907	0.01307	0.1012	-0.04263	-0.0105	-0.02708
GH165	0.0307489	0.0217109	0.00870023	0.00568104	0.03064	0.1475	0.006686	0.0401	0.02204
GH5_54	0.026622	0.0110936	0.0120042	0.00674866	0.03064	0.1475	0.00517	0.02304	0.01462
GH43_1	0.0349196	0.0203719	0.00298423	0.00275872	0.005075	0.08308	0.01768	0.04665	0.03193
GH118	0.0362779	0.0249239	0	0	0.002778	0.08308	0.01848	0.05464	0.03628
GH120	0.0238885	0.00418408	0.0120864	0.00356248	0.008239	0.09038	0.007692	0.01557	0.0118
GH103	0.0290278	0.0119367	0.00410648	0.00113649	0.005075	0.08308	0.01714	0.03411	0.02492
GH43_18	0.0216819	0.00805093	0.00980757	0.00682935	0.04533	0.1816	0.004457	0.01993	0.01187
AA2	0.0226463	0.00674413	0.00884014	0.00948032	0.04533	0.1816	0.005052	0.0218	0.01381
PL4	0.0238399	0.00760365	0.0051815	0.00303709	0.005075	0.08308	0.01262	0.02469	0.01866
GH66	0.00854941	0.0062925	0.0180581	0.00858545	0.04533	0.1816	-0.01717	-0.001368	-0.009512
GH13_1	0.0187964	0.00910684	0.00647311	0.0038102	0.03064	0.1475	0.005231	0.01976	0.01232
GH43_20	0.0169364	0.00501251	0.00633319	0.00515778	0.02024	0.1349	0.004937	0.01576	0.0106
PL26	0.0190213	0.00632319	0.00083419	0.00160329	0.004337	0.08308	0.01303	0.02253	0.01819
GH5_8	0.0149106	0.00892009	0.00429435	0.00405082	0.02024	0.1349	0.003201	0.01773	0.01062
PL33_1	0.0146334	0.00669437	0.00398643	0.0027441	0.03064	0.1475	0.004737	0.01544	0.01065
GH43_27	0.0139049	0.00690516	0.00467286	0.00304856	0.02024	0.1349	0.004244	0.01481	0.009232
CE16	0.0171076	0.0112672	0.000913486	0.00103505	0.004772	0.08308	0.008117	0.02491	0.01619
GH5_35	0.0127598	0.00433365	0.0052186	0.00183235	0.02024	0.1349	0.004156	0.01083	0.007541
GH150	0.0141455	0.00819193	0.00193952	0.00152202	0.005075	0.08308	0.007064	0.0185	0.01221
PL1_6	0	0	0.0147674	0.0226674	0.02844	0.1475	-0.03277	-0.0009405	-0.01477
CBM80	0.000216729	0.000530877	0.0139677	0.0166384	0.02628	0.1475	-0.02614	-0.002625	-0.01375
GH5_42	0.0138092	0.0126131	0	0	0.002778	0.08308	0.005279	0.02323	0.01381
GT20	0.0121757	0.00296929	0.00125296	0.00163432	0.004998	0.08308	0.008432	0.0132	0.01092
GT102	0.0108515	0.0077227	0.00221224	0.00423877	0.02948	0.1475	0.002646	0.01496	0.008638
GH43_33	0.0100295	0.00708998	0.00302995	0.00468438	0.04383	0.1816	0.000964	0.01381	0.007
PL11_2	0.0102588	0.00670627	0.00271823	0.00159551	0.04533	0.1816	0.002506	0.01263	0.00754
GH143	0.0116639	0.00528935	0.00117668	0.000755509	0.005075	0.08308	0.006313	0.014	0.01049
GH157	0.00417558	0.00253591	0.00856079	0.0032455	0.03064	0.1475	-0.007352	-0.001331	-0.004385
GH22	0	0	0.0119352	0.011046	0.009622	0.09038	-0.01975	-0.004168	-0.01194
GH75	0.0115771	0.00502643	0.000133004	0.000225172	0.004337	0.08308	0.007939	0.01502	0.01144
GH153	0.0104547	0.00319423	0.000636479	0.000978261	0.005075	0.08308	0.007443	0.01235	0.009818
AA3_4	0.0109354	0.00332592	0.000100956	0.00024729	0.003665	0.08308	0.008603	0.01314	0.01083
GT16	0.000580735	0.000715609	0.0103997	0.00859413	0.004772	0.08308	-0.01617	-0.004081	-0.00982
GT74	0.00760767	0.00358857	0.00319838	0.00350398	0.04533	0.1816	0.000691	0.007827	0.004408
GH13_27	0.0105033	0.00372384	0.000154991	0.000235903	0.004772	0.08308	0.008128	0.01341	0.01035
CBM47	0.00828231	0.00344691	0.00235392	0.00199615	0.01307	0.1012	0.00288	0.008753	0.005928
GT107	0.00967241	0.00776308	0.000467185	0.00114436	0.02628	0.1475	0.003497	0.01496	0.009206
GT53	0.00841181	0.00369016	0.00106375	0.00112343	0.008127	0.09038	0.004378	0.0101	0.007349
GT42	0.000951622	0.00147716	0.00797559	0.00444912	0.004337	0.08308	-0.01096	-0.004011	-0.007025
CBM38	0.00746684	0.00689514	0	0	0.009622	0.09038	0.002587	0.01282	0.007467
GH17	0.00641527	0.00268219	0.000600696	0.00117159	0.007155	0.09038	0.003663	0.008047	0.005815
GT7	0.00517275	0.00106726	0.00150204	0.00207029	0.02948	0.1475	0.001926	0.005248	0.003671
AA9	0.00615012	0.00341551	0	0	0.002778	0.08308	0.00384	0.008521	0.00615
GH13_12	0.00449869	0.00190533	0.0016158	0.00144494	0.04533	0.1816	0.001102	0.004665	0.002883
PL6_2	0.00486394	0.00417822	0.00123796	0.000995753	0.02024	0.1349	0.0009668	0.00679	0.003626
GT59	0.00451471	0.00307805	0.000907357	0.000349313	0.008239	0.09038	0.001688	0.006135	0.003607
PL9_3	0.00412279	0.00134416	0.00129889	0.00201234	0.02777	0.1475	0.0009827	0.004523	0.002824
GT34	0.00533162	0.00409231	0	0	0.009622	0.09038	0.002321	0.008293	0.005332
GH98	0.00496026	0.00417585	0.000301409	0.000738299	0.01671	0.1277	0.001849	0.008077	0.004659
GH71	0.00523326	0.00521826	0	0	0.009622	0.09038	0.001721	0.008905	0.005233
GH5_39	0.00519108	0.0043076	0	0	0.009622	0.09038	0.002063	0.008538	0.005191
CBM15	0.00480945	0.00826725	0	0	0.02844	0.1475	0.0001912	0.0116	0.00481
PL8_3	0.00075094	0.00153393	0.00399783	0.00274192	0.0181	0.1349	-0.005571	-0.0009005	-0.003247
PL3_1	0.00430199	0.00328297	0.000330468	0.000809479	0.02628	0.1475	0.001537	0.006445	0.003972
GH13_22	0.000830467	0.000675551	0.0035014	0.00232352	0.01291	0.1012	-0.004488	-0.001005	-0.002671
GT103	0.00397196	0.0032099	0	0	0.009622	0.09038	0.001517	0.006224	0.003972
PL10	0.00366039	0.00222201	0.000284637	0.000697215	0.01006	0.09302	0.001691	0.005077	0.003376
GH43_8	0	0	0.00384849	0.00353314	0.009622	0.09038	-0.006672	-0.001466	-0.003848
PL4_5	0	0	0.00329473	0.00266007	0.02844	0.1475	-0.005166	-0.001389	-0.003295
GT88	0.00276767	0.00228806	0.000519094	0.00127151	0.02499	0.1475	0.0004223	0.004224	0.002249
PL15	0.00310751	0.00188571	0	0	0.009622	0.09038	0.001603	0.004356	0.003107
PL25	0.00259032	0.00184742	0	0	0.009622	0.09038	0.001169	0.003809	0.00259
CBM81	0.000144063	0.000223659	0.00238965	0.00206975	0.02499	0.1475	-0.003795	-0.0008325	-0.002246
GT82	0.00250071	0.00183646	0	0	0.002778	0.08308	0.001385	0.004062	0.002501
PL1_7	0	0	0.00244369	0.00331969	0.02844	0.1475	-0.005113	-0.0003353	-0.002444
PL28	0.00238412	0.00251688	0	0	0.02844	0.1475	0.0006503	0.004135	0.002384
GT64	0.00225734	0.00119583	0	0	0.002778	0.08308	0.001368	0.003135	0.002257
GH160	0.00196399	0.00228404	7.16e-05	0.000175381	0.04025	0.1816	0.0003735	0.003646	0.001892
GT58	0.00188919	0.00123572	0	0	0.009622	0.09038	0.0009253	0.002749	0.001889
GH43_14	0.00180391	0.00137691	0	0	0.009622	0.09038	0.0007933	0.002841	0.001804
GH100	0.00178714	0.0014152	0	0	0.009622	0.09038	0.0007445	0.002796	0.001787
GT55	0	0	0.00149708	0.00135696	0.02844	0.1475	-0.002446	-0.0003897	-0.001497
GT75	0.000220737	0.000343074	0.00125514	0.000862432	0.004337	0.08308	-0.001827	-0.0004643	-0.001034
GH5_48	0.00142103	0.000992177	0	0	0.009622	0.09038	0.0007	0.002114	0.001421
PL3_2	0	0	0.00139524	0.00136885	0.02844	0.1475	-0.002431	-0.0004673	-0.001395
CBM43	0.00111697	0.0010504	0	0	0.02844	0.1475	0.0004182	0.001851	0.001117
GH5_33	0	0	0.00103228	0.000862029	0.02844	0.1475	-0.001637	-0.0003693	-0.001032
