# Supplementary material for: Functional analysis of microorganisms and metabolites in the cecum of different sheep populations and their effects on production traits
Source: Front Microbiol. 2024 Sep 16;15:1437250. doi: 10.3389/fmicb.2024.1437250 (PMC11439670; doi:10.3389/fmicb.2024.1437250)
Supplement: SUPPLEMENTARY TABLE S10 — Details of cecal metabolites differences between the two group. [file Table_10.xls]

## Sheet: Supplementary Table9.Details of
ID	Metabolite	Metab ID	Significant	Regulate	level	KEGG Compound ID	Mode	CAS ID	M/Z	Retention time	Adducts	Formula	Fragmentation Score	Theoretical Fragmentation Score	Library ID	KEGG Compound First Category	KEGG Compound Second Category	KEGG Pathway ID	KEGG Pathway First Category	KEGG Pathway Second Category	HMDB Superclass	HMDB Class	HMDB Subclass	KEGG Pathway Description	VIP_pred_OPLS-DA	VIP_PLS-DA	FC(MG_STH/STH)	P_value	FDR	STH1	STH2	STH3	STH4	STH5	STH6	MG_STH1	MG_STH2	MG_STH3	MG_STH4	MG_STH5	MG_STH6	sth_mean	sth_SD	mg_sth_mean	mg_sth_SD
pos_4049	M1G-dR	metab_3364	yes	up	B(ii)	-	pos	-	321.13	3.72977	M+NH4	C13H13N5O4	0	30.8	HMDB0254284	-	-	-	-	-	Nucleosides, nucleotides, and analogues	Nucleoside and nucleotide analogues	Not Available	-	4.3411	4.1766	3.665	1.2e-07	1.76e-05	5.665	5.828	5.594	5.937	5.878	5.951	1.165	1.319	3.147	1.257	1.204	1.417	5.809	0.1474	1.585	0.7705
neg_4892	5-Hydroxymebendazole	metab_9383	yes	down	B(ii)	-	neg	-	653.238	5.29415	2M+Hac-H	C16H15N3O3	0	71.6	HMDB0246806	-	-	-	-	-	Organoheterocyclic compounds	Benzimidazoles	2-benzimidazolylcarbamic acid esters	-	4.1917	4.0675	0.2658	9.85e-06	0.0003783	1.385	1.363	1.34	1.411	1.434	1.359	4.351	6.272	4.307	5.902	3.88	6.484	1.382	0.0354	5.199	1.145
pos_207	Homoeriodictyol	metab_1181	yes	down	B(ii)	C09756	pos	446-71-9	303.085	5.39472	M+H, M+Na, M+H-H2O	C16H14O6	0	41.8	LMPK12140449;HMDB0253205	-	-	-	-	-	Phenylpropanoids and polyketides	Flavonoids	O-methylated flavonoids	-	4.1718	4.0106	0.105	5.89e-05	0.00102	0.5044	0.4803	0.4585	0.5063	0.5419	0.4735	3.121	6.16	3.651	5.85	3.132	6.316	0.4942	0.02975	4.705	1.557
pos_4283	Petasitenine	metab_3619	yes	down	B(ii)	C10359	pos	60102-37-6	346.164	2.7543	M+H-2H2O	C19H27NO7	0	72.8	HMDB0030328	-	-	-	-	-	Organoheterocyclic compounds	Azaspirodecane derivatives	Not Available	-	3.8622	3.7015	0.3593	1.35e-06	8.3e-05	1.564	1.769	1.498	1.567	3.445	1.52	5.016	5.472	4.95	5.364	5.181	5.651	1.894	0.7661	5.272	0.272
pos_53	Hydroheptilidic Acid	metab_4524	yes	up	B(i)	-	pos	-	316.175	3.72193	M+H-H2O, M+NH4, M+H, M+H-2H2O	C15H22O6	49.6	0	-	-	-	-	-	-	-	-	-	-	3.7682	3.5943	2.1662	1.66e-06	9.6e-05	5.769	5.951	5.716	6.08	6.044	6.091	3.559	1.932	3.407	1.867	2.391	3.3	5.942	0.163	2.743	0.7703
neg_2676	Pantoyllactone glucoside	metab_6937	yes	up	B(ii)	-	neg	-	643.243	5.79888	2M+Hac-H	C12H20O8	0	66	HMDB0041269	-	-	-	-	-	Lipids and lipid-like molecules	Fatty Acyls	Fatty acyl glycosides	-	3.697	3.5961	2.1327	2.21e-12	6.11e-09	5.138	5.181	4.983	5.363	5.374	5.297	2.354	2.501	2.453	2.438	2.386	2.564	5.223	0.1511	2.449	0.07626
neg_5073	Zederone	metab_9584	yes	up	B(ii)	C17085	neg	7727-79-9	227.108	4.85098	M-H2O-H	C15H18O3	0	31.6	HMDB0036767	-	-	-	-	-	Lipids and lipid-like molecules	Prenol lipids	Triterpenoids	-	3.6682	3.5686	2.5111	6.4e-13	3.54e-09	4.455	4.569	4.317	4.599	4.654	4.615	1.713	1.857	1.81	1.795	1.744	1.92	4.535	0.1263	1.806	0.07535
pos_4232	Methylnoradrenaline	metab_5073	yes	down	B(ii)	C11768;C17925	pos	829-74-3;6539-57-7	225.123	2.94118	M+ACN+H	C9H13NO3	0	43.7	HMDB0002832;HMDB0015652	-	-	-	-	-	Benzenoids	Benzene and substituted derivatives	Phenylpropanes	-	3.6656	3.5183	0.3056	0.0001205	0.001766	1.06	0.2762	0.9824	2.808	3.238	0.2714	4.401	4.993	4.279	4.799	4.671	5.106	1.439	1.279	4.708	0.3247
pos_3927	Dialdehyde	metab_3228	yes	down	B(ii)	C11678	pos	85955-83-5	401.206	4.37367	M+CH3OH+H	C21H24N2O4	0	33.6	HMDB0251125	-	-	-	-	-	Alkaloids and derivatives	Harmala alkaloids	Not Available	-	3.6064	3.466	0.5076	1.72e-07	2.16e-05	2.995	2.959	2.926	2.998	3.291	2.949	5.444	6.403	5.48	6.261	5.459	6.649	3.02	0.1356	5.949	0.549
neg_2617	Tanabalin	metab_6872	yes	up	B(ii)	C20205	neg	172548-61-7;179094-52-1	393.171	5.63102	M+Na-2H	C22H28O5	0	51.2	HMDB0041330	-	-	-	-	-	Lipids and lipid-like molecules	Prenol lipids	Terpene lactones	-	3.5438	3.4588	1.9759	5.49e-09	2.33e-06	5.348	5.217	4.77	5.406	5.549	5.221	2.387	2.866	2.758	2.918	2.419	2.597	5.252	0.267	2.658	0.226
pos_1991	Erinacine D	metab_1093	yes	up	B(ii)	-	pos	157397-40-5	520.326	5.88258	M+ACN+H	C27H42O7	0	52.5	HMDB0031896	-	-	-	-	-	Lipids and lipid-like molecules	Prenol lipids	Diterpenoids	-	3.5431	3.4254	2.0818	4.07e-09	2.26e-06	5.481	5.197	4.779	5.614	5.777	5.352	2.477	2.639	2.516	2.574	2.518	2.742	5.367	0.3512	2.578	0.09838
neg_678	Benzil	metab_11467	yes	up	B(ii)	C20226	neg	134-81-6	209.06	6.0954	M-H, M+FA-H	C14H10O2	0	41.2	HMDB0248990	-	-	-	-	-	Phenylpropanoids and polyketides	Stilbenes	Not Available	-	3.4995	3.3903	1.769	3.55e-08	7.86e-06	5.752	5.798	5.563	5.802	5.759	5.872	3.048	3.075	3.311	2.978	3.089	4.03	5.758	0.1047	3.255	0.3958
neg_2151	6-Hydroxynon-6-enoylcarnitine	metab_6360	yes	up	B(ii)	-	neg	-	360.203	4.11192	M+FA-H	C16H29NO5	0	45.9	HMDB0241755	-	-	-	-	-	Lipids and lipid-like molecules	Fatty Acyls	Fatty acid esters	-	3.4179	3.3279	1.9868	9.11e-06	0.0003622	5.239	4.904	4.463	5.482	5.567	5.135	1.907	3.117	3.114	1.99	3.257	2.115	5.132	0.4054	2.583	0.6402
pos_3590	Perindopril Acyl-beta-D-glucuronide	metab_2857	yes	down	B(ii)	-	pos	-	577.301	5.93723	M+CH3OH+H	C25H40N2O11	0	61.9	HMDB0060623	-	-	-	-	-	Organic acids and derivatives	Carboxylic acids and derivatives	Amino acids, peptides, and analogues	-	3.3636	3.2694	0.4134	0.001847	0.014	0.8147	3.612	3.625	0.817	0.8605	3.544	4.233	6.239	4.572	6.067	4.462	6.536	2.212	1.514	5.351	1.035
neg_3186	7,8-Dihydrovomifoliol 9-[apiosyl-(1->6)-glucoside]	metab_7501	yes	up	B(ii)	-	neg	177261-70-0	519.241	6.70912	M-H	C24H40O12	0	69.8	HMDB0029771	-	-	-	-	-	Lipids and lipid-like molecules	Fatty Acyls	Fatty acyl glycosides	-	3.3531	3.256	1.7128	1.84e-09	1.13e-06	5.425	5.37	5.205	5.681	5.714	5.636	3.068	3.215	3.167	3.152	3.1	3.581	5.505	0.2033	3.214	0.187
pos_3733	Etodolac	metab_3014	yes	down	B(ii)	C06991	pos	41340-25-4	305.185	5.40112	M+NH4	C17H21NO3	0	34.3	HMDB0014887;PW_C009220;MJDBOTE0001379	-	-	-	-	-	Organoheterocyclic compounds	Indoles and derivatives	Indolyl carboxylic acids and derivatives	-	3.2901	3.125	0.4087	0.0009625	0.008423	0.647	0.6197	3.177	3.1	3.449	0.612	4.222	5.035	4.499	5.077	4.478	5.083	1.934	1.437	4.732	0.3776
neg_2072	Indan-1-ol	metab_6272	yes	up	B(ii)	C01710	neg	-	179.071	3.78542	M+FA-H	C9H10O	0	38.5	HMDB0059601	-	-	-	-	-	Benzenoids	Indanes	Not Available	-	3.2699	3.1753	1.8009	7.43e-10	5.87e-07	4.816	4.843	4.796	4.986	5.005	4.907	2.753	2.595	2.547	2.532	2.752	3.124	4.893	0.08862	2.717	0.2221
pos_2023	PA(18:3(10,12,15)-OH(9)/2:0)	metab_1130	yes	down	B(ii)	-	pos	-	532.268	5.96823	M+ACN+H	C23H39O9P	0	59.6	HMDB0266572	-	-	-	-	-	Not Available	Not Available	Not Available	-	3.2227	3.1345	0.471	0.000205	0.002686	1.477	2.342	3.604	3.761	1.46	1.364	5.119	4.619	5.119	4.961	5.244	4.686	2.335	1.103	4.958	0.2538
pos_3581	Lucidenic acid M	metab_2847	yes	up	B(ii)	C10029	pos	110241-33-3	504.331	5.95258	M+ACN+H	C27H42O6	0	49.3	HMDB0035973	-	-	-	-	-	Phenylpropanoids and polyketides	Flavonoids	O-methylated flavonoids	-	3.2214	3.0963	1.6336	4.35e-07	4.22e-05	6.142	5.888	5.525	6.322	6.349	6.051	3.852	3.345	3.57	3.254	4.318	3.865	6.046	0.308	3.701	0.3933
neg_2343	Delpazolid	metab_6568	yes	up	B(ii)	-	neg	-	661.253	4.73347	2M+FA-H	C14H17FN4O3	0	66	HMDB0250974	-	-	-	-	-	Benzenoids	Benzene and substituted derivatives	Aniline and substituted anilines	-	3.2007	3.097	1.5908	5.45e-09	2.33e-06	5.563	5.666	5.402	5.725	5.715	5.682	4.044	3.445	3.397	3.382	3.44	3.509	5.625	0.1239	3.536	0.2528
neg_2813	4-hydroxy-2-nonenal-[Cys-Gly] conjugate	metab_7089	yes	up	B(ii)	-	neg	-	333.15	6.0314	M-H	C14H26N2O5S	0	47.8	HMDB0304175	-	-	-	-	-	Organic acids and derivatives	Carboxylic acids and derivatives	Amino acids, peptides, and analogues	-	3.1102	3.0347	1.7717	1.57e-05	0.0005082	4.828	4.915	4.189	4.941	4.99	5.009	2.282	3.099	1.994	3.096	2.351	3.476	4.812	0.3117	2.716	0.5852
neg_5567	Hexadecanedioic acid	metab_12049	yes	down	B(ii)	C19615	neg	505-54-4;42150-38-9	323.161	3.41768	M+K-2H	C16H30O4	0	51.7	HMDB0000712;HMDB0304377;LMFA01170022;HMDB0000672	-	-	map01100	Metabolism	Global and overview maps	Lipids and lipid-like molecules	Fatty Acyls	Fatty acid esters	Metabolic pathways	3.0952	2.9699	0.625	1.51e-06	0.0001092	3.283	2.994	3.369	3.044	4.129	3.022	5.155	5.446	4.961	5.288	5.308	5.589	3.307	0.4309	5.291	0.2194
neg_1941	Ubenimex	metab_6126	yes	down	B(i)	C00732	neg	58970-76-6	307.167	3.25222	M-H	C16H24N2O4	34.3	0	-	-	-	-	-	-	-	-	-	-	3.0666	2.9707	0.5372	6.91e-06	0.0002997	2.289	2.266	2.543	2.316	2.34	2.355	3.945	4.883	3.618	4.658	4.095	5.07	2.352	0.09936	4.378	0.5756
pos_1573	Coniferyl acetate	metab_635	yes	down	B(ii)	C20225	pos	-	240.122	2.92683	M+NH4	C12H14O4	0	31.6	HMDB0304294	-	-	-	-	-	Benzenoids	Phenols	Methoxyphenols	-	3.0403	2.9238	0.5995	1.93e-06	0.0001083	2.901	3.095	2.833	3.411	3.761	3.05	4.829	5.638	4.982	5.478	5.041	5.81	3.175	0.3502	5.296	0.3988
pos_3829	Cucurbitacin I 2-glucoside	metab_3120	yes	down	B(ii)	-	pos	29803-94-9	709.379	4.93813	M+CH3OH+H	C36H52O12	0	35.3	HMDB0035701	-	-	-	-	-	Lipids and lipid-like molecules	Steroids and steroid derivatives	Steroidal glycosides	-	3.0199	2.9119	0.6393	3.44e-11	1.33e-07	3.576	3.541	3.508	3.579	3.63	3.53	5.399	5.716	5.467	5.546	5.49	5.801	3.561	0.04353	5.57	0.1557
pos_4000	Salicylamide glucuronide	metab_3311	yes	up	B(ii)	-	pos	-	331.117	3.96175	M+NH4	C13H15NO8	0	65.6	HMDB0257458	-	-	-	-	-	Organic oxygen compounds	Organooxygen compounds	Carbohydrates and carbohydrate conjugates	-	3.0137	2.9255	1.7926	1.09e-06	6.91e-05	4.724	4.773	4.486	4.766	4.811	4.76	2.232	3.318	3.147	2.33	2.274	2.497	4.72	0.1181	2.633	0.4761
neg_2650	Candoxatrilat	metab_6909	yes	up	B(ii)	C11721	neg	123898-42-0	434.198	5.7269	M+Cl	C20H33NO7	0	53	HMDB0249582	-	-	-	-	-	Organic acids and derivatives	Carboxylic acids and derivatives	Dicarboxylic acids and derivatives	-	2.9665	2.886	1.5442	6.78e-07	6.7e-05	5.167	5.309	4.96	5.197	5.245	5.346	3.055	3.729	3.153	3.138	3.164	3.981	5.204	0.1371	3.37	0.386
pos_1668	7Z,10Z-Hexadecadienoic acid	metab_739	yes	down	B(ii)	-	pos	28290-73-5	297.18	3.44602	M+2Na-H	C16H28O2	0	41.8	LMFA01030807;HMDB0000477	-	-	-	-	-	Lipids and lipid-like molecules	Fatty Acyls	Fatty acids and conjugates	-	2.9491	2.8257	0.5938	0.0005032	0.005081	3.793	1.843	2.464	3.676	4.288	3.379	4.891	5.958	4.834	5.772	5.144	6.137	3.24	0.913	5.456	0.5691
pos_436	Cis-Sinapic acid	metab_3703	yes	up	B(ii)	-	pos	7361-90-2	247.057	3.7822	M+NH4, M+Na	C11H12O5	0	41.5	HMDB0034069	-	-	-	-	-	Phenylpropanoids and polyketides	Cinnamic acids and derivatives	Hydroxycinnamic acids and derivatives	-	2.9265	2.8328	1.6536	1.84e-10	2.37e-07	4.737	4.725	4.576	4.867	5.025	4.776	2.792	2.954	2.831	2.889	2.833	3.057	4.784	0.1511	2.893	0.09851
neg_4565	Proscillaridin	metab_9025	yes	down	B(ii)	C12816	neg	466-06-8	575.289	5.9429	M+FA-H	C30H42O8	0	50.3	HMDB0256851	Steroids	24-Carbon atoms	-	-	-	Lipids and lipid-like molecules	Steroids and steroid derivatives	Steroid lactones	-	2.9118	2.798	0.6607	0.0001986	0.003193	3.309	3.841	3.761	3.788	4.479	3.281	5.086	6.309	5.118	5.966	4.951	6.563	3.743	0.4373	5.665	0.7009
neg_2037	5'-o-Methylthymidine	metab_6233	yes	down	B(ii)	-	neg	-	237.088	3.64772	M-H2O-H	C11H16N2O5	0	42.9	HMDB0246885	-	-	-	-	-	Nucleosides, nucleotides, and analogues	Pyrimidine nucleosides	Pyrimidine 2''-deoxyribonucleosides	-	2.9075	2.7939	0.5634	0.0001395	0.002512	1.961	2.531	2.507	2.233	3.214	2.258	3.98	4.929	3.456	4.626	3.964	5.147	2.451	0.4282	4.35	0.653
pos_1658	Kukoamine D	metab_728	yes	down	B(ii)	C17618	pos	-	495.295	3.39337	M+H-2H2O	C28H42N4O6	0	61.4	HMDB0060527	-	-	-	-	-	Benzenoids	Phenols	Benzenediols	-	2.896	2.7787	0.6096	0.0003165	0.003656	3.321	3.285	3.252	3.324	3.374	3.275	4.969	6.235	3.825	5.982	5.169	6.351	3.305	0.04352	5.422	0.9653
pos_2880	Pheophorbide a	metab_2073	yes	up	B(ii)	C18021	pos	15664-29-6	557.251	6.77253	M+H-2H2O	C35H36N4O5	0	72.1	HMDB0256449	-	-	map00860	Metabolism	Metabolism of cofactors and vitamins	Not Available	Not Available	Not Available	Porphyrin metabolism	2.8525	2.7413	1.4222	4.03e-06	0.0001716	6.333	6.208	6.208	6.492	6.485	6.35	5.204	4.171	4.047	4.106	4.97	4.274	6.346	0.1255	4.462	0.4956
neg_4754	Equol	metab_9234	yes	up	B(ii)	C14131	neg	531-95-3	241.087	5.60703	M-H	C15H14O3	0	52.4	HMDB0002209;HMDB0243678;LMPK12080003;MJDBOTE0001180	-	-	-	-	-	Phenylpropanoids and polyketides	Isoflavonoids	Isoflavans	-	2.8494	2.7811	1.6107	1.47e-05	0.0004892	4.722	4.65	4.463	4.911	4.97	4.709	3.018	2.304	2.915	3.444	3.596	2.367	4.737	0.1835	2.941	0.5336
neg_4057	Linatine	metab_8467	yes	up	B(ii)	C05939	neg	10139-06-7	563.231	6.5099	2M+FA-H	C10H17N3O5	0	59.7	HMDB0038516	-	-	map00470	Metabolism	Metabolism of other amino acids	Organic acids and derivatives	Carboxylic acids and derivatives	Amino acids, peptides, and analogues	D-Amino acid metabolism	2.8482	2.754	1.3931	9.39e-10	6.49e-07	5.702	5.951	5.695	5.882	5.57	6.004	4.09	4.211	4.163	4.148	4.096	4.275	5.801	0.1701	4.164	0.07067
neg_4633	Alpha-Methoxy-1H-indole-3-propanoic acid	metab_9101	yes	up	B(ii)	-	neg	-	264.088	5.8629	M+FA-H	C12H13NO3	0	34.7	HMDB0038339	-	-	-	-	-	Organoheterocyclic compounds	Indoles and derivatives	Indoles	-	2.8421	2.7612	1.5255	2.01e-08	5.06e-06	4.683	4.864	4.812	4.931	4.872	4.892	3.443	2.953	2.905	3.31	3.412	3.017	4.842	0.0871	3.174	0.2422
pos_456	Hydroxy Tyrosol -Acetate	metab_3920	yes	down	B(ii)	-	pos	-	248.089	4.7343	M+H, M+Na	C11H15NO4	0	44.8	HMDB0253254	-	-	-	-	-	Benzenoids	Benzene and substituted derivatives	Phenethylamines	-	2.8418	2.7224	0.6643	1.24e-06	7.78e-05	3.615	3.787	3.454	3.307	4.182	3.45	5.132	5.713	5.234	5.566	5.265	5.893	3.632	0.3155	5.467	0.3031
neg_2793	2,4-Dihydroxybenzophenone	metab_7066	yes	up	B(ii)	C14215	neg	131-56-6	259.061	5.99888	M+FA-H	C13H10O3	0	45.2	HMDB0240715	-	-	-	-	-	Benzenoids	Benzene and substituted derivatives	Benzophenones	-	2.8399	2.8305	1.5068	0.0002832	0.004111	5.609	5.725	5.53	5.559	5.571	5.687	2.901	4.354	3.087	4.264	2.932	4.811	5.613	0.07699	3.725	0.8462
neg_2230	Hexanoylglutamine	metab_6445	yes	down	B(ii)	-	neg	-	243.135	4.39837	M-H	C11H20N2O4	0	46.7	HMDB0242182	-	-	-	-	-	Organic acids and derivatives	Carboxylic acids and derivatives	Amino acids, peptides, and analogues	-	2.8332	2.7474	0.6342	1.23e-06	9.85e-05	2.833	2.81	3.234	2.86	2.884	2.806	4.728	4.569	4.984	4.578	4.71	3.903	2.904	0.1645	4.579	0.3633
pos_3973	3-Hydroxydecanedioylcarnitine	metab_3279	yes	up	B(ii)	-	pos	-	362.217	4.11488	M+H	C17H31NO7	0	57.7	HMDB0241132	-	-	-	-	-	Lipids and lipid-like molecules	Fatty Acyls	Fatty acid esters	-	2.8273	2.739	1.5377	9.53e-06	0.0002956	5.473	5.15	4.653	5.732	5.891	5.413	2.904	3.665	3.694	3.28	3.859	3.607	5.385	0.4419	3.502	0.3489
neg_2902	3,4-Dihydroxy-tamoxifen	metab_7188	yes	up	B(ii)	-	neg	-	448.213	6.13572	M+FA-H	C26H29NO3	0	41.3	HMDB0061087	-	-	-	-	-	Phenylpropanoids and polyketides	Stilbenes	Not Available	-	2.8218	2.7789	1.439	1.82e-07	2.4e-05	5.638	5.677	5.597	5.325	5.442	5.284	3.575	3.722	3.674	4.083	3.607	4.249	5.494	0.1674	3.818	0.2788
pos_1823	Ingenol	metab_911	yes	up	B(ii)	C09112	pos	30220-46-3	366.226	4.56543	M+NH4	C20H28O5	0	40.3	HMDB0253484	-	-	-	-	-	Lipids and lipid-like molecules	Prenol lipids	Diterpenoids	-	2.8212	2.7852	1.6145	1.31e-05	0.000376	5.304	5.112	4.784	5.056	5.424	4.4	2.73	3.879	2.769	3.071	2.771	3.408	5.013	0.3723	3.105	0.4597
pos_3610	DG(20:3(8Z,11Z,14Z)-2OH(5,6)/0:0/2:0)	metab_2879	yes	up	B(ii)	-	pos	-	518.31	5.91375	M+ACN+Na	C25H42O7	0	86.9	HMDB0296942	-	-	-	-	-	Not Available	Not Available	Not Available	-	2.82	2.7161	1.602	2.21e-06	0.0001157	5.041	4.675	4.075	5.183	5.288	4.843	3.068	2.981	3.259	2.916	2.86	3.084	4.851	0.4405	3.028	0.1422
pos_1654	Tanacetol B	metab_724	yes	down	B(ii)	-	pos	86787-28-2	335.159	3.35515	M+K	C17H28O4	0	76.6	HMDB0035075	-	-	-	-	-	Lipids and lipid-like molecules	Prenol lipids	Sesquiterpenoids	-	2.8049	2.6822	0.6502	2.84e-06	0.0001361	3.484	3.117	3.084	3.175	3.962	3.185	4.863	5.394	4.659	5.218	5.118	5.521	3.335	0.3387	5.129	0.3236
neg_5256	Corynanthine	metab_9786	yes	down	B(ii)	C09256	neg	146-48-5	399.193	4.38335	M+FA-H	C21H26N2O3	0	63.9	HMDB0250478;HMDB0015464	-	-	-	-	-	Lipids and lipid-like molecules	Steroids and steroid derivatives	Stigmastanes and derivatives	-	2.802	2.7272	0.6272	0.0001026	0.002041	2.996	2.972	2.949	3.023	3.047	3.114	4.119	5.411	4.339	5.154	4.113	5.723	3.017	0.05898	4.81	0.707
neg_628	2-(4-Hydroxy-3-phenoxyphenyl)propanoic acid	metab_10917	yes	up	B(ii)	-	neg	-	293.059	5.8629	M+Cl, 2M-H	C15H14O4	0	36.5	HMDB0246633	-	-	-	-	-	Benzenoids	Benzene and substituted derivatives	Diphenylethers	-	2.8011	2.7649	1.8642	0.00696	0.04147	4.973	4.793	4.364	5.039	5.229	4.749	3.857	3.158	0.5226	3.857	3.636	0.6039	4.858	0.2981	2.606	1.603
pos_3968	Nirvanol	metab_3273	yes	down	B(ii)	C14916	pos	631-07-2	227.081	4.13502	M+Na	C11H12N2O2	0	32	HMDB0060533	-	-	-	-	-	Organoheterocyclic compounds	Azolidines	Imidazolidines	-	2.7919	2.6868	0.6527	1.79e-07	2.17e-05	3.245	3.583	3.269	3.248	3.298	3.199	4.851	5.238	4.579	5.305	5.025	5.402	3.307	0.1391	5.067	0.3114
neg_5597	5-(Cycloocten-1-yl)-5-ethyl-barbituric acid	metab_10158	yes	down	B(ii)	-	neg	-	309.146	3.3068	M+FA-H	C14H20N2O3	0	30.9	HMDB0248825	-	-	-	-	-	Organoheterocyclic compounds	Diazines	Pyrimidines and pyrimidine derivatives	-	2.7677	2.6857	0.6219	1.05e-05	0.0003943	2.848	2.699	2.675	2.749	2.774	2.695	3.993	4.824	3.794	4.642	4.142	5.04	2.74	0.06454	4.406	0.4994
pos_4051	Enalaprilat	metab_5056	yes	down	B(ii)	C11720	pos	76420-72-9;75847-73-3	349.175	3.72193	M+H	C18H24N2O5	0	55.5	HMDB0041886;HMDB0014722;PW_C022647;MJDBOTE0000315	-	-	-	-	-	Organic acids and derivatives	Carboxylic acids and derivatives	Amino acids, peptides, and analogues	-	2.7645	2.6583	0.636	5.71e-07	4.86e-05	2.985	2.95	2.916	3.165	3.23	2.939	4.555	5	4.188	4.811	4.838	5.208	3.031	0.1326	4.766	0.3567
neg_2757	Val Gln Ile Asp	metab_7026	yes	down	B(i)	-	neg	-	472.246	5.9509	M-H	C20H35N5O8	44.2	0	-	-	-	-	-	-	-	-	-	-	2.7382	2.6517	0.6827	1.68e-05	0.0005338	3.617	3.513	3.315	3.591	3.784	3.291	4.675	5.443	4.889	5.427	4.648	5.837	3.518	0.1889	5.153	0.486
pos_1562	Procaine	metab_623	yes	down	B(ii)	C07375	pos	59-46-1	237.159	2.87968	M+H	C13H20N2O2	0	32.7	HMDB0014859;PW_C009196	-	-	-	-	-	Benzenoids	Benzene and substituted derivatives	Benzoic acids and derivatives	-	2.7233	2.6169	0.6618	2.32e-07	2.64e-05	3.238	3.384	3.227	3.24	3.361	3.192	4.649	5.216	4.527	5.1	4.85	5.339	3.274	0.07894	4.947	0.3237
pos_1644	Cladosporin	metab_713	yes	down	B(ii)	-	pos	-	310.164	3.28468	M+NH4	C16H20O5	0	55.5	HMDB0250312	-	-	-	-	-	Benzenoids	Benzene and substituted derivatives	Benzoic acids and derivatives	-	2.7195	2.6019	0.6633	0.0008741	0.007808	3.717	3.504	3.315	3.87	4.762	3.539	4.812	6.602	4.897	6.221	5.082	6.615	3.784	0.5151	5.705	0.8645
pos_2233	Biliverdin	metab_1362	yes	up	B(ii)	C00500	pos	114-25-0	565.243	6.51475	M+H-H2O	C33H34N4O6	0	65.6	HMDB0001008;PW_C000797	-	-	map01100;map00860	Metabolism;Metabolism	Global and overview maps;Metabolism of cofactors and vitamins	Organoheterocyclic compounds	Tetrapyrroles and derivatives	Bilirubins	Metabolic pathways;Porphyrin metabolism	2.7041	2.597	1.3836	0.0005302	0.005284	6.7	7.033	6.776	6.764	6.508	7.031	5.977	4.177	4.053	4.99	6.021	4.28	6.802	0.2026	4.916	0.8996
pos_1718	Dimethylbenzimidazole	metab_795	yes	down	B(i)	C03114	pos	582-60-5	147.091	3.76795	M+H	C9H10N2	30.8	0	PW_C001957;HMDB0003701	-	-	map01100;map00860;map00740;map01240	Metabolism;Metabolism;Metabolism;Metabolism	Global and overview maps;Metabolism of cofactors and vitamins;Metabolism of cofactors and vitamins;Global and overview maps	Organoheterocyclic compounds	Benzimidazoles	Not Available	Metabolic pathways;Porphyrin metabolism;Riboflavin metabolism;Biosynthesis of cofactors	2.6985	2.6066	0.609	2.5e-06	0.000126	2.512	2.665	2.444	2.515	2.565	3.127	3.939	4.716	4.082	4.387	4.08	4.786	2.638	0.2505	4.332	0.357
pos_1719	1,2-Dihydroxy-3,4-epoxy-1,2,3,4-tetrahydronaphthalene	metab_796	yes	up	B(ii)	C14784	pos	75947-54-5	179.07	3.77435	M+H	C10H10O3	0	35.3	HMDB0062273	-	-	map00980	Metabolism	Xenobiotics biodegradation and metabolism	Benzenoids	Tetralins	Not Available	Metabolism of xenobiotics by cytochrome P450	2.6896	2.6026	1.5345	4.85e-10	4.7e-07	4.506	4.599	4.44	4.679	4.805	4.602	2.919	3.173	3.031	2.857	3.041	2.988	4.605	0.1286	3.001	0.1093
neg_4940	Zaragozic acid A	metab_9437	yes	down	B(ii)	-	neg	-	671.278	5.18215	M-H2O-H	C35H46O14	0	40.6	HMDB0259988;LMPK00000001	-	-	-	-	-	Organic acids and derivatives	Carboxylic acids and derivatives	Pentacarboxylic acids and derivatives	-	2.6885	2.594	0.7133	0.0001552	0.002674	4.448	3.882	4.533	3.869	3.886	3.807	5.143	6.084	5.04	6.111	5.376	6.486	4.071	0.3275	5.707	0.5976
neg_3971	Canavalioside	metab_8371	yes	up	B(ii)	-	neg	316141-31-8	591.263	6.64542	M+FA-H	C26H42O12	0	74.8	HMDB0036317	-	-	-	-	-	Lipids and lipid-like molecules	Prenol lipids	Terpene glycosides	-	2.6864	2.612	1.361	1.54e-10	2.13e-07	5.682	5.491	5.375	5.68	5.543	5.458	4.064	4.103	4.055	4.04	3.988	4.167	5.538	0.1235	4.069	0.06066
neg_5148	Canin	metab_9666	yes	up	B(ii)	C09354	neg	24959-84-0	299.093	4.65702	M+Na-2H	C15H18O5	0	67.2	HMDB0302700;HMDB0249584	-	-	-	-	-	Lipids and lipid-like molecules	Prenol lipids	Terpene lactones	-	2.6778	2.575	1.4495	1.72e-05	0.0005445	4.986	4.943	4.366	5.175	5.277	5.05	3.823	3.221	3.041	3.026	3.827	3.619	4.966	0.3188	3.426	0.3755
neg_2454	Neamine	metab_6691	yes	up	B(ii)	C01441	neg	3947-65-7	359.135	5.1502	M+K-2H	C12H26N4O6	0	70.4	HMDB0255495	-	-	map00524	Metabolism	Biosynthesis of other secondary metabolites	Organic oxygen compounds	Organooxygen compounds	Carbohydrates and carbohydrate conjugates	Neomycin, kanamycin and gentamicin biosynthesis	2.661	2.4524	2.1832	0.03079	0.1164	1.546	5.279	3.924	5.191	1.294	5.571	1.229	1.481	1.595	1.82	1.519	2.801	3.801	1.931	1.741	0.5532
neg_4762	3(2H)-Isoflavene	metab_9243	yes	down	B(ii)	-	neg	-	253.087	5.59053	M+FA-H	C15H12O	0	39.1	HMDB0246115	-	-	-	-	-	Phenylpropanoids and polyketides	Isoflavonoids	Isoflav-3-enes	-	2.6581	2.6075	0.6921	6.51e-06	0.0002903	3.622	3.321	2.823	3.741	3.835	3.441	4.899	5.211	4.634	5.035	4.923	5.326	3.464	0.3663	5.005	0.2457
neg_2353	Ethoprophos	metab_6579	yes	up	B(ii)	C18687	neg	13194-48-4	287.056	4.78148	M+FA-H	C8H19O2PS2	0	71.1	HMDB0252020	-	-	-	-	-	Organophosphorus compounds	Organothiophosphorus compounds	Not Available	-	2.6525	2.5872	1.4837	2.98e-07	3.58e-05	4.658	4.778	4.493	4.468	4.642	4.216	3.511	3.029	2.925	2.91	2.92	3.079	4.543	0.1966	3.062	0.2303
pos_4218	5-Hydroxypentanoylcarnitine	metab_3549	yes	down	B(ii)	-	pos	-	325.175	2.9959	M+ACN+Na	C12H23NO5	0	64.3	HMDB0241655	-	-	-	-	-	Lipids and lipid-like molecules	Fatty Acyls	Fatty acid esters	-	2.6256	2.5157	0.7257	9.65e-05	0.001546	4.545	4.208	4.032	4.797	5.01	3.993	5.526	6.558	5.62	6.362	5.853	6.717	4.431	0.4203	6.106	0.5058
pos_4313	Normetanephrine	metab_3652	yes	down	B(ii)	C05589	pos	97-31-4	225.123	2.6681	M+ACN+H	C9H13NO3	0	52.2	HMDB0000819;PW_C000654	-	-	map01100;map00350	Metabolism;Metabolism	Global and overview maps;Amino acid metabolism	Benzenoids	Phenols	Methoxyphenols	Metabolic pathways;Tyrosine metabolism	2.6174	2.5089	0.687	6.92e-05	0.001166	3.81	3.088	3.158	4.034	4.359	3.253	4.95	5.573	4.885	5.373	5.126	5.682	3.617	0.5263	5.265	0.33
neg_2057	1-Cyclohexene-1-carboxylic acid	metab_6255	yes	up	B(ii)	C12101	neg	636-82-8	297.135	3.7249	2M+FA-H	C7H10O2	0	35.9	HMDB0243852	-	-	-	-	-	Organic acids and derivatives	Carboxylic acids and derivatives	Carboxylic acids	-	2.6151	2.5375	1.2868	9.56e-09	2.78e-06	6.132	6.289	6.049	6.409	6.363	6.421	4.641	4.873	4.943	4.945	4.86	5.003	6.277	0.1541	4.878	0.1272
neg_2488	Triflumizole	metab_6728	yes	up	B(ii)	C18493	neg	68694-11-1	390.083	5.26213	M+FA-H	C15H15ClF3N3O	0	38.8	HMDB0259199	-	-	-	-	-	Benzenoids	Benzene and substituted derivatives	Trifluoromethylbenzenes	-	2.6141	2.5442	1.4027	5.11e-09	2.33e-06	4.752	4.875	4.671	5	5.151	4.933	3.373	3.52	3.471	3.456	3.544	3.583	4.897	0.1728	3.491	0.07456
pos_1745	3-(2-Hydroxyphenyl)propanoic acid	metab_824	yes	down	B(ii)	C01198	pos	495-78-3	374.159	3.93172	2M+ACN+H	C9H10O3	0	30.1	HMDB0033752	-	-	map01100;map00360	Metabolism;Metabolism	Global and overview maps;Amino acid metabolism	Phenylpropanoids and polyketides	Phenylpropanoic acids	Not Available	Metabolic pathways;Phenylalanine metabolism	2.6068	2.5139	0.6867	1.36e-07	1.76e-05	3.376	3.34	3.307	3.378	3.429	3.33	4.972	4.931	4.343	4.91	5.026	5.174	3.36	0.04352	4.893	0.2852
neg_4678	Doxepin N-oxide glucuronide	metab_9150	yes	up	B(ii)	-	neg	-	509.146	5.76688	M+K-2H	C25H30NO8+	0	74.8	PW_C040598;HMDB0061139	-	-	-	-	-	Organoheterocyclic compounds	Benzoxepines	Dibenzoxepines	-	2.605	2.5193	1.3701	9.97e-07	8.9e-05	5.222	5.303	5.192	5.266	5.275	5.326	3.831	3.55	3.582	3.627	4.361	4.101	5.264	0.04979	3.842	0.3273
pos_2841	MPPa (Methyl pyropheophorbide-a)	metab_2031	yes	up	B(ii)	-	pos	-	549.285	6.88195	M+H	C34H36N4O3	0	66.5	HMDB0254917	-	-	-	-	-	Not Available	Not Available	Not Available	-	2.6001	2.5033	1.3711	1.7e-08	5.49e-06	5.359	5.793	5.419	5.427	5.337	5.762	3.94	4.081	3.957	4.016	3.959	4.184	5.516	0.2057	4.023	0.09433
neg_5364	N-Lauroyl Threonine	metab_9903	yes	up	B(ii)	-	neg	-	346.224	4.05192	M+FA-H	C16H31NO4	0	39.1	HMDB0242041	-	-	-	-	-	Organic acids and derivatives	Carboxylic acids and derivatives	Amino acids, peptides, and analogues	-	2.5887	2.5083	1.4337	1.47e-05	0.0004892	4.731	4.713	4.433	5.057	5.11	4.893	3.177	3.109	3.688	3.046	3.99	3.172	4.823	0.251	3.364	0.3834
neg_4575	(4aS,5aS,12aS)-7-chloro-4-(dimethylamino)-3,6,10,12,12a-pentahydroxy-1,11-dioxo-1,4,4a,5,5a,6,11,12a-octahydrotetracene-2-carboximidic acid	metab_9036	yes	down	B(ii)	-	neg	-	463.092	5.9349	M-H	C21H21ClN2O8	0	61	HMDB0144089	-	-	-	-	-	Phenylpropanoids and polyketides	Tetracyclines	Not Available	-	2.5742	2.501	0.6249	0.005438	0.03513	2.918	2.895	2.871	2.945	3.277	2.891	4.081	5.792	3	5.632	3.98	5.989	2.966	0.1542	4.746	1.225
neg_4872	Daurisoline	metab_9363	yes	down	B(ii)	-	neg	-	591.284	5.35018	M-H2O-H	C37H42N2O6	0	53.4	HMDB0250882	-	-	-	-	-	Organoheterocyclic compounds	Isoquinolines and derivatives	Benzylisoquinolines	-	2.5739	2.4881	0.6957	0.0001541	0.002664	3.365	3.342	3.318	3.424	3.915	3.338	4.383	5.479	4.697	5.131	4.326	5.735	3.45	0.2306	4.959	0.5839
neg_3807	Protoporphyrinogen IX	metab_8191	yes	down	B(ii)	C01079	neg	7412-77-3	589.283	6.86048	M+Na-2H	C34H40N4O4	0	69.4	PW_C000863;HMDB0001097	-	-	map01100;map00860;map01240	Metabolism;Metabolism;Metabolism	Global and overview maps;Metabolism of cofactors and vitamins;Global and overview maps	Organoheterocyclic compounds	Tetrapyrroles and derivatives	Porphyrins	Metabolic pathways;Porphyrin metabolism;Biosynthesis of cofactors	2.5717	2.686	0.6282	0.006661	0.04043	3.444	4.13	1.714	4.669	1.81	5.088	5.351	5.749	5.229	5.631	5.178	6.057	3.476	1.437	5.533	0.3414
pos_2867	CP 47,497-C8-homolog C-8-hydroxy metabolite	metab_2059	yes	up	B(i)	-	pos	-	349.273	6.81947	M+H	C22H36O3	47.8	0	-	-	-	-	-	-	-	-	-	-	2.5692	2.4542	1.384	1.1e-05	0.000332	5.343	5.72	4.971	5.633	5.575	5.825	4.455	3.786	3.662	3.721	4.377	3.889	5.511	0.3103	3.982	0.3457
pos_1732	Alpha-Linolenic acid	metab_810	yes	down	B(ii)	C06427	pos	463-40-1	323.196	3.85138	M+2Na-H	C18H30O2	0	32.6	HMDB0001388;LMFA01030152;PW_C001073	Lipids	Fatty acids	map01100;map00592;map01040	Metabolism;Metabolism;Metabolism	Global and overview maps;Lipid metabolism;Lipid metabolism	Lipids and lipid-like molecules	Fatty Acyls	Lineolic acids and derivatives	Metabolic pathways;alpha-Linolenic acid metabolism;Biosynthesis of unsaturated fatty acids	2.5685	2.4655	0.6538	1.98e-06	0.0001087	2.873	2.837	2.804	2.875	2.926	2.827	3.92	4.671	3.921	4.461	4.425	4.821	2.857	0.04348	4.37	0.377
pos_1652	Epsilon-(Carboxyethyl)lysine	metab_722	yes	down	B(ii)	-	pos	-	263.1	3.34733	M+2Na-H	C9H18N2O4	0	71.7	HMDB0251886	-	-	-	-	-	Organic acids and derivatives	Carboxylic acids and derivatives	Amino acids, peptides, and analogues	-	2.5666	2.468	0.6569	3.89e-06	0.00017	2.941	2.905	2.872	2.943	2.994	2.895	4.203	4.848	3.95	4.557	4.173	4.985	2.925	0.04349	4.453	0.4106
pos_4278	Cromakalim	metab_3613	yes	down	B(ii)	C11819	pos	94470-67-4	319.164	2.76995	M+CH3OH+H	C16H18N2O3	0	49.8	HMDB0250542	-	-	-	-	-	Organoheterocyclic compounds	Benzopyrans	1-benzopyrans	-	2.5646	2.4656	0.6688	2.97e-05	0.0006253	3.323	3.114	3.081	3.152	3.203	3.144	4.221	5.222	4.259	4.978	4.348	5.413	3.17	0.08556	4.74	0.5284
neg_2840	Hydrocinnamic acid	metab_7119	yes	up	B(ii)	C05629	neg	501-52-0	195.066	6.06342	M+FA-H	C9H10O2	0	57	HMDB0000764	-	-	map01100;map00360	Metabolism;Metabolism	Global and overview maps;Amino acid metabolism	Phenylpropanoids and polyketides	Phenylpropanoic acids	Not Available	Metabolic pathways;Phenylalanine metabolism	2.5626	2.4873	1.3849	2.19e-07	2.81e-05	4.957	4.875	4.741	4.926	5.065	4.881	3.553	3.406	3.276	3.38	3.697	3.952	4.908	0.1069	3.544	0.2479
pos_2050	Ritodrina	metab_1160	yes	down	B(ii)	-	pos	-	305.185	6.04652	M+NH4	C17H21NO3	0	36.2	HMDB0245716	-	-	-	-	-	Benzenoids	Benzene and substituted derivatives	Phenethylamines	-	2.5566	2.4518	0.716	0.0001157	0.001759	3.902	4.489	4.6	3.312	3.998	3.804	5.139	5.865	5.271	5.95	5.282	6.163	4.018	0.473	5.612	0.4313
pos_1908	16-Hydroxy-10-oxohexadecanoic acid	metab_1003	yes	up	B(ii)	-	pos	53833-25-3	350.231	5.35622	M+ACN+Na	C16H30O4	0	38.3	HMDB0041287	-	-	-	-	-	Lipids and lipid-like molecules	Fatty Acyls	Fatty acids and conjugates	-	2.5551	2.4689	1.4493	1.32e-07	1.76e-05	4.781	4.596	4.372	4.949	4.986	4.804	3.114	3.277	3.153	3.212	3.52	3.38	4.748	0.2305	3.276	0.1521
pos_1779	1-Dehydro-[6]-gingerdione	metab_861	yes	up	B(ii)	C17746	pos	-	308.185	4.15068	M+NH4	C17H22O4	0	60.6	HMDB0302131	-	-	-	-	-	Phenylpropanoids and polyketides	Cinnamic acids and derivatives	Hydroxycinnamic acids and derivatives	-	2.553	2.4656	1.4355	8.88e-06	0.0002861	5.103	5.106	4.806	5.157	5.322	4.964	3.859	3.363	3.189	3.372	4.238	3.197	5.076	0.1755	3.536	0.4217
neg_5558	3-Hydroxylidocaine	metab_10116	yes	down	B(ii)	C16560	neg	34604-55-2	295.166	3.44772	M+FA-H	C14H22N2O2	0	34.7	PW_C040576;HMDB0060655	-	-	map00982	Metabolism	Xenobiotics biodegradation and metabolism	Organic acids and derivatives	Carboxylic acids and derivatives	Amino acids, peptides, and analogues	Drug metabolism - cytochrome P450	2.5508	2.4759	0.7192	1.54e-06	0.0001092	3.546	3.522	3.499	3.573	3.597	3.518	4.545	5.196	4.664	5.056	4.706	5.385	3.542	0.0369	4.925	0.3356
neg_1343	Furofoline	metab_5465	yes	down	B(ii)	C10681	neg	62541-22-4	589.164	0.620367	2M+Hac-H	C16H11NO3	0	41.1	HMDB0034319	-	-	-	-	-	Organoheterocyclic compounds	Quinolines and derivatives	Benzoquinolines	-	2.5485	2.45	0.7391	9.01e-05	0.001838	4.147	3.928	3.905	3.979	4.656	3.924	5.222	5.841	4.874	5.911	5.261	6.093	4.09	0.2913	5.534	0.4808
pos_3643	Trans-Piceid	metab_2915	yes	up	B(ii)	C10275	pos	27208-80-6	435.106	5.82922	M+2Na-H	C20H22O8	0	62.5	HMDB0030564	-	-	-	-	-	Phenylpropanoids and polyketides	Stilbenes	Stilbene glycosides	-	2.5477	2.4496	1.3672	4.12e-05	0.0007687	5.85	5.766	5.364	5.928	6.1	5.841	4.869	3.901	3.847	3.969	4.898	4.004	5.808	0.2454	4.248	0.4953
pos_441	Kukoamine C	metab_3757	yes	down	B(ii)	C17617	pos	-	266.162	3.47735	M+2H, M+H	C28H42N4O6	0	46.2	HMDB0060526	-	-	-	-	-	Benzenoids	Phenols	Benzenediols	-	2.5429	2.4524	0.6901	6.51e-05	0.001117	3.595	3.345	3.885	3.473	2.917	3.866	4.612	5.51	4.803	5.524	4.598	5.507	3.514	0.3616	5.092	0.4673
pos_4367	Galactosylglycerol	metab_3711	yes	down	B(ii)	C05401	pos	-	237.097	2.49783	M+H-H2O	C9H18O8	0	59.2	HMDB0304157;HMDB0006790;PW_C002928	-	-	map00561;map00052	Metabolism;Metabolism	Lipid metabolism;Carbohydrate metabolism	Lipids and lipid-like molecules	Glycerolipids	Glycosylglycerols	Glycerolipid metabolism;Galactose metabolism	2.5368	2.4367	0.6629	5.76e-06	0.0002233	2.923	2.887	2.854	3.12	2.976	2.877	4.208	4.752	3.727	4.636	4.469	4.82	2.94	0.09808	4.435	0.4108
pos_3623	(ent-6alpha,7alpha)-6,7-Dihydroxy-16-kauren-19-oic acid	metab_2893	yes	up	B(ii)	C11876	pos	26109-32-0	376.247	5.88258	M+ACN+H	C20H30O4	0	48.1	HMDB0036763	-	-	-	-	-	Lipids and lipid-like molecules	Prenol lipids	Diterpenoids	-	2.5236	2.4437	1.4784	3.4e-05	0.0006715	4.733	4.788	4.291	4.882	5.04	4.842	3.392	3.706	2.719	2.778	3.782	2.946	4.762	0.2536	3.221	0.4697
neg_2610	Hypochoeroside A	metab_6865	yes	up	B(ii)	-	neg	-	463.177	5.60703	M+Cl	C21H32O9	0	67.2	HMDB0303759	-	-	-	-	-	Lipids and lipid-like molecules	Prenol lipids	Terpene lactones	-	2.5214	2.445	1.3156	6.5e-06	0.0002903	5.683	5.692	5.255	5.776	5.821	5.713	4.027	4.725	4.451	3.923	4.09	4.586	5.657	0.2036	4.3	0.3305
pos_1712	Naloxazone	metab_789	yes	up	B(ii)	-	pos	-	359.205	3.72977	M+NH4	C19H23N3O3	0	51.2	HMDB0255434	-	-	-	-	-	Benzenoids	Phenanthrenes and derivatives	Not Available	-	2.517	2.4246	1.4337	2.66e-08	6.87e-06	4.392	4.65	4.419	4.846	4.749	4.83	3.141	3.304	3.18	3.239	3.183	3.407	4.648	0.2001	3.242	0.09857
pos_1547	(Z)-7-Hexadecen-1,16-olide	metab_606	yes	down	B(ii)	-	pos	123-69-3	297.18	2.8013	M+2Na-H	C16H28O2	0	40.3	HMDB0031086	-	-	-	-	-	Phenylpropanoids and polyketides	Macrolides and analogues	Not Available	-	2.5157	2.414	0.7201	2.48e-05	0.0005732	3.932	3.33	3.597	4.216	4.347	3.67	4.998	5.603	5.086	5.474	5.141	5.769	3.849	0.3886	5.345	0.3138
pos_1860	LysoPE(0:0/14:1(9Z))	metab_951	yes	down	B(ii)	-	pos	-	468.212	4.8653	M+2Na-H	C19H38NO7P	0	34.1	HMDB0011471	-	-	-	-	-	Lipids and lipid-like molecules	Glycerophospholipids	Glycerophosphoethanolamines	-	2.5141	2.427	0.6832	0.0002011	0.002655	3.351	3.863	3.282	3.354	3.405	3.305	4.304	5.585	4.531	5.324	4.509	5.843	3.427	0.218	5.016	0.6485
neg_2009	Furfuryl propyl disulfide	metab_6202	yes	down	B(ii)	-	neg	252736-36-0	435.082	3.54118	2M+Hac-H	C8H12OS2	0	31.4	HMDB0032289	-	-	-	-	-	Organoheterocyclic compounds	Heteroaromatic compounds	Not Available	-	2.5097	2.4278	0.7126	0.0003036	0.004293	3.74	4.154	4.268	3.166	3.191	3.112	4.646	5.456	4.973	5.132	4.589	5.559	3.605	0.5228	5.059	0.403
pos_394	Aflatoxin B1 dialcohol	metab_3242	yes	down	B(ii)	-	pos	-	313.106	2.949	M+H-H2O, M+H	C18H18O6	0	75.6	HMDB0011672	-	-	-	-	-	Benzenoids	Benzene and substituted derivatives	Phenylpyruvic acid derivatives	-	2.5095	2.4228	0.6527	0.0007366	0.006801	2.968	3.056	2.899	3.325	3.45	2.922	3.994	5.485	4.217	5.152	3.907	5.766	3.103	0.2301	4.754	0.8123
neg_396	PI-103	metab_8359	yes	down	B(ii)	-	neg	-	393.12	2.93555	M-H, M+FA-H	C19H16N4O3	0	39.7	HMDB0256521	-	-	-	-	-	Organoheterocyclic compounds	Furopyridines	Not Available	-	2.5093	2.4471	0.7391	0.0002566	0.003867	4.283	4.341	3.602	4.328	4.559	4.02	5.246	6.197	5.261	5.826	5.054	6.425	4.189	0.3349	5.668	0.5654
neg_811	Pregnanediol 3-O-glucuronide	metab_11821	yes	up	B(ii)	C03033	neg	1852-49-9	533.257	6.7808	M-H, M+K-2H	C27H44O8	0	82.9	HMDB0010318	-	-	map01100;map00040;map04976;map00053;map01240	Metabolism;Metabolism;Organismal Systems;Metabolism;Metabolism	Global and overview maps;Carbohydrate metabolism;Digestive system;Carbohydrate metabolism;Global and overview maps	Lipids and lipid-like molecules	Steroids and steroid derivatives	Steroidal glycosides	Metabolic pathways;Pentose and glucuronate interconversions;Bile secretion;Ascorbate and aldarate metabolism;Biosynthesis of cofactors	2.5077	2.4728	1.338	0.002984	0.02247	6.542	6.567	6.454	6.745	6.726	6.698	5.658	4.651	5.598	4.968	5.8	3.019	6.622	0.1177	4.949	1.045
neg_526	Gossyvertin	metab_9789	yes	down	B(ii)	-	neg	60089-74-9	273.113	4.7015	M-H, M+FA-H	C16H18O4	0	58.4	HMDB0039660	-	-	-	-	-	Lipids and lipid-like molecules	Prenol lipids	Sesquiterpenoids	-	2.5049	2.4377	0.7278	0.0001254	0.002334	4.118	3.57	3.185	4.225	4.46	3.128	5.214	5.265	5.156	5.035	5.185	5.314	3.781	0.5653	5.195	0.09654
pos_4141	15-Octadecene-9,11,13-triynoic acid	metab_3466	yes	down	B(ii)	-	pos	-	293.149	3.27687	M+Na	C18H22O2	0	62.5	LMFA01030559;HMDB0032673	-	-	-	-	-	Lipids and lipid-like molecules	Fatty Acyls	Fatty acids and conjugates	-	2.4987	2.3985	0.6722	3e-05	0.000626	3.067	3.032	2.999	3.07	3.121	3.022	4.228	4.938	3.751	4.793	4.421	5.109	3.052	0.04351	4.54	0.5059
pos_3934	3-hydroxynonanoyl carnitine	metab_3236	yes	up	B(ii)	-	pos	-	318.226	4.31453	M+H	C16H31NO5	0	59.8	HMDB0061635	-	-	-	-	-	Lipids and lipid-like molecules	Fatty Acyls	Fatty acid esters	-	2.4964	2.417	1.4624	3.9e-06	0.00017	4.597	4.336	4.001	4.904	5.045	4.553	3.026	3.189	3.065	3.124	3.068	3.292	4.573	0.3783	3.127	0.09856
neg_4767	(R)-Kawain	metab_9248	yes	up	B(ii)	C09947	neg	500-64-1	211.076	5.58257	M-H2O-H	C14H14O3	0	53.2	HMDB0034212	-	-	-	-	-	Phenylpropanoids and polyketides	Kavalactones	Not Available	-	2.4887	2.4028	1.3919	3.06e-06	0.0001838	4.667	4.652	4.423	4.757	4.742	4.651	3.719	2.974	2.926	3.421	3.421	3.582	4.649	0.1199	3.34	0.3228
neg_3686	Lithocholate 3-O-glucuronide	metab_8056	yes	down	B(ii)	C03033	neg	75239-91-7	533.307	7.43467	M-H2O-H	C30H48O9	0	57	LMST05010066;HMDB0254126;HMDB0002513	-	-	map01100;map00040;map04976;map00053;map01240	Metabolism;Metabolism;Organismal Systems;Metabolism;Metabolism	Global and overview maps;Carbohydrate metabolism;Digestive system;Carbohydrate metabolism;Global and overview maps	Lipids and lipid-like molecules	Steroids and steroid derivatives	Steroidal glycosides	Metabolic pathways;Pentose and glucuronate interconversions;Bile secretion;Ascorbate and aldarate metabolism;Biosynthesis of cofactors	2.4879	2.4138	0.736	0.0001204	0.002256	4.718	3.662	3.638	3.818	4.089	3.693	4.925	5.537	5.326	5.296	5.01	5.995	3.936	0.4174	5.348	0.3878
pos_3661	Cortol	metab_2935	yes	up	B(ii)	C05482	pos	516-38-1	410.289	5.74267	M+ACN+H	C21H36O5	0	58.5	HMDB0003180;LMST02030228	-	-	map00140	Metabolism	Lipid metabolism	Lipids and lipid-like molecules	Steroids and steroid derivatives	Hydroxysteroids	Steroid hormone biosynthesis	2.4834	2.3973	1.4007	3.36e-07	3.62e-05	4.815	4.831	4.386	5.085	5.152	4.925	3.372	3.536	3.412	3.47	3.414	3.638	4.866	0.2709	3.474	0.09859
pos_1874	Germacrone 4,5-epoxide	metab_965	yes	up	B(ii)	C17489	pos	92691-35-5	276.195	5.06425	M+ACN+H	C15H22O2	0	59.7	HMDB0035889	-	-	-	-	-	Lipids and lipid-like molecules	Prenol lipids	Sesquiterpenoids	-	2.4813	2.3881	1.3918	4.66e-05	0.0008486	5.326	5.218	4.818	5.425	5.543	5.345	4.102	3.642	3.976	3.207	4.458	3.375	5.279	0.2504	3.793	0.4717
neg_5390	Melleolide L	metab_9932	yes	up	B(ii)	-	neg	298702-67-7	485.113	3.97645	M+Cl	C23H27ClO7	0	36.7	HMDB0035067	-	-	-	-	-	Lipids and lipid-like molecules	Prenol lipids	Sesquiterpenoids	-	2.4805	2.3247	1.4595	0.004249	0.02945	4.245	5.57	4.893	5.446	3.157	5.769	3.089	3.236	3.187	3.484	3.632	3.299	4.847	0.9952	3.321	0.2015
neg_1860	(2Z,8S,9Z)-2,9-Heptadecadiene-8-hydroxy-4,6-diyne-1-yl acetate	metab_6036	yes	down	B(ii)	-	neg	144790-29-4	323.161	2.99047	M+Na-2H	C19H26O3	0	41.9	HMDB0031038	-	-	-	-	-	Lipids and lipid-like molecules	Fatty Acyls	Fatty alcohol esters	-	2.4769	2.401	0.7144	0.0001039	0.002046	3.475	3.452	3.428	3.502	3.556	3.448	4.212	5.393	4.392	5.107	4.575	5.526	3.477	0.04638	4.867	0.5491
pos_3617	3a,21-Dihydroxy-5b-pregnane-11,20-dione	metab_2886	yes	up	B(ii)	C05478	pos	566-03-0	390.263	5.89807	M+ACN+H	C21H32O4	0	63.8	HMDB0006755;LMST02030199;PW_C002908	-	-	map00140	Metabolism	Lipid metabolism	Lipids and lipid-like molecules	Steroids and steroid derivatives	Hydroxysteroids	Steroid hormone biosynthesis	2.475	2.3933	1.3695	0.0001921	0.002577	5.809	5.58	5.228	5.875	6.056	5.7	4.645	3.621	4.34	3.998	4.97	3.435	5.708	0.285	4.168	0.5943
neg_3868	LysoPG(18:2(9Z,12Z)/0:0)	metab_8258	yes	up	B(ii)	-	neg	2093174-30-0	489.267	6.76493	M-H2O-H	C24H45O9P	0	82.8	HMDB0240600	-	-	-	-	-	Lipids and lipid-like molecules	Glycerophospholipids	Glycerophosphoglycerols	-	2.4728	2.399	1.2503	5.1e-10	4.7e-07	6.097	6.194	6.044	6.282	6.285	6.323	4.903	5.007	4.959	4.944	4.892	5.071	6.204	0.1129	4.962	0.06718
neg_2540	Bis(4-hydroxyphenyl)methane	metab_6787	yes	up	B(i)	C14298	neg	620-92-8	199.076	5.41418	M-H	C13H12O2	57.9	0	HMDB0240711	-	-	-	-	-	Benzenoids	Benzene and substituted derivatives	Diphenylmethanes	-	2.4726	2.4007	1.3765	1.82e-07	2.4e-05	4.637	4.615	4.233	4.824	4.92	4.653	3.275	3.422	3.374	3.359	3.337	3.486	4.647	0.2361	3.376	0.0723
pos_4062	3-Hydroxytetradecanedioic acid	metab_3378	yes	up	B(ii)	-	pos	73179-89-2	292.211	3.68373	M+NH4	C14H26O5	0	80.3	HMDB0000394	-	-	-	-	-	Lipids and lipid-like molecules	Fatty Acyls	Fatty acids and conjugates	-	2.4709	2.3872	1.4502	7.02e-07	5.34e-05	4.41	4.367	3.977	4.671	4.827	4.573	2.982	3.145	3.021	3.08	3.024	3.248	4.471	0.2951	3.083	0.09855
neg_5632	4-Coumaryl alcohol	metab_10198	yes	up	B(ii)	C02646	neg	3690-05-9;20649-40-5	195.066	3.17218	M+FA-H	C9H10O2	0	43.8	HMDB0003654	-	-	map01100	Metabolism	Global and overview maps	Phenylpropanoids and polyketides	Cinnamyl alcohols	Not Available	Metabolic pathways	2.4704	2.4566	1.4365	3.02e-05	0.0008194	4.718	4.319	4.475	4.83	4.971	4.153	2.555	3.369	3.398	3.392	2.966	3.441	4.578	0.315	3.187	0.3555
pos_3436	1-Demethylmethergoline	metab_2686	yes	down	B(ii)	-	pos	-	422.243	6.13242	M+CH3OH+H	C24H27N3O2	0	49.1	HMDB0243857	-	-	-	-	-	Organoheterocyclic compounds	Quinolines and derivatives	Indoloquinolines	-	2.469	2.3881	0.664	0.0007533	0.006921	3.687	2.887	2.854	3.701	2.976	3.003	4.073	5.305	4.112	5.205	4.3	5.775	3.184	0.3987	4.795	0.724
pos_3964	Adenosine, 8-(butylamino)-N-cyclopentyl-	metab_3269	yes	down	B(ii)	-	pos	-	445.196	4.16577	M+K	C19H30N6O4	0	45	HMDB0258096	-	-	-	-	-	Nucleosides, nucleotides, and analogues	Purine nucleosides	Not Available	-	2.4684	2.3923	0.7051	0.0008184	0.007413	4.016	4.375	4.537	3.254	3.305	3.687	5.123	5.852	5.646	5.791	4.347	6.101	3.862	0.5391	5.477	0.6416
neg_1977	Mandelonitrile	metab_6165	yes	up	B(ii)	C00561	neg	613-88-7	325.119	3.39808	2M+Hac-H	C8H7NO	0	38.1	HMDB0034666;HMDB0060486	-	-	map01100	Metabolism	Global and overview maps	Benzenoids	Benzene and substituted derivatives	Not Available	Metabolic pathways	2.4617	2.3353	1.5033	0.002911	0.02214	4.591	4.925	4.785	4.467	3.247	4.917	3.85	2.55	2.501	2.486	3.913	2.613	4.489	0.6348	2.986	0.6955
pos_4727	Glycerophosphocholine	metab_4104	yes	down	B(ii)	C00670	pos	28319-77-9	290.134	0.636783	M+CH3OH+H	C8H20NO6P	0	37.5	HMDB0008357;HMDB0007930;HMDB0011222;HMDB0008160;HMDB0008360;HMDB0008491;HMDB0007994;HMDB0008556;HMDB0008720;HMDB0008654;HMDB0008195;HMDB0008455;HMDB0008787;HMDB0008194;HMDB0007895;HMDB0008327;HMDB0008127;HMDB0007896;HMDB0008489;HMDB0008819;HMDB0008685;HMDB0008488;HMDB0008721;HMDB0008159;HMDB0008358;HMDB0008094;HMDB0011225;HMDB0007963;HMDB0008161;HMDB0008719;HMDB0007997;HMDB0007931;HMDB0008653;HMD…	-	-	map00565;map00564;map05231	Metabolism;Metabolism;Human Diseases	Lipid metabolism;Lipid metabolism;Cancer: overview	Lipids and lipid-like molecules	Glycerophospholipids	Glycerophosphocholines	Ether lipid metabolism;Glycerophospholipid metabolism;Choline metabolism in cancer	2.4519	2.3608	0.7379	3.56e-06	0.0001604	3.884	3.925	3.776	4.132	4.007	3.838	4.914	5.601	5.024	5.502	5.114	5.778	3.927	0.1273	5.322	0.3511
pos_3753	Flumethasone	metab_3036	yes	down	B(ii)	C14479	pos	2135-17-3	375.177	5.31855	M+H-2H2O	C22H28F2O5	0	61.6	HMDB0252336;MJDBOTE0001546	-	-	-	-	-	Lipids and lipid-like molecules	Steroids and steroid derivatives	Hydroxysteroids	-	2.4516	2.3364	0.6852	3.3e-05	0.0006631	3.226	2.847	2.814	2.886	3.833	2.837	4.254	4.744	4.189	4.638	4.284	4.81	3.074	0.4024	4.486	0.275
pos_1811	Val Leu	metab_898	yes	down	B(i)	-	pos	-	231.17	4.43232	M+H	C11H22N2O3	49.2	0	-	-	-	-	-	-	-	-	-	-	2.4504	2.3752	0.6839	9.43e-06	0.0002948	3.265	3.427	2.867	2.938	2.989	2.89	4.42	4.658	5.111	4.238	4.162	4.285	3.063	0.2292	4.479	0.3553
neg_3387	Asebotoxin	metab_7724	yes	up	B(ii)	-	neg	-	433.224	7.49852	M+Na-2H	C22H36O7	0	62.8	HMDB0248654	-	-	-	-	-	Lipids and lipid-like molecules	Prenol lipids	Diterpenoids	-	2.4418	2.3491	1.3317	0.001006	0.0103	5.652	5.788	5.328	5.812	5.749	6.018	5.143	3.707	4.298	3.644	5.232	3.771	5.725	0.2284	4.299	0.7267
pos_1725	Levomefolic acid	metab_803	yes	down	B(ii)	C00440	pos	134-35-0	477.222	3.81945	M+NH4	C20H25N7O6	0	68.8	HMDB0254053;HMDB0001396	-	-	map01100;map01523;map01200;map00670	Metabolism;Human Diseases;Metabolism;Metabolism	Global and overview maps;Drug resistance: antineoplastic;Global and overview maps;Metabolism of cofactors and vitamins	Organoheterocyclic compounds	Pteridines and derivatives	Pterins and derivatives	Metabolic pathways;Antifolate resistance;Carbon metabolism;One carbon pool by folate	2.4369	2.348	0.7229	1.7e-05	0.0004447	3.42	3.945	4.328	3.423	3.473	3.374	4.962	5.11	5.446	4.988	4.78	5.097	3.661	0.3894	5.064	0.2218
neg_2664	L-Prolinamide, glycyl-L-prolyl-L-arginyl-	metab_6924	yes	down	B(ii)	-	neg	-	459.226	5.75888	M+Cl	C18H32N8O4	0	52.2	HMDB0253912	-	-	-	-	-	Organic acids and derivatives	Carboxylic acids and derivatives	Amino acids, peptides, and analogues	-	2.4355	2.3221	0.7285	0.0002902	0.004168	3.314	3.691	4.46	3.341	3.366	3.287	4.788	5.486	4.982	5.198	4.52	4.487	3.577	0.4573	4.91	0.3913
pos_3637	Withaperuvin D	metab_2908	yes	down	B(ii)	-	pos	87749-17-5	521.275	5.85272	M+H	C28H40O9	0	33	HMDB0030116	-	-	-	-	-	Lipids and lipid-like molecules	Steroids and steroid derivatives	Steroid lactones	-	2.4349	2.3508	0.6996	0.0002956	0.003462	3.53	3.494	3.461	3.532	3.583	3.484	4.414	5.584	5.064	5.328	4.009	5.739	3.514	0.04353	5.023	0.6814
pos_905	Pteroic acid	metab_4939	yes	up	B(ii)	C07582	pos	119-24-4	295.096	5.14138	M+H-H2O, M+H	C14H12N6O3	0	62.4	HMDB0256914	-	-	-	-	-	Organoheterocyclic compounds	Pteridines and derivatives	Pterins and derivatives	-	2.4233	2.3259	1.3022	2.36e-06	0.0001219	5.711	5.819	5.603	5.915	5.926	5.876	4.673	4.14	4.574	4.2	4.942	4.23	5.808	0.1275	4.46	0.3204
pos_1689	1,2-Disehydronorcoclaurine	metab_762	yes	down	B(ii)	-	pos	-	287.138	3.59132	M+NH4	C16H15NO3	0	33.9	HMDB0302245	-	-	-	-	-	Organoheterocyclic compounds	Isoquinolines and derivatives	Benzylisoquinolines	-	2.4157	2.3224	0.6737	0.0001147	0.001755	2.974	2.938	2.905	2.977	3.027	2.928	3.788	4.904	3.826	4.705	4.044	5.083	2.958	0.0435	4.391	0.5733
pos_3708	Ritodrine	metab_2986	yes	down	B(ii)	C07239	pos	26652-09-5	305.185	5.53117	M+NH4	C17H21NO3	0	66.7	HMDB0245716;HMDB0015005	-	-	-	-	-	Benzenoids	Benzene and substituted derivatives	Phenethylamines	-	2.3971	2.2979	0.7308	2.28e-05	0.0005554	3.38	3.811	3.995	3.383	3.764	3.763	4.664	5.382	4.725	5.333	4.713	5.423	3.683	0.2484	5.04	0.3735
neg_1821	Hypoglycin B	metab_5994	yes	down	B(ii)	C08280	neg	502-37-4	269.115	2.82885	M-H	C12H18N2O5	0	61.8	HMDB0029428	-	-	-	-	-	Organic acids and derivatives	Carboxylic acids and derivatives	Amino acids, peptides, and analogues	-	2.3945	2.4254	0.6388	0.003793	0.02713	3.35	3.121	2.798	3.599	0.9179	3.748	4.178	4.773	4.374	4.738	4.427	4.955	2.922	1.039	4.574	0.2932
neg_2168	Fludrocortisone acetate	metab_12047	yes	down	B(ii)	C08186	neg	53-06-5;514-36-3	443.183	4.1731	M+Na-2H	C23H31FO6	0	44.7	HMDB0252329;HMDB0002802;LMST02030122	-	-	-	-	-	Lipids and lipid-like molecules	Steroids and steroid derivatives	Pregnane steroids	-	2.3923	2.3324	0.6845	0.003357	0.02452	3.025	3.627	3.702	3.052	3.076	3.047	4.483	5.256	5.054	5.187	3.04	5.51	3.255	0.3184	4.755	0.9068
pos_4072	Prostaglandin I2	metab_3389	yes	down	B(ii)	C01312	pos	35121-78-9	391.185	3.63293	M+K	C20H32O5	0	60.3	HMDB0001335;PW_C001028;LMFA03010087	Lipids	Eicosanoids	map01100;map00590;map04270;map04024;map04080;map04370;map04611	Metabolism;Metabolism;Organismal Systems;Environmental Information Processing;Environmental Information Processing;Environmental Information Processing;Organismal Systems	Global and overview maps;Lipid metabolism;Circulatory system;Signal transduction;Signaling molecules and interaction;Signal transduction;Immune system	Lipids and lipid-like molecules	Fatty Acyls	Eicosanoids	Metabolic pathways;Arachidonic acid metabolism;Vascular smooth muscle contraction;cAMP signaling pathway;Neuroactive ligand-receptor interaction;VEGF signaling pathway;Platelet activation	2.3921	2.3045	0.7465	5.64e-05	0.0009893	3.964	3.499	3.797	4.3	4.477	4.411	5.225	5.678	4.965	5.544	5.444	5.901	4.075	0.3865	5.459	0.3316
pos_3625	Monoketocholic acid	metab_2895	yes	up	B(ii)	-	pos	-	464.3	5.87477	M+ACN+H	C24H38O6	0	55.9	HMDB0254862	-	-	-	-	-	Lipids and lipid-like molecules	Steroids and steroid derivatives	Bile acids, alcohols and derivatives	-	2.3903	2.3036	1.3483	5.87e-05	0.00102	5.398	5.317	4.929	5.548	5.684	5.389	4.353	3.839	3.891	3.533	4.686	3.627	5.377	0.2562	3.988	0.4448
pos_1564	Pyricarbate	metab_625	yes	down	B(ii)	C12842	pos	1882-26-4	236.102	2.8875	M+H-H2O	C11H15N3O4	0	44.8	HMDB0245480;HMDB0256959	-	-	-	-	-	Benzenoids	Benzene and substituted derivatives	Phenylpropanes	-	2.3901	2.2959	0.7095	1.96e-05	0.000501	3.317	3.282	3.249	3.32	3.371	3.271	4.338	5.049	4.045	4.776	4.521	5.198	3.302	0.04352	4.654	0.4372
pos_1516	Leptin F	metab_572	yes	down	B(ii)	-	pos	-	177.102	2.66027	M+2H	C19H28O6	0	44	HMDB0254016	-	-	-	-	-	Organoheterocyclic compounds	Benzopyrans	1-benzopyrans	-	2.3862	2.2783	0.7164	8.73e-06	0.0002843	3.551	3.344	3.329	3.257	3.603	2.786	4.667	4.757	4.15	4.545	4.884	4.734	3.312	0.2908	4.623	0.2569
neg_2569	N-Lauroyl Lysine	metab_6818	yes	down	B(ii)	-	neg	-	363.239	5.49483	M+Cl	C18H36N2O3	0	56.9	LMFA08020262;HMDB0242036	-	-	-	-	-	Organic acids and derivatives	Carboxylic acids and derivatives	Amino acids, peptides, and analogues	-	2.3788	2.2554	0.7509	2.9e-05	0.0008057	3.32	3.546	4.136	3.283	4.05	3.248	4.689	4.784	4.848	4.796	4.887	4.733	3.597	0.3988	4.79	0.07254
pos_2877	Pyropheophorbide a	metab_2069	yes	up	B(ii)	C18064	pos	-	535.269	6.77253	M+H	C33H34N4O3	0	64.1	HMDB0256993	-	-	map00860	Metabolism	Metabolism of cofactors and vitamins	Not Available	Not Available	Not Available	Porphyrin metabolism	2.3766	2.2909	1.2004	6.65e-05	0.001126	8.161	8.353	8.17	8.229	8.229	8.377	7.449	6.579	6.791	6.756	7.491	6.184	8.253	0.09155	6.875	0.509
neg_4714	2-Hydroxyundecanoate	metab_9191	yes	down	B(ii)	-	neg	-	247.155	5.695	M+FA-H	C11H22O3	0	30.1	HMDB0059736	-	-	-	-	-	Lipids and lipid-like molecules	Fatty Acyls	Fatty acids and conjugates	-	2.3744	2.2866	0.7204	4.14e-05	0.001044	2.911	3.461	3.795	2.938	2.962	2.884	4.39	4.305	4.649	4.352	4.564	4.048	3.159	0.3797	4.385	0.2112
pos_4298	Phenyl-Alanine	metab_3634	yes	down	B(ii)	C00079	pos	63-91-2	207.112	2.70733	M+ACN+H	C9H11NO2	0	35.7	HMDB0000159;HMDB0256428	Peptides	Amino acids	map01100;map04978;map02010;map01210;map00470;map01230;map00360;map04974;map00970;map00400;map05230	Metabolism;Organismal Systems;Environmental Information Processing;Metabolism;Metabolism;Metabolism;Metabolism;Organismal Systems;Genetic Information Processing;Metabolism;Human Diseases	Global and overview maps;Digestive system;Membrane transport;Global and overview maps;Metabolism of other amino acids;Global and overview maps;Amino acid metabolism;Digestive system;Translation;Amino acid metabolism;Cancer: overview	Organic acids and derivatives	Carboxylic acids and derivatives	Amino acids, peptides, and analogues	Metabolic pathways;Mineral absorption;ABC transporters;2-Oxocarboxylic acid metabolism;D-Amino acid metabolism;Biosynthesis of amino acids;Phenylalanine metabolism;Protein digestion and absorption;Aminoacyl-tRNA biosynthesis;Phenylalanine, tyrosine and tryptophan biosynthesis;Central carbon metabolism in cancer	2.3718	2.2682	0.7175	0.0002646	0.003206	3.528	3.583	3.769	3.46	3.809	3.141	4.439	5.48	4.254	5.258	4.635	5.605	3.548	0.2416	4.945	0.5742
neg_4873	Isoflupredone acetate	metab_9364	yes	up	B(ii)	C14636	neg	338-98-7	465.193	5.35018	M+FA-H	C23H29FO6	0	86.8	HMDB0253640	-	-	-	-	-	Lipids and lipid-like molecules	Steroids and steroid derivatives	Pregnane steroids	-	2.3663	2.3068	1.2795	0.0001034	0.002046	5.805	5.747	5.31	5.882	5.986	5.793	4.297	4.9	3.928	4.372	4.352	5.132	5.754	0.2332	4.497	0.4397
neg_4652	Taraxacoside	metab_9122	yes	up	B(ii)	-	neg	98449-40-2	433.093	5.8309	M+Cl	C18H22O10	0	63.5	HMDB0030055	-	-	-	-	-	Organic oxygen compounds	Organooxygen compounds	Carbohydrates and carbohydrate conjugates	-	2.3585	2.3067	1.2724	0.0002384	0.003682	6.145	6.076	5.744	6.273	6.384	6.148	5.276	4.756	4.818	4.89	5.317	3.837	6.128	0.2179	4.816	0.5349
pos_4242	1-(3-Pyridinyl)-1,4-butanediol	metab_3574	yes	down	B(ii)	C19582	pos	76014-83-0	209.128	2.911	M+ACN+H	C9H13NO2	0	40.5	HMDB0062266	-	-	map05204;map00980	Human Diseases;Metabolism	Cancer: overview;Xenobiotics biodegradation and metabolism	Organoheterocyclic compounds	Pyridines and derivatives	Not Available	Chemical carcinogenesis - DNA adducts;Metabolism of xenobiotics by cytochrome P450	2.358	2.2554	0.7389	0.0001565	0.002198	3.852	3.847	3.748	4.142	4.329	3.254	4.793	5.68	4.804	5.332	4.98	5.772	3.862	0.3686	5.227	0.4336
neg_2971	Dimethylbenzyl carbinyl crotonate	metab_7264	yes	down	B(ii)	-	neg	93762-34-6	199.112	6.24722	M-H2O-H	C14H18O2	0	67.3	HMDB0032227	-	-	-	-	-	Benzenoids	Benzene and substituted derivatives	Phenylpropanes	-	2.3525	2.2738	0.7282	5.8e-05	0.001345	3.202	3.178	3.154	3.28	3.784	3.174	4.314	4.827	4.076	4.54	4.287	5.108	3.295	0.2433	4.525	0.383
neg_4558	Pyridinoline	metab_9017	yes	up	B(ii)	-	neg	63800-01-1	449.162	5.9509	M+Na-2H	C18H28N4O8	0	61.6	HMDB0000851	-	-	-	-	-	Organic acids and derivatives	Carboxylic acids and derivatives	Amino acids, peptides, and analogues	-	2.352	2.344	1.5	0.02753	0.1073	5.443	5.49	5.371	5.349	5.351	5.395	5.159	1.459	3.874	4.378	5.21	1.521	5.4	0.05618	3.6	1.709
neg_2387	L-Alanine-4-nitroanilide	metab_6616	yes	down	B(ii)	-	neg	-	477.178	4.91502	2M+Hac-H	C9H11N3O3	0	34.1	HMDB0244748	-	-	-	-	-	Organic acids and derivatives	Carboxylic acids and derivatives	Amino acids, peptides, and analogues	-	2.3459	2.2509	0.7238	0.0006101	0.007133	3.211	3.187	3.755	3.274	3.598	3.183	3.96	5.424	4.255	4.822	4.242	5.217	3.368	0.2464	4.653	0.5914
neg_1927	1-Hydroxy-2,2,5,5-tetramethyl-2,5-dihydro-1h-pyrrole-3-carboxamide	metab_6110	yes	down	B(ii)	-	neg	-	229.119	3.1942	M+FA-H	C9H16N2O2	0	35.8	HMDB0243893	-	-	-	-	-	Organoheterocyclic compounds	Pyrrolines	Pyrroline carboxylic acids and derivatives	-	2.3381	2.2794	0.7446	0.0001122	0.002139	3.681	2.919	3.487	3.964	3.894	3.345	4.975	4.648	4.838	4.867	5.036	4.229	3.548	0.3874	4.765	0.2948
pos_476	Sayanedin	metab_4139	yes	down	B(ii)	C10527	pos	30564-92-2	299.091	5.58373	M+H, M+Na	C17H14O5	0	45.3	HMDB0030718	-	-	-	-	-	Phenylpropanoids and polyketides	Isoflavonoids	O-methylated isoflavonoids	-	2.3376	2.2442	0.7667	4.31e-06	0.0001796	4.383	4.049	3.839	4.207	4.443	3.935	5.287	5.606	5.028	5.418	5.363	5.721	4.143	0.2435	5.404	0.2441
pos_3995	Piperidines	metab_3303	yes	up	B(ii)	-	pos	-	346.221	3.99163	2M+NH4	C6H14NO4+	0	68.9	HMDB0302905	-	-	-	-	-	Organoheterocyclic compounds	Piperidines	Not Available	-	2.3263	2.2428	1.3637	9.36e-07	6.26e-05	4.658	4.623	4.43	4.776	4.937	4.468	3.407	3.228	3.627	3.163	3.698	3.331	4.649	0.1901	3.409	0.2147
neg_2374	Tropolone A	metab_6602	yes	down	B(ii)	-	neg	-	466.199	4.85898	M+Cl	C24H33NO6	0	56.1	HMDB0255800	-	-	-	-	-	Hydrocarbon derivatives	Tropones	Tropolones	-	2.3248	2.2297	0.7505	0.002718	0.02105	4.442	4.644	4.334	3.412	4.213	3.178	4.824	5.911	4.906	5.65	4.875	6.112	4.037	0.5967	5.379	0.5795
pos_1638	(2xi,6xi)-7-Methyl-3-methylene-1,2,6,7-octanetetrol	metab_707	yes	down	B(ii)	-	pos	217449-59-7	222.171	3.26133	M+NH4	C10H20O4	0	31.9	LMFA05000554;HMDB0033217	-	-	-	-	-	Lipids and lipid-like molecules	Fatty Acyls	Fatty alcohols	-	2.323	2.2206	0.7263	5.07e-06	0.0001984	3.197	3.238	3.128	3.2	3.788	3.161	4.329	4.785	4.18	4.476	4.632	4.735	3.285	0.2492	4.523	0.2378
pos_4042	Metaxalone	metab_3357	yes	down	B(i)	C07934	pos	1665-48-1	244.096	3.75232	M+Na	C12H15NO3	32.5	0	HMDB0014798	-	-	-	-	-	Benzenoids	Phenol ethers	Not Available	-	2.3194	2.2237	0.718	0.0002404	0.002996	3.4	3.225	3.412	3.513	3.722	3.214	4.2	5.214	4.185	5.079	4.397	5.452	3.414	0.19	4.755	0.5589
pos_1529	Tyrosyl-Proline	metab_586	yes	down	B(ii)	-	pos	-	311.159	2.723	M+CH3OH+H	C14H18N2O4	0	54.1	HMDB0029113	-	-	-	-	-	Organic acids and derivatives	Carboxylic acids and derivatives	Amino acids, peptides, and analogues	-	2.3191	2.2202	0.7649	2.27e-05	0.0005554	4.293	3.732	3.886	4.35	4.539	3.892	5.128	5.573	5.011	5.498	5.365	5.705	4.115	0.3211	5.38	0.2671
pos_4145	Nifedipine	metab_3470	yes	down	B(ii)	C07266	pos	21829-25-4	311.105	3.26133	M+H-2H2O	C17H18N2O6	0	40.6	HMDB0015247;PW_C009534;MJDBOTE0001430	-	-	-	-	-	Organoheterocyclic compounds	Pyridines and derivatives	Hydropyridines	-	2.3187	2.22	0.7467	4.12e-05	0.0007687	3.751	3.718	3.617	4.091	4.225	3.184	4.946	5.15	4.563	5.077	5.264	5.244	3.764	0.3689	5.041	0.2614
neg_3997	Eriojaposide A	metab_8399	yes	up	B(ii)	C17888	neg	290308-51-9	547.236	6.58958	M+FA-H	C24H38O11	0	88.1	HMDB0038028	-	-	-	-	-	Lipids and lipid-like molecules	Fatty Acyls	Fatty acyl glycosides	-	2.3182	2.2472	1.2722	3.7e-05	0.0009568	5.657	5.623	5.771	5.396	5.347	5.579	4.754	4.142	4.094	4.079	4.96	4.206	5.562	0.1615	4.372	0.3836
pos_4108	Heliotridine	metab_3429	yes	down	B(ii)	C10321	pos	520-63-8	333.18	3.45385	2M+Na	C8H13NO2	0	43	HMDB0253071	-	-	-	-	-	Alkaloids and derivatives	Not Available	Not Available	-	2.3173	2.2147	0.7307	9.09e-06	0.0002889	3.36	3.234	3.2	3.272	3.845	3.289	4.43	4.82	4.138	4.658	4.71	4.894	3.367	0.2403	4.608	0.2802
pos_1707	N-Acetylserotonin	metab_783	yes	down	B(i)	C00978	pos	1210-83-9	219.112	3.71412	M+H	C12H14N2O2	92.7	0	PW_C000956;HMDB0001238	-	-	map01100;map00380	Metabolism;Metabolism	Global and overview maps;Amino acid metabolism	Organoheterocyclic compounds	Indoles and derivatives	Hydroxyindoles	Metabolic pathways;Tryptophan metabolism	2.3143	2.265	0.6781	0.0002204	0.00281	2.796	2.787	2.728	2.799	2.85	2.75	4.561	3.95	4.075	4.359	4.627	3.067	2.785	0.04238	4.107	0.5741
neg_2123	Capillin	metab_6329	yes	up	B(ii)	C08398	neg	495-74-9	213.055	4.00043	M+FA-H	C12H8O	0	30.6	HMDB0032867	-	-	-	-	-	Benzenoids	Benzene and substituted derivatives	Benzoyl derivatives	-	2.314	2.2423	1.3705	0.0001111	0.002131	4.464	4.472	4.109	4.693	4.734	4.489	3.757	2.922	2.874	3.282	3.85	2.986	4.494	0.2222	3.279	0.4316
neg_2124	Bisnoryangonin	metab_6330	yes	up	B(ii)	C12085	neg	-	229.05	4.00043	M-H	C13H10O4	0	55	HMDB0303165	-	-	-	-	-	Benzenoids	Benzene and substituted derivatives	Styrenes	-	2.3067	2.2451	1.3634	0.0006443	0.007437	4.797	4.757	4.433	4.993	5.065	4.814	4.211	2.864	3.344	3.565	4.253	2.927	4.81	0.2208	3.528	0.6049
neg_5943	{[5-(5-Nitro-2-furyl)-1,3,4-oxadiazol-2-YL]thio}acetic acid	metab_10543	yes	down	B(ii)	-	neg	-	315.989	1.87737	M+FA-H	C8H5N3O6S	0	51.9	HMDB0243768	-	-	-	-	-	Organoheterocyclic compounds	Furans	Nitrofurans	-	2.3066	2.1813	0.7382	0.001201	0.01176	3.078	3.666	4.302	3.105	3.843	3.066	4.231	4.998	5.258	5.071	4.18	4.79	3.51	0.5119	4.755	0.4511
pos_2237	LysoPC(20:5(5Z,8Z,11Z,14Z,17Z)/0:0)	metab_1366	yes	down	B(ii)	C04230	pos	-	542.32	6.5304	M+H	C28H48NO7P	0	80.7	HMDB0010397	Lipids	Phospholipids	map00564;map05231	Metabolism;Human Diseases	Lipid metabolism;Cancer: overview	Lipids and lipid-like molecules	Glycerophospholipids	Glycerophosphocholines	Glycerophospholipid metabolism;Choline metabolism in cancer	2.3049	2.2349	0.6926	0.01115	0.05415	3.419	3.332	3.925	5.066	3.421	3.348	4.927	7.333	4.831	5.151	4.177	6.081	3.752	0.6805	5.417	1.123
neg_2704	Candesartan cilexetil	metab_12038	yes	down	B(ii)	C07709	neg	145040-37-5;139481-59-7	591.236	5.8709	M-H2O-H	C33H34N6O6	0	31.4	HMDB0014934;HMDB0249581	-	-	-	-	-	Benzenoids	Benzene and substituted derivatives	Biphenyls and derivatives	-	2.2992	2.2527	0.6944	0.008606	0.04866	3.373	3.35	3.326	3.4	3.424	3.346	3.675	5.759	4.718	5.583	3.388	5.997	3.37	0.03689	4.853	1.115
neg_4912	Glutaminyltryptophan	metab_9406	yes	up	B(ii)	-	neg	66851-83-0	331.14	5.26213	M-H	C16H20N4O4	0	43.8	HMDB0028808	-	-	-	-	-	Organic acids and derivatives	Carboxylic acids and derivatives	Amino acids, peptides, and analogues	-	2.2969	2.2474	1.3242	3.14e-06	0.0001869	4.64	4.554	4.527	4.861	5.002	4.499	3.399	3.471	3.422	3.407	3.977	3.534	4.681	0.2048	3.535	0.2225
pos_3752	N-Lauroyl Glutamic acid	metab_3035	yes	up	B(ii)	-	pos	-	330.226	5.32638	M+H	C17H31NO5	0	48.2	HMDB0242032	-	-	-	-	-	Organic acids and derivatives	Carboxylic acids and derivatives	Amino acids, peptides, and analogues	-	2.2928	2.2002	1.316	1e-05	0.0003084	5.06	5.194	5.006	5.163	5.203	5.082	4.084	3.562	4.155	3.497	4.37	3.665	5.118	0.08043	3.889	0.3607
pos_1538	Octanoate	metab_596	yes	down	B(ii)	C06423	pos	124-07-2;74-81-7;124-07-2	325.175	2.76213	2M+K	C8H15O2-	0	50.3	HMDB0304443;HMDB0000482;HMDB0303345	Organic acids;Lipids	Carboxylic acids;Fatty acids	map01100;map00785;map00061;map01240	Metabolism;Metabolism;Metabolism;Metabolism	Global and overview maps;Metabolism of cofactors and vitamins;Lipid metabolism;Global and overview maps	Lipids and lipid-like molecules	Fatty Acyls	Fatty acids and conjugates	Metabolic pathways;Lipoic acid metabolism;Fatty acid biosynthesis;Biosynthesis of cofactors	2.2907	2.1992	0.767	2.97e-05	0.0006253	4.237	3.843	3.787	4.352	4.532	3.857	5.047	5.513	5.043	5.472	5.248	5.764	4.102	0.3138	5.348	0.2862
neg_607	Apigenin 7,4'-dimethyl ether	metab_10684	yes	down	B(ii)	C10019	neg	5128-44-9	297.077	5.59053	M-H, M+Cl	C17H14O5	0	59.5	LMPK12111029;HMDB0132454	-	-	-	-	-	Phenylpropanoids and polyketides	Flavonoids	O-methylated flavonoids	-	2.2885	2.2293	0.8098	4.13e-06	0.0002086	4.853	4.73	4.477	4.934	5.07	4.698	5.784	6.117	5.61	5.931	5.846	6.232	4.794	0.2066	5.92	0.2264
pos_4320	4-Octylphenol	metab_3660	yes	down	B(ii)	C14132	pos	1806-26-4	251.138	2.66027	M+2Na-H	C14H22O	0	46.7	HMDB0246557	-	-	-	-	-	Benzenoids	Phenols	1-hydroxy-2-unsubstituted benzenoids	-	2.2876	2.1897	0.7459	2.19e-06	0.0001157	3.736	3.391	3.52	3.463	3.556	3.381	4.435	4.974	4.352	4.735	4.695	5.025	3.508	0.1311	4.703	0.2732
pos_4292	Daucol	metab_3628	yes	down	B(ii)	C09652	pos	887-08-1	283.164	2.723	M+2Na-H	C15H26O2	0	35.3	HMDB0035287	-	-	-	-	-	Organoheterocyclic compounds	Oxanes	Not Available	-	2.2782	2.1852	0.797	9.37e-06	0.0002948	4.852	4.557	4.545	4.924	5.087	4.516	5.656	6.179	5.729	6.024	5.809	6.338	4.747	0.2399	5.956	0.2694
pos_4718	3-Hydroxy-L-proline	metab_4094	yes	down	B(ii)	C04397	pos	4298-08-02	164.091	0.6446	M+CH3OH+H	C5H9NO3	0	41	HMDB0002113	-	-	-	-	-	Organic acids and derivatives	Carboxylic acids and derivatives	Amino acids, peptides, and analogues	-	2.2781	2.2257	0.7442	0.0002625	0.0032	3.763	3.608	3.574	3.82	4.079	3.742	5.523	4.594	4.609	5.445	5.684	4.491	3.764	0.1807	5.058	0.547
pos_3827	Piperdial	metab_3118	yes	up	B(ii)	C09711	pos	100288-36-6	292.19	4.94597	M+ACN+H	C15H22O3	0	51.8	HMDB0035798	-	-	-	-	-	Organic oxygen compounds	Organooxygen compounds	Alcohols and polyols	-	2.2775	2.2021	1.2875	4.87e-06	0.000195	5.418	5.396	5.11	5.585	5.655	5.451	4.346	4.376	3.864	4.026	4.627	4.09	5.436	0.1891	4.222	0.2783
neg_4640	Yangonin	metab_9109	yes	up	B(ii)	C09980	neg	500-62-9	303.088	5.8549	M+FA-H	C15H14O4	0	52.4	HMDB0034144	-	-	-	-	-	Phenylpropanoids and polyketides	Kavalactones	Not Available	-	2.2769	2.2176	1.2337	1.53e-06	0.0001092	5.904	5.807	5.665	5.951	6.053	5.752	5.017	4.595	4.642	4.721	5.032	4.468	5.855	0.1412	4.746	0.231
neg_6513	Lactose	metab_12052	yes	down	B(i)	C00243	neg	63-42-3;5965-66-2	341.11	0.620367	M-H	C12H22O11	30.8	0	HMDB0041627;HMDB0000186;MJDBOTE0001702	Carbohydrates	Oligosaccharides	map01100;map04973;map02010;map00052	Metabolism;Organismal Systems;Environmental Information Processing;Metabolism	Global and overview maps;Digestive system;Membrane transport;Carbohydrate metabolism	Organic oxygen compounds	Organooxygen compounds	Carbohydrates and carbohydrate conjugates	Metabolic pathways;Carbohydrate digestion and absorption;ABC transporters;Galactose metabolism	2.2763	2.1995	0.7529	0.0002652	0.003942	3.477	3.454	3.471	3.861	4.014	3.628	4.593	5.761	4.71	4.724	4.388	4.917	3.651	0.2357	4.849	0.4796
neg_1944	Hexyl glucoside	metab_6129	yes	down	B(ii)	-	neg	59080-45-4	309.156	3.25872	M+FA-H	C12H24O6	0	62.5	HMDB0031688	-	-	-	-	-	Lipids and lipid-like molecules	Fatty Acyls	Fatty acyl glycosides	-	2.2741	2.2114	0.7362	0.0003059	0.004316	2.993	3.691	3.929	3.02	3.045	3.62	4.125	4.747	4.481	5.005	4.256	4.955	3.383	0.4115	4.595	0.3659
pos_1990	1-[5-(morpholine-4-carbonyl)-2,3-dihydroindol-1-yl]ethanone	metab_1092	yes	down	B(i)	-	pos	-	275.138	5.88258	M+H	C15H18N2O3	53	0	-	-	-	-	-	-	-	-	-	-	2.2687	2.2062	0.7254	3.8e-06	0.0001693	3.096	3.726	2.909	2.98	3.22	3.075	4.386	4.212	4.353	4.409	4.594	4.247	3.168	0.2934	4.367	0.1357
pos_3713	(+)-marmesin	metab_2992	yes	up	B(ii)	C09276	pos	13849-08-6	211.075	5.52333	M+H-2H2O	C14H14O4	0	62.5	HMDB0030786;HMDB0303942	-	-	-	-	-	Phenylpropanoids and polyketides	Coumarins and derivatives	Furanocoumarins	-	2.2644	2.1886	1.3807	1.32e-07	1.76e-05	4.185	4.095	3.838	4.329	4.369	4.229	2.922	3.085	2.961	3.019	2.963	3.187	4.174	0.1922	3.023	0.09854
pos_2235	Pregnenolone	metab_1364	yes	up	B(ii)	C01953	pos	145-13-1	349.273	6.52258	M+CH3OH+H	C21H32O2	0	49.1	PW_C000173;LMST02030088;HMDB0000253;HMDB0244633;MJDBOTE0000783	Steroids;Hormones and transmitters	21-Carbon atoms;Steroid hormones	map01100;map00140;map04925;map04927;map04934;map04913	Metabolism;Metabolism;Organismal Systems;Organismal Systems;Human Diseases;Organismal Systems	Global and overview maps;Lipid metabolism;Endocrine system;Endocrine system;Endocrine and metabolic disease;Endocrine system	Lipids and lipid-like molecules	Steroids and steroid derivatives	Pregnane steroids	Metabolic pathways;Steroid hormone biosynthesis;Aldosterone synthesis and secretion;Cortisol synthesis and secretion;Cushing syndrome;Ovarian steroidogenesis	2.2624	2.1857	1.2802	0.0001171	0.00176	5.717	5.929	5.372	5.933	5.901	6.068	4.8	4.595	4.597	4.817	4.815	3.656	5.82	0.2467	4.546	0.4488
pos_3983	Epitiostanol	metab_3290	yes	up	B(ii)	C12694	pos	2363-58-8	348.237	4.0626	M+ACN+H	C19H30OS	0	51.6	HMDB0251866	-	-	-	-	-	Lipids and lipid-like molecules	Steroids and steroid derivatives	Estrane steroids	-	2.2615	2.1776	1.288	8.2e-05	0.001352	5.514	5.486	5.234	5.745	5.845	5.668	4.496	3.816	4.66	4.206	4.905	3.919	5.582	0.2183	4.334	0.4279
neg_4635	Osthenol	metab_9103	yes	up	B(ii)	C18080	neg	484-14-0	211.076	5.8629	M-H2O-H	C14H14O3	0	46.9	HMDB0034130	-	-	-	-	-	Phenylpropanoids and polyketides	Coumarins and derivatives	Hydroxycoumarins	-	2.2603	2.1951	1.2762	7.01e-06	0.0003004	5.154	5.036	4.856	5.262	5.334	5.016	4.292	3.717	3.977	3.894	4.362	3.781	5.11	0.1754	4.004	0.2668
neg_5451	Felbamate	metab_10000	yes	down	B(ii)	C07501	neg	25451-15-4	283.094	3.78542	M+FA-H	C11H14N2O4	0	32.1	HMDB0015084;PW_C009391	-	-	map00982	Metabolism	Xenobiotics biodegradation and metabolism	Benzenoids	Benzene and substituted derivatives	Not Available	Drug metabolism - cytochrome P450	2.2596	2.2053	0.7755	1.79e-05	0.0005565	3.565	3.554	3.585	4.198	4.334	3.728	4.837	4.868	4.974	4.985	5.031	4.917	3.827	0.3481	4.935	0.07438
neg_5243	N-Acetylproline	metab_9772	yes	down	B(ii)	-	neg	68-95-1	373.162	4.42993	2M+Hac-H	C7H11NO3	0	55.8	HMDB0094701;HMDB0242126	-	-	-	-	-	Organic acids and derivatives	Carboxylic acids and derivatives	Amino acids, peptides, and analogues	-	2.2561	2.2386	0.495	0.02979	0.1139	1.65	1.628	1.604	1.677	1.701	1.624	4.413	4.428	5.43	1.716	1.665	2.311	1.647	0.03609	3.327	1.625
pos_3712	3,4-Flavandione	metab_2991	yes	up	B(ii)	C01495	pos	577-85-5	239.07	5.52333	M+H	C15H10O3	0	52	HMDB0031816;HMDB0246036	-	-	-	-	-	Phenylpropanoids and polyketides	Flavonoids	Flavones	-	2.2501	2.1762	1.3559	4.04e-08	8.71e-06	4.25	4.252	4.105	4.421	4.527	4.39	3.051	3.214	3.09	3.149	3.315	3.317	4.324	0.1507	3.189	0.1125
pos_3799	Metipranolol	metab_3086	yes	up	B(ii)	C07915	pos	22664-55-7	292.19	5.1131	M+H-H2O	C17H27NO4	0	38.9	PW_C009627;HMDB0015345	-	-	-	-	-	Benzenoids	Phenol esters	Not Available	-	2.2501	2.1686	1.3236	1.72e-06	9.82e-05	4.769	4.728	4.329	4.889	4.925	4.855	3.451	3.559	3.435	3.494	3.928	3.662	4.749	0.2186	3.588	0.1858
pos_1446	Pro Thr	metab_494	yes	down	B(i)	-	pos	-	217.118	2.17883	M+H	C9H16N2O4	33.6	0	-	-	-	-	-	-	-	-	-	-	2.2497	2.1858	0.7347	5.63e-05	0.0009893	3.452	2.796	3.656	3.576	3.213	3.462	4.764	4.36	4.649	4.741	4.882	4.035	3.359	0.3141	4.572	0.3165
neg_1855	Gabapentin enacarbil	metab_6031	yes	down	B(ii)	-	neg	-	364.152	2.97105	M+Cl	C16H27NO6	0	41.2	HMDB0252567	-	-	-	-	-	Organic acids and derivatives	Carboxylic acids and derivatives	Amino acids, peptides, and analogues	-	2.2489	2.2097	0.6469	0.008361	0.04762	2.491	2.468	2.444	2.518	2.543	3.364	2.613	4.952	3.407	4.804	3.595	5.098	2.638	0.3572	4.078	1.016
pos_998	1,2,4-Benzotriazin-3-amine 1-oxide	metab_5041	yes	down	B(ii)	-	pos	-	163.061	1.05895	M+H, M+NH4	C7H6N4O	0	33.9	HMDB0243493	-	-	-	-	-	Organoheterocyclic compounds	Triazines	Aminotriazines	-	2.2455	2.1638	0.7387	0.001376	0.01112	3.936	3.121	3.088	4.343	4.645	3.748	4.738	5.558	4.799	5.343	4.868	5.67	3.814	0.6321	5.163	0.4114
neg_5289	4a-Hydroxytetrahydrobiopterin	metab_9821	yes	down	B(ii)	C15522	neg	1379003-93-6;70110-58-6	292.08	4.2908	M+Cl	C9H15N5O4	0	66.7	PW_C001541;HMDB0304198;HMDB0002281	-	-	map01100;map00790	Metabolism;Metabolism	Global and overview maps;Metabolism of cofactors and vitamins	Organoheterocyclic compounds	Pteridines and derivatives	Pterins and derivatives	Metabolic pathways;Folate biosynthesis	2.2435	2.182	0.7	0.001835	0.01589	2.938	2.915	2.891	2.965	3.157	2.911	3.454	4.8	4.302	4.542	3.241	5.062	2.963	0.09837	4.233	0.7348
neg_2761	Gibberellin A34-catabolite	metab_7031	yes	down	B(ii)	C11869	neg	-	381.113	5.9589	M+Cl	C19H22O6	0	46.7	LMPR0104170026;HMDB0304361	-	-	-	-	-	Lipids and lipid-like molecules	Prenol lipids	Diterpenoids	-	2.2432	2.1602	0.7093	0.003248	0.02389	3.028	2.755	3.866	2.822	3.219	3.007	4.025	5.045	3.309	4.659	4.135	5.187	3.116	0.4023	4.393	0.7075
pos_3948	Ile Val	metab_3251	yes	down	B(i)	-	pos	-	231.17	4.25877	M+H	C11H22N2O3	65.9	0	-	-	-	-	-	-	-	-	-	-	2.2404	2.1584	0.7111	2.43e-05	0.0005677	2.924	2.804	3.205	2.942	2.893	2.794	4.044	4.31	4.762	3.952	3.786	3.841	2.927	0.1494	4.116	0.3664
neg_5757	3,4-Dihydroxyhydrocinnamic acid	metab_10336	yes	up	B(ii)	C10447	neg	1078-61-1	363.109	2.90952	2M-H	C9H10O4	0	37.8	HMDB0000423	-	-	map00350	Metabolism	Amino acid metabolism	Phenylpropanoids and polyketides	Phenylpropanoic acids	Not Available	Tyrosine metabolism	2.2373	2.2887	1.4036	0.002073	0.01732	5.082	5.335	5.215	4.616	4.961	3.272	3.08	3.705	3.179	3.164	3.659	3.503	4.747	0.7637	3.382	0.2742
pos_1709	Subaphylline	metab_785	yes	down	B(ii)	C10497	pos	501-13-3	287.138	3.72193	M+Na	C14H20N2O3	0	48	HMDB0033463	-	-	map01100;map00330	Metabolism;Metabolism	Global and overview maps;Amino acid metabolism	Phenylpropanoids and polyketides	Cinnamic acids and derivatives	Hydroxycinnamic acids and derivatives	Metabolic pathways;Arginine and proline metabolism	2.233	2.1553	0.7222	0.0001909	0.002569	3.073	3.395	3.45	3.222	3.088	3.284	4.109	4.981	3.927	4.729	4.131	5.139	3.252	0.1553	4.503	0.5118
neg_5394	(1R,6R)-6-hydroxy-2-succinylcyclohexa-2,4-diene-1-carboxylate	metab_9936	yes	down	B(ii)	C05817	neg	-	221.045	3.96942	M-H2O-H	C11H12O6	0	73.6	HMDB0303951	-	-	map01100;map00130;map01240	Metabolism;Metabolism;Metabolism	Global and overview maps;Metabolism of cofactors and vitamins;Global and overview maps	Organic acids and derivatives	Keto acids and derivatives	Gamma-keto acids and derivatives	Metabolic pathways;Ubiquinone and other terpenoid-quinone biosynthesis;Biosynthesis of cofactors	2.2322	2.1885	0.7585	1.75e-07	2.4e-05	3.116	3.397	3.15	3.365	3.363	3.505	4.169	4.41	4.337	4.438	4.304	4.576	3.316	0.1512	4.372	0.1372
pos_4565	Gamma-Glutamyl-beta-aminopropiononitrile	metab_3926	yes	down	B(ii)	C06114	pos	-	200.102	1.30122	M+H	C8H13N3O3	0	54.5	HMDB0060477	-	-	-	-	-	Organic acids and derivatives	Carboxylic acids and derivatives	Amino acids, peptides, and analogues	-	2.2299	2.1775	0.7577	0.0002134	0.002739	3.587	3.674	3.263	4.46	4.493	4.198	4.974	5.353	5.113	5.262	5.041	5.503	3.946	0.5092	5.208	0.2011
pos_4243	Doisynoestrol	metab_3575	yes	down	B(ii)	C15453	pos	15372-34-6	362.17	2.89533	M+ACN+Na	C19H22O3	0	41.5	HMDB0252206	-	-	-	-	-	Lipids and lipid-like molecules	Steroids and steroid derivatives	Steroid acids	-	2.2263	2.139	0.7469	2.92e-05	0.0006253	3.515	3.197	3.164	3.235	4.102	3.431	4.648	4.631	4.435	4.372	4.879	4.677	3.441	0.3524	4.607	0.1824
neg_4723	8-Hydroxynevirapine glucuronide	metab_9200	yes	down	B(ii)	-	neg	-	493.116	5.67102	M+Cl	C21H22N4O8	0	32.3	HMDB0061130;PW_C040610	-	-	-	-	-	Benzenoids	Naphthalenes	Not Available	-	2.2243	2.1136	0.7868	0.00135	0.01285	4.633	4.565	4.14	4.443	5.037	3.378	5.259	5.842	5.577	5.588	5.063	5.962	4.366	0.5645	5.549	0.3404
pos_1110	L-3-(3-Hydroxy-4-pivaloyloxyphenyl)alanine	metab_124	yes	down	B(ii)	-	pos	-	282.133	2.65242	M+H, M+NH4	C14H19NO5	0	37.5	HMDB0255476	-	-	-	-	-	Organic acids and derivatives	Carboxylic acids and derivatives	Amino acids, peptides, and analogues	-	2.2205	2.1226	0.785	7.61e-06	0.0002657	3.99	3.971	4.366	4.29	4.415	3.946	5.034	5.489	5.003	5.397	5.259	5.633	4.163	0.2168	5.303	0.2515
pos_4152	Citronellic acid	metab_3478	yes	up	B(ii)	C16462	pos	502-47-6	234.148	3.23782	M+ACN+Na	C10H18O2	0	53.3	HMDB0035837;LMFA01020104	-	-	-	-	-	Lipids and lipid-like molecules	Prenol lipids	Monoterpenoids	-	2.2203	2.1504	1.3081	4.34e-08	8.86e-06	4.774	4.695	4.412	4.745	4.878	4.651	3.465	3.628	3.504	3.563	3.63	3.731	4.692	0.1574	3.587	0.09655
pos_928	4-(3-Amino-2-HYDROXYPROPOXY)PHENYLACETAMIDE	metab_4964	yes	down	B(i)	-	pos	-	225.123	4.42462	M+H, M+Na	C11H16N2O3	46.2	0	-	-	-	-	-	-	-	-	-	-	2.2184	2.1366	0.7765	2.26e-07	2.64e-05	3.664	3.691	3.798	3.908	4.232	3.761	4.947	4.956	4.862	4.891	4.984	5.045	3.842	0.2096	4.948	0.06552
neg_5568	Gamma-L-Glutamyl-L-pipecolic acid	metab_10126	yes	down	B(ii)	-	neg	-	239.104	3.41768	M-H2O-H	C11H18N2O5	0	30.9	HMDB0038614	-	-	-	-	-	Organic acids and derivatives	Carboxylic acids and derivatives	Amino acids, peptides, and analogues	-	2.2124	2.138	0.8035	2.3e-06	0.0001464	3.934	4.209	4.396	4.285	4.404	4.157	5.039	5.359	5.454	5.235	5.033	5.475	4.231	0.1756	5.266	0.197
neg_6180	2-Aminobenzoic acid	metab_10807	yes	down	B(ii)	C00108	neg	118-92-3	182.045	1.3335	M+FA-H	C7H7NO2	0	37.3	HMDB0001123;PW_C000877	-	-	map01100;map00400;map00380;map01230	Metabolism;Metabolism;Metabolism;Metabolism	Global and overview maps;Amino acid metabolism;Amino acid metabolism;Global and overview maps	Benzenoids	Benzene and substituted derivatives	Benzoic acids and derivatives	Metabolic pathways;Phenylalanine, tyrosine and tryptophan biosynthesis;Tryptophan metabolism;Biosynthesis of amino acids	2.2015	2.125	0.8025	5.23e-07	5.45e-05	3.958	3.839	4.068	4.174	4.385	3.911	4.932	5.005	5.118	5.086	5.163	5.022	4.056	0.2001	5.054	0.08373
pos_1448	Threonylproline	metab_496	yes	down	B(ii)	-	pos	46398-79-2	239.1	2.2023	M+Na	C9H16N2O4	0	64.7	HMDB0029069	-	-	-	-	-	Organic acids and derivatives	Carboxylic acids and derivatives	Amino acids, peptides, and analogues	-	2.2007	2.1311	0.7389	0.0001323	0.001886	3.046	3.313	3.804	3.049	3.411	3.295	4.85	4.3	4.541	4.685	4.777	3.806	3.32	0.2798	4.493	0.3889
pos_4307	Lotaustralin	metab_3645	yes	down	B(ii)	C08334	pos	534-67-8	226.107	2.67593	M+H-2H2O	C11H19NO6	0	71.4	HMDB0033865	-	-	-	-	-	Organic oxygen compounds	Organooxygen compounds	Carbohydrates and carbohydrate conjugates	-	2.2003	2.1167	0.8318	6.11e-07	4.89e-05	5.468	5.297	5.293	5.514	5.715	5.217	6.498	6.508	6.252	6.468	6.66	6.687	5.417	0.1845	6.512	0.1563
pos_3903	3,11,12-Trihydroxy-1(10)-spirovetiven-2-one	metab_3202	yes	down	B(ii)	-	pos	84321-96-0	269.174	4.5184	M+H	C15H24O4	0	66.2	HMDB0038154	-	-	-	-	-	Lipids and lipid-like molecules	Prenol lipids	Sesquiterpenoids	-	2.195	2.1094	0.7825	2.91e-05	0.0006253	4.144	3.796	3.897	4.293	4.385	4.272	4.854	5.529	5.122	5.499	5.051	5.619	4.131	0.2355	5.279	0.3112
neg_4822	Benzocaine	metab_9310	yes	down	B(ii)	C07527	neg	1994-09-07	210.077	5.46283	M+FA-H	C9H11NO2	0	37.5	HMDB0004992;PW_C002349	-	-	-	-	-	Benzenoids	Benzene and substituted derivatives	Benzoic acids and derivatives	-	2.1946	2.1713	0.7531	0.001327	0.01267	3.977	2.956	2.865	4.221	4.378	3.421	4.799	4.728	4.656	4.891	5.028	4.867	3.636	0.65	4.828	0.1308
neg_4886	Aflatoxin B1	metab_9376	yes	down	B(ii)	C06800	neg	1162-65-8	357.062	5.31815	M+FA-H	C17H12O6	0	64.3	HMDB0006552;LMPK10000006	-	-	map01100;map05225;map05204;map00980	Metabolism;Human Diseases;Human Diseases;Metabolism	Global and overview maps;Cancer: specific types;Cancer: overview;Xenobiotics biodegradation and metabolism	Phenylpropanoids and polyketides	Coumarins and derivatives	Furanocoumarins	Metabolic pathways;Hepatocellular carcinoma;Chemical carcinogenesis - DNA adducts;Metabolism of xenobiotics by cytochrome P450	2.1942	2.0974	0.7593	0.0001994	0.003196	3.385	3.628	3.483	3.071	3.915	2.944	4.649	4.268	4.031	4.443	4.826	4.68	3.404	0.3579	4.483	0.2951
neg_3202	Cholylglycyltyrosine	metab_7520	yes	down	B(ii)	-	neg	-	649.343	6.7411	M+Na-2H	C35H52N2O8	0	65.9	HMDB0250147	-	-	-	-	-	Lipids and lipid-like molecules	Steroids and steroid derivatives	Bile acids, alcohols and derivatives	-	2.1929	2.1307	0.793	0.00116	0.0114	4.567	4.544	4.52	4.594	4.618	4.54	5.476	6.164	4.649	6.094	5.673	6.472	4.564	0.03691	5.755	0.6487
pos_3168	Irinotecan	metab_5062	yes	up	B(ii)	C16641	pos	97682-44-5;100286-90-6	551.264	6.4134	M+H-2H2O	C33H38N4O6	0	47.3	PW_C009230;HMDB0014900;HMDB0060510	-	-	map00983	Metabolism	Xenobiotics biodegradation and metabolism	Alkaloids and derivatives	Camptothecins	Not Available	Drug metabolism - other enzymes	2.1835	2.1023	1.2	9.42e-08	1.74e-05	6.241	6.474	6.107	6.422	6.426	6.556	5.212	5.371	5.247	5.305	5.249	5.473	6.371	0.1655	5.309	0.09779
neg_1827	Sulindac	metab_6000	yes	up	B(ii)	C01531	neg	38194-50-2	355.08	2.85002	M-H	C20H17FO3S	0	63.7	PW_C009093;HMDB0246228;HMDB0014743	-	-	-	-	-	Benzenoids	Indenes and isoindenes	Not Available	-	2.1814	2.1422	1.3426	0.001978	0.01682	4.786	5.102	5.354	4.277	3.42	4.833	3.351	3.498	3.45	3.435	3.383	3.562	4.628	0.6932	3.447	0.0765
neg_2598	L-Epicatechol	metab_6850	yes	down	B(i)	C09727	neg	490-46-0	289.072	5.58257	M-H	C15H14O6	39.3	0	HMDB0001871;MJDBOTE0001156	-	-	map01100	Metabolism	Global and overview maps	Phenylpropanoids and polyketides	Flavonoids	Flavans	Metabolic pathways	2.1807	2.1062	0.7546	0.0005102	0.0062	3.353	3.593	3.714	3.38	3.404	3.326	4.74	4.559	3.556	4.854	4.993	4.827	3.462	0.1558	4.588	0.5253
neg_4888	Ubiquinone-2	metab_9378	yes	down	B(ii)	C00399	neg	606-06-4	363.182	5.31015	M+FA-H	C19H26O4	0	50.3	HMDB0006709	-	-	map01100;map00190;map01240	Metabolism;Metabolism;Metabolism	Global and overview maps;Energy metabolism;Global and overview maps	Lipids and lipid-like molecules	Prenol lipids	Quinone and hydroquinone lipids	Metabolic pathways;Oxidative phosphorylation;Biosynthesis of cofactors	2.1793	2.1043	0.8092	4.23e-06	0.0002108	4.306	4.119	4.154	4.397	4.568	4.089	5.018	5.427	5.2	5.333	5.132	5.564	4.272	0.1873	5.279	0.2011
pos_3677	Salvianolic acid A	metab_2951	yes	down	B(ii)	C10492	pos	96574-01-5	495.127	5.67143	M+H	C26H22O10	0	44.9	HMDB0257470	-	-	-	-	-	Phenylpropanoids and polyketides	Stilbenes	Not Available	-	2.1772	2.0816	0.7801	0.0001283	0.001848	4.282	3.754	3.893	4.169	4.738	3.744	5.033	5.465	5.299	5.233	4.87	5.609	4.097	0.3832	5.252	0.2718
pos_4318	Tyrosyl-Valine	metab_3657	yes	down	B(ii)	-	pos	-	263.138	2.66027	M+H-H2O	C14H20N2O4	0	45.7	HMDB0029118	-	-	-	-	-	Organic acids and derivatives	Carboxylic acids and derivatives	Amino acids, peptides, and analogues	-	2.1673	2.0808	0.7238	0.001762	0.01358	3.155	3.033	3.768	3.415	3.437	3.023	4.011	5.224	3.752	4.918	4.169	5.32	3.305	0.2899	4.566	0.6711
neg_2121	2beta,9xi-Dihydroxy-8-oxo-1(10),4,11(13)-germacratrien-12,6alpha-olide	metab_6327	yes	up	B(ii)	-	neg	-	299.093	3.99243	M+Na-2H	C15H18O5	0	60.7	HMDB0036662	-	-	-	-	-	Lipids and lipid-like molecules	Prenol lipids	Terpene lactones	-	2.166	2.1195	1.2845	0.0006978	0.007764	5.172	5.129	4.861	5.341	5.405	5.11	4.555	3.538	4.146	4.016	4.64	3.256	5.17	0.1926	4.025	0.5482
neg_5387	Coixinden B	metab_9928	yes	up	B(ii)	C17917	neg	151466-74-9	215.071	3.99243	M-H2O-H	C13H14O4	0	49.7	HMDB0040906	-	-	-	-	-	Benzenoids	Indenes and isoindenes	Not Available	-	2.1633	2.1261	1.2629	0.001356	0.01288	5.684	5.63	5.32	5.869	5.937	5.691	5.016	4.178	4.702	4.631	5.083	3.412	5.688	0.2162	4.504	0.6248
neg_547	3-p-Coumaroyl-1,5-quinolactone	metab_10020	yes	up	B(ii)	-	neg	-	319.083	4.978	M-H, M+Na-2H	C16H16O7	0	33.1	HMDB0029292	-	-	-	-	-	Phenylpropanoids and polyketides	Cinnamic acids and derivatives	Hydroxycinnamic acids and derivatives	-	2.1621	2.0992	1.2188	8.45e-07	7.82e-05	5.553	5.458	5.25	5.623	5.716	5.423	4.651	4.354	4.557	4.398	4.734	4.399	5.504	0.164	4.516	0.1556
neg_4289	Estradiol	metab_12046	yes	down	B(ii)	C12859	neg	50-28-2	317.176	6.19923	M+FA-H	C18H24O2	0	45.3	PW_C000098;HMDB0000151;HMDB0303648;MJDBOTE0000772	-	-	-	-	-	Lipids and lipid-like molecules	Steroids and steroid derivatives	Estrane steroids	-	2.1601	2.0934	0.767	0.002194	0.01803	3.746	3.722	3.699	4.106	4.318	3.718	4.339	5.684	4.777	5.311	4.401	5.88	3.885	0.2628	5.065	0.6571
pos_4273	Metoprolol	metab_3608	yes	down	B(ii)	C07202	pos	51384-51-1;37350-58-6	306.144	2.79348	M+K	C15H25NO3	0	51.6	PW_C001291;HMDB0001932;MJDBOTE0001765	-	-	-	-	-	Benzenoids	Phenols	Tyrosols and derivatives	-	2.1577	2.0985	0.6856	0.006482	0.03626	2.91	2.875	2.842	2.913	2.964	3.74	3.743	5.27	3.307	5.06	3.757	5.47	3.04	0.345	4.434	0.935
neg_4303	Tetranor 12-HETE	metab_8736	yes	up	B(ii)	-	neg	-	311.186	6.17542	M+FA-H	C16H26O3	0	35.7	HMDB0060055	-	-	-	-	-	Lipids and lipid-like molecules	Fatty Acyls	Fatty acids and conjugates	-	2.155	2.0982	1.2093	1.15e-05	0.0004245	5.766	5.897	5.697	5.799	5.627	5.877	4.408	5.17	4.985	4.592	4.604	4.901	5.777	0.1038	4.777	0.2874
neg_2506	5-Megastigmen-7-yne-3,9-diol 3-glucoside	metab_6749	yes	down	B(ii)	-	neg	62512-27-0	351.182	5.32615	M-H2O-H	C19H30O7	0	30.2	HMDB0032842	-	-	-	-	-	Organic oxygen compounds	Organooxygen compounds	Carbohydrates and carbohydrate conjugates	-	2.1543	2.0748	0.7982	2.19e-05	0.0006435	3.966	3.845	3.784	4.006	4.412	3.788	4.656	5.14	4.837	5.028	4.865	5.293	3.967	0.2369	4.97	0.2295
pos_1525	N5-Hexanoylspermidine	metab_582	yes	down	B(ii)	-	pos	97141-37-2	244.238	2.70733	M+H	C13H29N3O	0	60.9	HMDB0029568	-	-	-	-	-	Lipids and lipid-like molecules	Fatty Acyls	Fatty amides	-	2.1539	2.0711	0.7463	0.0005684	0.005509	3.794	3.872	4.257	3.341	2.921	2.821	4.529	4.67	4.832	4.902	4.63	4.583	3.501	0.5691	4.691	0.1459
pos_914	Dolasetron	metab_4949	yes	down	B(i)	C07866	pos	115956-12-2	325.153	4.94597	M+H, M+Na	C19H20N2O3	57.7	0	HMDB0014895	-	-	-	-	-	Organoheterocyclic compounds	Indoles and derivatives	Indolecarboxylic acids and derivatives	-	2.151	2.0724	0.7847	0.0001735	0.002394	4.303	4.285	3.853	4.384	4.532	3.872	5.047	5.756	5.192	5.411	4.867	5.881	4.205	0.2791	5.359	0.4
pos_482	5-Methoxy-3,4-methylenedioxyamphetamine	metab_4205	yes	down	B(ii)	-	pos	-	210.112	5.8215	M+H, M+Na	C11H15NO3	0	32.9	HMDB0254817	-	-	-	-	-	Organoheterocyclic compounds	Benzodioxoles	Not Available	-	2.1496	2.0782	0.7469	0.0001964	0.002617	3.192	3.553	3.662	3.331	3.338	3.554	4.133	4.975	4.491	4.796	4.027	5.193	3.438	0.1781	4.603	0.4669
pos_1380	Methionine sulfoxide	metab_421	yes	down	B(ii)	C02989	pos	3226-65-1;62697-73-8	207.079	1.51763	M+ACN+H	C5H11NO3S	0	54.5	HMDB0002005;PW_C001342	-	-	map01100;map00270	Metabolism;Metabolism	Global and overview maps;Amino acid metabolism	Organic acids and derivatives	Carboxylic acids and derivatives	Amino acids, peptides, and analogues	Metabolic pathways;Cysteine and methionine metabolism	2.1466	2.0646	0.7437	0.002098	0.01543	3.255	3.737	4.983	3.258	3.309	3.209	4.896	4.841	5.361	4.872	4.699	4.573	3.625	0.6931	4.874	0.2682
neg_4169	Cucurbitacin B	metab_8590	yes	down	B(ii)	C08794	neg	6199-67-3	539.306	6.33482	M-H2O-H	C32H46O8	0	44.4	LMST01010104;HMDB0034927	-	-	-	-	-	Lipids and lipid-like molecules	Steroids and steroid derivatives	Cucurbitacins	-	2.146	2.1065	0.8535	4.81e-05	0.001167	6.148	6.323	6.001	5.908	5.985	6.441	6.917	7.45	6.914	7.304	6.913	7.63	6.135	0.2102	7.188	0.3168
pos_1304	5-Methylcytidine	metab_339	yes	down	B(ii)	-	pos	2140-61-6	290.134	0.902617	M+CH3OH+H	C10H15N3O5	0	67.2	HMDB0000982;HMDB0257731	-	-	-	-	-	Nucleosides, nucleotides, and analogues	Pyrimidine nucleosides	Not Available	-	2.1422	2.0629	0.8086	6.32e-06	0.0002424	4.393	4.307	4.547	4.575	4.573	4.807	5.297	5.807	5.42	5.728	5.452	5.938	4.534	0.1729	5.607	0.2528
pos_2015	Leupeptin	metab_1121	yes	up	B(ii)	C01591	pos	24365-47-7	490.315	5.95258	M+ACN+Na	C20H38N6O4	0	38.4	HMDB0254042	-	-	-	-	-	Organic acids and derivatives	Carboxylic acids and derivatives	Amino acids, peptides, and analogues	-	2.1406	2.0596	1.2847	0.000154	0.002172	5.167	5.015	4.774	5.376	5.299	5.152	4.382	3.702	3.578	3.847	4.644	3.805	5.13	0.2148	3.993	0.4219
neg_76	3-Phenyl-1-(2,4,6-trihydroxyphenyl)propan-1-one	metab_11763	yes	up	B(i)	-	neg	-	257.082	5.58257	M-H, M+FA-H, M+Cl	C15H14O4	62.3	0	-	-	-	-	-	-	-	-	-	-	2.1384	2.1007	1.1962	5.22e-05	0.00125	6.214	6.217	5.998	6.315	6.348	6.223	4.952	5.521	4.745	5.282	5.036	5.659	6.219	0.1224	5.199	0.3509
pos_4624	Cytosine deoxyribonucleoside	metab_3991	yes	down	B(ii)	C00881	pos	951-77-9	260.123	1.01985	M+CH3OH+H	C9H13N3O4	0	64.3	HMDB0000014;HMDB0250725	Nucleic acids	Nucleosides	map00240;map01100;map02010;map01232	Metabolism;Metabolism;Environmental Information Processing;Metabolism	Nucleotide metabolism;Global and overview maps;Membrane transport;Global and overview maps	Nucleosides, nucleotides, and analogues	Pyrimidine nucleosides	Pyrimidine 2''-deoxyribonucleosides	Pyrimidine metabolism;Metabolic pathways;ABC transporters;Nucleotide metabolism	2.1345	2.0568	0.8121	8.93e-06	0.0002861	4.625	4.469	4.341	4.766	4.793	4.759	5.38	5.895	5.449	5.857	5.587	6.003	4.625	0.185	5.695	0.2579
pos_2080	Erythrodiol 3-decanoate	metab_1193	yes	up	B(ii)	-	pos	36286-67-6	597.53	6.13242	M+H	C40H68O3	0	52.8	HMDB0034510	-	-	-	-	-	Lipids and lipid-like molecules	Prenol lipids	Triterpenoids	-	2.1295	2.0356	1.275	0.00128	0.01058	5.562	5.974	5.688	5.373	4.23	5.939	4.181	4.345	4.22	4.279	4.223	4.447	5.461	0.6444	4.283	0.09862
neg_2534	Esculetin	metab_6780	yes	down	B(i)	C09263	neg	305-01-1	177.019	5.39818	M-H	C9H6O4	86.9	0	HMDB0030819;MJDBOTE0000366	-	-	-	-	-	Phenylpropanoids and polyketides	Coumarins and derivatives	Hydroxycoumarins	-	2.1221	2.1075	0.6438	0.03067	0.1161	2.504	2.724	2.465	2.627	2.775	2.749	3.162	5.407	2.579	5.138	2.738	5.586	2.641	0.1315	4.102	1.417
neg_5593	L-cis-Cyclo(aspartylphenylalanyl)	metab_10154	yes	down	B(ii)	-	neg	5262-10-02	261.088	3.31987	M-H	C13H14N2O4	0	35.8	HMDB0031360	-	-	-	-	-	Organic acids and derivatives	Carboxylic acids and derivatives	Amino acids, peptides, and analogues	-	2.1167	2.0406	0.7556	0.0003183	0.004445	2.705	3.394	3.855	2.913	3.146	3.206	4.15	4.368	4.671	4.095	3.938	4.213	3.203	0.3994	4.239	0.254
neg_4972	Cinncassiol A	metab_9471	yes	down	B(ii)	C17645	neg	73599-11-8	381.192	5.12675	M-H	C20H30O7	0	64.9	HMDB0035164	-	-	-	-	-	Lipids and lipid-like molecules	Prenol lipids	Terpene lactones	-	2.0978	2.0308	0.8253	1.28e-05	0.0004587	4.516	4.231	4.33	4.698	4.772	4.38	5.169	5.593	5.342	5.533	5.295	5.699	4.488	0.2137	5.438	0.2016
pos_2901	Euphornin	metab_2097	yes	up	B(i)	C19991	pos	80454-47-3	607.29	6.7414	M+Na	C33H44O9	30.3	0	-	-	-	-	-	-	-	-	-	-	2.0935	2.0273	1.2265	8.83e-05	0.001438	6.21	5.764	5.445	6.001	6.272	5.467	5.134	4.676	4.552	4.611	4.915	4.779	5.86	0.3601	4.778	0.2166
pos_3730	Jasmonic acid	metab_3011	yes	up	B(ii)	C08491	pos	6894-38-8;59366-47-1	249.09	5.41675	M+K	C12H18O3	0	71.5	HMDB0032797;LMFA02020001	-	-	map01100;map00592	Metabolism;Metabolism	Global and overview maps;Lipid metabolism	Lipids and lipid-like molecules	Fatty Acyls	Lineolic acids and derivatives	Metabolic pathways;alpha-Linolenic acid metabolism	2.0934	2.0215	1.2592	0.0001287	0.001848	5.198	5.254	5.086	5.425	5.432	5.286	4.538	3.853	4.462	4.078	4.64	3.586	5.28	0.1337	4.193	0.4217
neg_4669	Flavonol 3-O-D-glucoside	metab_9140	yes	down	B(ii)	C03946	neg	-	381.098	5.79088	M-H2O-H	C21H20O8	0	46	HMDB0252295	-	-	-	-	-	Phenylpropanoids and polyketides	Flavonoids	Flavonoid glycosides	-	2.0926	2.0358	0.7184	0.007622	0.04451	3.053	3.029	3.006	3.08	3.262	3.025	3.449	5.048	3.135	4.811	4.001	5.251	3.076	0.09455	4.282	0.8824
pos_1625	8-Amino-7-oxononanoic acid	metab_693	yes	down	B(ii)	C01092	pos	682799-71-9	210.112	3.20653	M+Na	C9H17NO3	0	58.2	HMDB0240687;LMFA01060168	-	-	map01100;map00780;map01240	Metabolism;Metabolism;Metabolism	Global and overview maps;Metabolism of cofactors and vitamins;Global and overview maps	Lipids and lipid-like molecules	Fatty Acyls	Fatty acids and conjugates	Metabolic pathways;Biotin metabolism;Biosynthesis of cofactors	2.0919	2.0125	0.7659	0.0004247	0.004523	3.611	3.591	3.315	4.04	4.045	3.338	4.38	5.103	4.319	5.049	4.506	5.293	3.657	0.3232	4.775	0.4212
neg_4785	Shanzhiside	metab_9268	yes	down	B(ii)	C17066	neg	-	427.102	5.53483	M+Cl	C16H24O11	0	40.6	HMDB0258270	-	-	-	-	-	Lipids and lipid-like molecules	Prenol lipids	Terpene glycosides	-	2.0902	2.0781	0.7837	0.0004548	0.005769	4.353	4.297	3.216	3.972	3.744	4.051	4.883	5.328	4.895	5.074	4.57	5.404	3.939	0.4181	5.026	0.3104
pos_4115	D-Kynurenine	metab_3437	yes	down	B(ii)	C01718	pos	-	241.118	3.42267	M+CH3OH+H	C10H12N2O3	0	32	HMDB0250769	-	-	-	-	-	Organic oxygen compounds	Organooxygen compounds	Carbonyl compounds	-	2.0902	2.0233	0.7752	1.39e-05	0.0003951	3.001	3.613	3.766	3.674	3.741	3.554	4.48	4.596	4.889	4.547	4.52	4.509	3.558	0.2841	4.59	0.1515
neg_4878	Urobilinogen	metab_12068	yes	down	B(ii)	C05790	neg	14684-37-8;17208-65-0	635.309	5.33417	M+FA-H	C33H42N4O6	0	71.2	HMDB0001898;HMDB0004158	-	-	map00860	Metabolism	Metabolism of cofactors and vitamins	Organoheterocyclic compounds	Tetrapyrroles and derivatives	Bilirubins	Porphyrin metabolism	2.0826	2.0107	0.8002	0.000923	0.009595	4.323	4.555	4.173	3.915	4.296	3.844	4.85	5.541	4.602	5.5	5.012	5.869	4.184	0.2675	5.229	0.4824
pos_2994	Vulgarin	metab_2198	yes	up	B(ii)	C09600	pos	3162-56-9	551.264	6.61643	2M+Na	C15H20O4	0	44.9	HMDB0036130	-	-	-	-	-	Lipids and lipid-like molecules	Prenol lipids	Terpene lactones	-	2.0765	1.9956	1.2063	0.0003751	0.004155	6.249	6.454	6.168	6.467	6.49	6.558	5.824	4.825	5.202	5.054	5.991	4.928	6.398	0.1529	5.304	0.4871
pos_420	12-Hydroxyheptadeca-5,8,10-trienoic acid	metab_3530	yes	down	B(ii)	-	pos	-	325.175	3.4076	M+H-2H2O, M+2Na-H	C17H28O3	0	62.9	HMDB0244447	-	-	-	-	-	Lipids and lipid-like molecules	Fatty Acyls	Fatty acids and conjugates	-	2.0737	1.9922	0.8527	1.7e-08	5.49e-06	5.556	5.588	5.606	5.412	5.536	5.483	6.361	6.571	6.318	6.473	6.551	6.638	5.53	0.07212	6.485	0.1254
pos_3710	Tenuazonic acid	metab_2989	yes	down	B(ii)	C08511	pos	27778-66-1;610-88-8	180.101	5.53117	M+H-H2O	C10H15NO3	0	52.9	HMDB0036074	-	-	-	-	-	Organoheterocyclic compounds	Pyrrolines	Not Available	-	2.0729	2.0024	0.7856	0.0001212	0.001766	3.704	4.178	4.304	3.624	3.581	4.019	4.64	5.202	4.75	5.16	4.708	5.343	3.902	0.3068	4.967	0.3016
neg_5880	(3S,4R,5R)-1,3,4,5,6-Pentahydroxy-1-morpholin-4-ylhexan-2-one	metab_10473	yes	up	B(ii)	-	neg	-	246.098	2.36375	M-H2O-H	C10H19NO7	0	32.2	HMDB0243864	-	-	-	-	-	Organoheterocyclic compounds	Oxazinanes	Morpholines	-	2.0668	1.9338	1.3841	0.01035	0.05549	2.927	4.736	3.316	4.622	3.868	5.028	2.746	2.893	2.845	2.83	3.43	2.956	4.083	0.8465	2.95	0.2453
pos_3587	Annocherin A	metab_2853	yes	up	B(ii)	-	pos	218281-62-0	448.305	5.94492	M+ACN+H	C24H38O5	0	45.7	HMDB0033399	-	-	-	-	-	Phenylpropanoids and polyketides	Flavonoids	Flavonoid glycosides	-	2.0667	1.9934	1.2044	4.01e-06	0.0001716	5.88	5.791	5.612	6.027	5.995	5.882	5.09	4.864	4.76	4.77	5.165	4.563	5.864	0.1503	4.869	0.2245
neg_4149	Emodin	metab_8568	yes	up	B(i)	C10343	neg	518-82-1	269.046	6.36657	M-H	C15H10O5	78.3	0	LMPK13040008;HMDB0035214;MJDBOTE0001470	-	-	-	-	-	Benzenoids	Anthracenes	Anthraquinones	-	2.0659	1.9864	1.2601	0.0006908	0.007724	4.692	4.735	4.23	5.144	5.161	4.997	3.611	3.759	3.71	3.695	3.643	4.56	4.826	0.3533	3.83	0.3614
neg_2281	N-Demethyl Mifepristone	metab_6500	yes	down	B(ii)	-	neg	-	436.225	4.53947	M+Na-2H	C28H33NO2	0	74.2	HMDB0255109	-	-	-	-	-	Lipids and lipid-like molecules	Steroids and steroid derivatives	Oxosteroids	-	2.0587	2.0302	0.7453	0.004986	0.03314	3.253	3.519	3.206	3.322	3.304	4.025	4.123	5.781	3.864	4.691	4.069	5.152	3.438	0.3067	4.613	0.7425
pos_4962	Histamine	metab_4363	yes	down	B(i)	C00388	pos	51-45-6	112.087	0.504767	M+H	C5H9N3	90.3	0	PW_C000693;HMDB0000870;MJDBOTE0000422	Peptides;Hormones and transmitters;Hormones and transmitters	Amines;Other hormones;Neurotransmitters	map01100;map05310;map04664;map04750;map00340;map04971;map04974;map04080;map04721	Metabolism;Human Diseases;Organismal Systems;Organismal Systems;Metabolism;Organismal Systems;Organismal Systems;Environmental Information Processing;Organismal Systems	Global and overview maps;Immune disease;Immune system;Sensory system;Amino acid metabolism;Digestive system;Digestive system;Signaling molecules and interaction;Nervous system	Organic nitrogen compounds	Organonitrogen compounds	Amines	Metabolic pathways;Asthma;Fc epsilon RI signaling pathway;Inflammatory mediator regulation of TRP channels;Histidine metabolism;Gastric acid secretion;Protein digestion and absorption;Neuroactive ligand-receptor interaction;Synaptic vesicle cycle	2.0571	2.0381	0.7342	0.004025	0.02513	3.773	3.672	3.134	3.355	2.876	3.591	5.382	4.106	3.677	4.917	5.474	4.231	3.4	0.3457	4.631	0.735
pos_4433	(R)-2-(4-(Tert-butoxycarbonyl)morpholin-3-yl)acetic acid	metab_3781	yes	down	B(ii)	-	pos	-	210.112	1.88323	M+H-2H2O	C11H19NO5	0	35.4	HMDB0247375	-	-	-	-	-	Organoheterocyclic compounds	Oxazinanes	Morpholines	-	2.0567	1.9766	0.796	0.0003084	0.00358	4.314	3.945	3.851	4.384	4.457	4.024	4.831	5.599	4.78	5.385	5.018	5.77	4.163	0.2537	5.23	0.4143
pos_3803	Isoleucyl-Isoleucine	metab_3092	yes	down	B(ii)	-	pos	-	245.185	5.09885	M+H	C12H24N2O3	0	37.6	HMDB0028910	-	-	-	-	-	Organic acids and derivatives	Carboxylic acids and derivatives	Amino acids, peptides, and analogues	-	2.0548	1.968	0.73	0.00325	0.02139	2.724	2.826	3.64	3.24	3.741	2.678	4.425	4.642	5.195	3.793	4.097	3.666	3.141	0.4703	4.303	0.5718
neg_4036	Taxa-4(20),11-dien-5alpha-ol	metab_8444	yes	up	B(ii)	C11895	neg	178888-02-3	333.244	6.54175	M+FA-H	C20H32O	0	82.7	HMDB0304494	-	-	map01100	Metabolism	Global and overview maps	Lipids and lipid-like molecules	Prenol lipids	Diterpenoids	Metabolic pathways	2.0546	2.0642	1.4187	0.02531	0.1017	5.603	3.389	3.537	5.904	6.161	3.728	3.232	3.379	3.33	3.315	3.263	3.442	4.72	1.297	3.327	0.07649
pos_1629	8'-hydroxyabscisate	metab_697	yes	down	B(ii)	C15514	pos	-	321.155	3.21435	M+ACN+H	C15H19O5-	0	67.4	HMDB0304246	-	-	-	-	-	Lipids and lipid-like molecules	Prenol lipids	Sesquiterpenoids	-	2.0539	2.0055	0.7639	4.56e-05	0.0008381	3.244	3.209	3.176	3.681	3.298	3.199	4.485	4.139	3.933	4.349	4.829	4.19	3.301	0.1908	4.321	0.3119
neg_4707	(4-((5,6-Diphenylpyrazin-2-yl)(isopropyl)amino)butoxy)acetic acid	metab_9183	yes	down	B(ii)	-	neg	-	418.214	5.70298	M-H	C25H29N3O3	0	48.6	HMDB0254922	-	-	-	-	-	Organic nitrogen compounds	Organonitrogen compounds	Amines	-	2.0454	1.9887	0.7806	0.002347	0.01887	3.371	4.399	4.487	3.398	3.422	3.592	4.696	4.961	4.212	5.092	4.778	5.301	3.778	0.5215	4.84	0.3768
pos_4333	Phenylalanylvaline	metab_3674	yes	down	B(ii)	-	pos	3918-90-9	265.154	2.65242	M+H	C14H20N2O3	0	55.8	HMDB0029008	-	-	-	-	-	Organic acids and derivatives	Carboxylic acids and derivatives	Amino acids, peptides, and analogues	-	2.0401	1.9704	0.8133	5.02e-07	4.53e-05	4.021	4.14	3.943	4.266	4.324	3.983	5.042	5.101	4.836	5.011	5.219	5.135	4.113	0.1569	5.057	0.1308
pos_1988	4-Hydroxyretinoic acid	metab_1089	yes	up	B(ii)	C16677	pos	66592-72-1	334.237	5.87477	M+NH4	C20H28O3	0	65.5	PW_C002690;HMDB0006254	-	-	map01100;map00830	Metabolism;Metabolism	Global and overview maps;Metabolism of cofactors and vitamins	Lipids and lipid-like molecules	Prenol lipids	Retinoids	Metabolic pathways;Retinol metabolism	2.0386	1.9692	1.2198	1.61e-05	0.0004355	5.493	5.494	5.157	5.59	5.739	5.527	4.689	4.447	4.482	4.433	4.868	4.136	5.5	0.1915	4.509	0.2494
pos_1704	Ile-Ile-Ile-Pro	metab_780	yes	down	B(ii)	-	pos	-	493.279	3.69157	M+K	C23H42N4O5	0	39.2	HMDB0304800	-	-	-	-	-	Organic acids and derivatives	Carboxylic acids and derivatives	Amino acids, peptides, and analogues	-	2.0375	1.9637	0.7746	0.001994	0.01486	4.09	4.051	3.22	3.798	4.293	4.05	4.581	5.604	4.354	5.329	4.789	5.687	3.917	0.3761	5.057	0.559
pos_452	2-[4-[4-(4-Carbamimidoylphenyl)piperazin-1-yl]piperidin-1-yl]acetic acid	metab_3876	yes	up	B(ii)	-	pos	-	346.221	4.22985	M+H-H2O, M+H	C18H27N5O2	0	45.7	HMDB0252929	-	-	-	-	-	Organoheterocyclic compounds	Diazinanes	Piperazines	-	2.0331	1.9741	1.2586	0.0002235	0.002831	5.125	5.081	4.856	5.333	5.529	4.947	3.886	3.887	4.562	4.098	4.519	3.576	5.145	0.249	4.088	0.3883
neg_3312	Soyasapogenol B 24-O-b-D-glucoside	metab_7642	yes	up	B(ii)	-	neg	115334-08-2	601.412	6.94028	M-H2O-H	C36H60O8	0	37.8	HMDB0039520	-	-	-	-	-	Lipids and lipid-like molecules	Prenol lipids	Terpene glycosides	-	2.0322	2.07	1.3154	0.02179	0.09144	5.019	5.471	5.296	4.916	4.602	5.826	2.837	4.413	3.472	4.753	2.869	5.318	5.188	0.4345	3.944	1.036
pos_1596	Phenylalanylproline	metab_660	yes	down	B(ii)	-	pos	7669-65-0	295.164	3.02718	M+CH3OH+H	C14H18N2O3	0	30.4	HMDB0011177	-	-	-	-	-	Organic acids and derivatives	Carboxylic acids and derivatives	Amino acids, peptides, and analogues	-	2.0312	1.9527	0.8431	4.18e-07	4.15e-05	5.104	5.013	4.938	4.866	5.084	5.148	5.761	6.099	5.793	5.972	5.951	6.188	5.026	0.1076	5.961	0.1665
neg_5695	1-O-Caffeoylglucose	metab_10267	yes	down	B(ii)	C10433	neg	14364-08-0	341.088	3.0628	M-H	C15H18O9	0	67.2	HMDB0036937	-	-	-	-	-	Phenylpropanoids and polyketides	Cinnamic acids and derivatives	Hydroxycinnamic acids and derivatives	-	2.0283	1.9569	0.8026	0.0006847	0.007704	4.009	4.311	4.453	3.283	3.813	3.788	4.678	4.907	4.664	5.146	4.791	5.292	3.943	0.4187	4.913	0.257
pos_3669	Propofol glucuronide	metab_2943	yes	down	B(ii)	-	pos	-	399.14	5.70958	M+2Na-H	C18H26O7	0	82.9	HMDB0060933	-	-	-	-	-	Organic oxygen compounds	Organooxygen compounds	Carbohydrates and carbohydrate conjugates	-	2.0269	2.0142	0.7817	0.000236	0.002951	3.288	4.039	3.944	4.126	3.342	4.371	5.071	4.59	4.953	5.054	4.944	4.958	3.852	0.4397	4.928	0.1744
pos_4564	Kojic acid	metab_3925	yes	down	B(ii)	C14516	pos	501-30-4	184.06	1.30905	M+ACN+H	C6H6O4	0	46.9	HMDB0032923;HMDB0258034	-	-	-	-	-	Organoheterocyclic compounds	Pyrans	Pyranones and derivatives	-	2.0254	1.9504	0.7936	0.0002642	0.003206	3.734	3.698	3.665	4.391	4.56	3.688	4.751	5.109	4.795	5.09	4.869	5.294	3.956	0.4064	4.985	0.2129
pos_1509	Methionyl-Proline	metab_564	yes	down	B(ii)	-	pos	-	247.11	2.65242	M+H	C10H18N2O3S	0	58.6	HMDB0028981	-	-	-	-	-	Organic acids and derivatives	Carboxylic acids and derivatives	Amino acids, peptides, and analogues	-	2.0214	1.9629	0.8334	4.61e-07	4.26e-05	4.857	4.54	4.564	4.702	4.521	4.764	5.498	5.564	5.848	5.598	5.605	5.421	4.658	0.1374	5.589	0.1446
pos_1830	Brivanib alaninate	metab_919	yes	down	B(ii)	-	pos	-	459.211	4.60978	M+NH4	C22H24FN5O4	0	73.9	HMDB0249387	-	-	-	-	-	Organic acids and derivatives	Carboxylic acids and derivatives	Amino acids, peptides, and analogues	-	2.0211	1.9491	0.785	0.001253	0.01038	4.419	4.534	4.555	3.454	3.505	3.406	4.963	5.129	5.342	4.972	4.866	5.139	3.979	0.5766	5.069	0.17
pos_2618	Misoprostol acid	metab_1783	yes	down	B(ii)	-	pos	-	351.25	7.6467	M+H-H2O	C21H36O5	0	44.2	HMDB0254756	-	-	-	-	-	Lipids and lipid-like molecules	Fatty Acyls	Eicosanoids	-	2.0178	1.9351	0.8097	0.0004558	0.004713	4.783	4.53	5.038	3.927	3.978	4.015	5.515	5.628	5.309	5.246	5.388	5.36	4.378	0.4727	5.407	0.1403
neg_6492	3-O-beta-D-Galactopyranosyl-L-arabinose	metab_11151	yes	down	B(ii)	C07560	neg	6055-00-1	357.104	0.628333	M+FA-H	C11H20O10	0	85	HMDB0038854	-	-	-	-	-	Organic oxygen compounds	Organooxygen compounds	Carbohydrates and carbohydrate conjugates	-	2.0174	1.9623	0.7679	0.002936	0.02227	3.497	3.474	3.45	3.524	3.63	3.47	4.379	5.518	4.576	4.491	3.512	4.927	3.507	0.06512	4.567	0.6616
neg_5573	Tryptophyl-Asparagine	metab_10132	yes	up	B(ii)	-	neg	-	299.115	3.39058	M-H2O-H	C15H18N4O4	0	56.3	HMDB0029078	-	-	-	-	-	Organic acids and derivatives	Carboxylic acids and derivatives	Amino acids, peptides, and analogues	-	2.01	1.9477	1.2444	0.0007484	0.008144	5.014	5.215	5.202	4.76	4.346	5.127	4.236	3.61	4.118	4.133	4.318	3.424	4.944	0.3378	3.973	0.3655
neg_4644	Buprenorphine	metab_9113	yes	down	B(ii)	C08007	neg	52485-79-7	466.293	5.84688	M-H	C29H41NO4	0	54.4	PW_C009368;HMDB0015057	-	-	-	-	-	Benzenoids	Phenanthrenes and derivatives	Not Available	-	2.0067	1.952	0.851	4.25e-09	2.33e-06	4.683	4.634	4.653	4.827	4.841	4.641	5.482	5.558	5.483	5.531	5.556	5.619	4.713	0.09507	5.538	0.05203
pos_4231	(R)-2-Hydroxy-2H-1,4-benzoxazin-3(4H)-one	metab_3564	yes	up	B(ii)	C15769	pos	-	198.076	2.95683	M+CH3OH+H	C8H7NO3	0	75.1	HMDB0038318	-	-	map01100	Metabolism	Global and overview maps	Organoheterocyclic compounds	Benzoxazines	Benzoxazinones	Metabolic pathways	2.0043	1.9595	1.2844	0.0001712	0.00237	4.556	4.444	4.387	4.745	4.864	4.347	3.572	3.589	2.845	3.62	3.717	3.948	4.557	0.2073	3.548	0.3715
pos_1754	Mdpbp	metab_834	yes	down	B(ii)	-	pos	-	279.169	3.99163	M+NH4	C15H19NO3	0	44.9	HMDB0254385	-	-	-	-	-	Benzenoids	Benzene and substituted derivatives	Butyrophenones	-	2.0027	1.975	0.7205	0.02375	0.09329	4.249	4.199	4.418	1.88	1.968	4.492	4.952	4.976	4.964	4.956	4.982	4.602	3.534	1.252	4.905	0.1489
neg_2880	Dodecyl-beta-D-maltoside	metab_7163	yes	down	B(ii)	-	neg	-	555.3	6.10383	M+FA-H	C24H46O11	0	48.7	HMDB0247203	-	-	-	-	-	Lipids and lipid-like molecules	Fatty Acyls	Fatty acyl glycosides	-	1.9925	1.9543	0.8509	6.19e-05	0.001409	5.16	5.377	5.273	4.964	4.974	5.479	5.968	6.369	5.774	6.174	5.951	6.46	5.204	0.2111	6.116	0.2653
pos_3868	DL-2,5-Dihydrophenylalanine	metab_3162	yes	down	B(ii)	-	pos	-	150.091	4.72647	M+H-H2O	C9H13NO2	0	34.2	HMDB0251507	-	-	-	-	-	Organic acids and derivatives	Carboxylic acids and derivatives	Amino acids, peptides, and analogues	-	1.9915	1.8978	0.7607	0.001025	0.008794	3.463	2.976	3.134	3.624	3.86	2.628	4.027	4.57	3.949	4.432	4.157	4.742	3.281	0.453	4.313	0.3172
pos_1477	Glucitol-lysine	metab_528	yes	down	B(ii)	-	pos	-	275.159	2.4822	M+H-2H2O	C12H26N2O7	0	62.6	HMDB0252764	-	-	-	-	-	Organic acids and derivatives	Carboxylic acids and derivatives	Amino acids, peptides, and analogues	-	1.9901	1.9188	0.806	2.74e-05	0.0006076	3.823	4.104	3.754	3.913	4.046	4.069	4.485	5.07	4.79	5.133	4.706	5.227	3.951	0.1434	4.902	0.287
pos_3584	Luteolin	metab_2850	yes	down	B(i)	C01514	pos	491-70-3	287.054	5.95258	M+H	C15H10O6	48.8	0	LMPK12110006;HMDB0005800;MJDBOTE0001048	-	-	map01100	Metabolism	Global and overview maps	Phenylpropanoids and polyketides	Flavonoids	Flavones	Metabolic pathways	1.9869	1.9389	0.7072	0.01242	0.05823	3.049	3.013	3.156	3.051	3.102	3.003	5.022	5.094	3.093	4.192	3.154	5.423	3.062	0.0577	4.33	1.019
neg_6522	Gentiobiose	metab_11184	yes	down	B(i)	C08240	neg	554-91-6	387.115	0.6124	M+FA-H	C12H22O11	82	0	;MJDBOTE0000437	Carbohydrates	Oligosaccharides	-	-	-	-	-	-	-	1.9736	1.9062	0.7951	0.01127	0.05911	4.432	3.828	3.804	4.804	4.958	3.824	5.174	6.61	4.947	5.139	4.682	5.707	4.275	0.5286	5.377	0.692
neg_4851	Benzoate	metab_12036	yes	up	B(ii)	C00180	neg	99-10-5;65-85-0;100-52-7;55-21-0;303-07-1	287.056	5.39018	2M+FA-H	C7H5O2-	0	42.2	HMDB0304270;HMDB0006115;HMDB0013676;HMDB0013677;HMDB0004461;HMDB0001870	-	-	map01100	Metabolism	Global and overview maps	Benzenoids	Benzene and substituted derivatives	Benzoic acids and derivatives	Metabolic pathways	1.9725	1.9077	1.2069	2.12e-06	0.0001376	4.7	4.774	4.532	4.893	4.997	4.84	3.922	3.828	3.888	3.911	4.13	4.132	4.79	0.1617	3.969	0.1301
pos_3447	Phytosphingosine	metab_2698	yes	down	B(ii)	C12144	pos	554-62-1	381.311	6.1246	M+ACN+Na	C18H39NO3	0	54.9	LMSP01030001;HMDB0004610	-	-	map00600;map01100	Metabolism;Metabolism	Lipid metabolism;Global and overview maps	Organic nitrogen compounds	Organonitrogen compounds	Amines	Sphingolipid metabolism;Metabolic pathways	1.972	1.9152	0.7765	0.004532	0.02728	4.182	4.427	3.46	3.621	4.054	3.806	4.459	5.641	4.605	5.469	4.317	5.84	3.925	0.3626	5.055	0.6684
neg_2227	Ptaquiloside	metab_6441	yes	down	B(ii)	C19515	neg	87625-62-5	379.177	4.38335	M-H2O-H	C20H30O8	0	38.1	HMDB0242690	-	-	-	-	-	Organic oxygen compounds	Organooxygen compounds	Carbohydrates and carbohydrate conjugates	-	1.9682	1.9181	0.8492	4.38e-06	0.0002164	4.677	4.581	4.54	4.826	4.894	4.725	5.289	5.659	5.501	5.548	5.44	5.82	4.707	0.1373	5.543	0.183
neg_2095	Thymol Sulfate	metab_6297	yes	down	B(ii)	-	neg	-	275.06	3.8829	M+FA-H	C10H14O4S	0	50.3	HMDB0062720	-	-	-	-	-	Organic acids and derivatives	Organic sulfuric acids and derivatives	Arylsulfates	-	1.9678	1.9365	0.7862	0.001764	0.01543	3.827	4.049	4.174	2.99	3.014	3.829	4.413	4.806	4.714	4.663	4.279	4.959	3.647	0.5173	4.639	0.2519
neg_5870	Voglibosa	metab_10462	yes	down	B(ii)	-	neg	-	248.114	2.4858	M-H2O-H	C10H21NO7	0	40.5	HMDB0248497	-	-	-	-	-	Organic oxygen compounds	Organooxygen compounds	Alcohols and polyols	-	1.9674	2.0135	0.7179	0.007347	0.04317	2.7	2.677	2.653	2.727	2.752	3.041	4.306	2.83	4.442	4.032	4.551	2.894	2.759	0.1429	3.843	0.7794
neg_4622	Tetrapeptide	metab_9089	yes	down	B(ii)	C01960	neg	-	619.279	5.8709	M-H	C27H40N8O9	0	58.9	HMDB0258927	-	-	-	-	-	Organic acids and derivatives	Peptidomimetics	Hybrid peptides	-	1.9625	1.904	0.8453	0.0001464	0.002595	4.23	4.854	4.846	4.97	5.171	4.853	5.514	5.81	5.637	5.696	5.548	6.006	4.82	0.3153	5.702	0.183
pos_572	LysoPC(18:1(11Z)/0:0)	metab_4571	yes	down	B(ii)	C04230	pos	-	522.354	6.68672	M+H, M+Na	C26H52NO7P	0	76.6	HMDB0010385	Lipids	Phospholipids	map00564;map05231	Metabolism;Human Diseases	Lipid metabolism;Cancer: overview	Lipids and lipid-like molecules	Glycerophospholipids	Glycerophosphocholines	Glycerophospholipid metabolism;Choline metabolism in cancer	1.961	1.8867	0.8033	0.01655	0.07153	5.122	4.628	4.295	5.418	5.897	4.405	5.343	7.429	5.686	6.238	5.516	6.846	4.961	0.6285	6.176	0.8236
pos_4425	N-Acetyl-dl-penicillamine	metab_3772	yes	down	B(ii)	-	pos	-	233.095	1.96068	M+ACN+H	C7H13NO3S	0	34.5	HMDB0255055	-	-	-	-	-	Organic acids and derivatives	Carboxylic acids and derivatives	Amino acids, peptides, and analogues	-	1.9559	1.9589	0.6491	0.04372	0.1472	2.738	2.306	2.824	2.728	2.394	2.526	2.346	5.325	2.827	5.121	2.795	5.492	2.586	0.2092	3.984	1.47
pos_1794	S-(N,N-Diethylcarbamoyl)glutathione	metab_878	yes	down	B(ii)	-	pos	-	439.185	4.29262	M+CH3OH+H	C15H26N4O7S	0	61.6	HMDB0257384	-	-	-	-	-	Organic acids and derivatives	Carboxylic acids and derivatives	Amino acids, peptides, and analogues	-	1.9512	1.8716	0.8318	3.33e-06	0.0001537	4.41	4.507	4.344	4.143	4.429	4.195	5.038	5.422	5.163	5.183	5.028	5.456	4.338	0.142	5.215	0.1846
pos_4477	Ganoderic acid V	metab_3828	yes	down	B(ii)	-	pos	86377-50-6	287.159	1.6959	M+2Na	C32H48O6	0	32.4	HMDB0033079	-	-	-	-	-	Lipids and lipid-like molecules	Prenol lipids	Triterpenoids	-	1.9483	1.8779	0.7902	0.0009254	0.008175	3.742	3.595	3.561	4.1	4.056	3.584	4.283	5.151	4.414	5.068	4.376	5.359	3.773	0.2451	4.775	0.469
neg_1341	Gaxilose	metab_5463	yes	down	B(ii)	-	neg	-	347.075	0.620367	M+Cl	C11H20O10	0	42.9	HMDB0252650	-	-	-	-	-	Lipids and lipid-like molecules	Fatty Acyls	Fatty acyl glycosides	-	1.9465	1.8837	0.8364	0.001758	0.01543	4.94	4.742	4.608	5.013	5.127	4.709	5.554	6.688	5.686	5.706	5.174	6.028	4.856	0.2006	5.806	0.5127
neg_697	(4Z,7Z,10Z,13Z,16Z)-19,20-Dihydroxydocosa-4,7,10,13,16-pentaenoylcarnitine	metab_11677	yes	down	B(ii)	-	neg	-	540.309	6.15962	M-H, M+Cl	C29H47NO6	0	45.4	HMDB0241611	-	-	-	-	-	Lipids and lipid-like molecules	Fatty Acyls	Fatty acid esters	-	1.9459	1.9365	0.8467	0.0004078	0.005316	5.073	5.406	4.593	5.164	5.244	5.58	5.908	6.339	5.772	6.221	5.939	6.508	5.177	0.3382	6.114	0.2855
pos_1588	L-DOPA n-Butyl Ester	metab_651	yes	down	B(ii)	-	pos	-	271.164	3.00373	M+NH4	C13H19NO4	0	38.8	HMDB0253881	-	-	-	-	-	Organic acids and derivatives	Carboxylic acids and derivatives	Amino acids, peptides, and analogues	-	1.9364	1.8631	0.8314	2.68e-05	0.0006042	4.204	4.448	4.359	4.592	4.635	4.243	4.987	5.534	5.368	5.32	5.06	5.584	4.414	0.1779	5.309	0.2433
pos_3957	4-Hydroxy-3-methoxybenzenemethanol	metab_3261	yes	up	B(ii)	C06317	pos	498-00-0	331.117	4.22985	2M+Na	C8H10O3	0	36	HMDB0032012	-	-	-	-	-	Benzenoids	Phenols	Methoxyphenols	-	1.9328	1.8677	1.2638	3.07e-05	0.0006328	4.174	4.263	3.754	4.378	4.614	4.372	3.267	3.43	3.306	3.365	3.321	3.533	4.259	0.2882	3.37	0.09717
pos_3768	Phenacetin	metab_3052	yes	down	B(i)	C07591	pos	62-44-2	180.101	5.2738	M+H	C10H13NO2	42.5	0	HMDB0256387	-	-	-	-	-	Benzenoids	Benzene and substituted derivatives	Anilides	-	1.9298	1.8507	0.8133	0.0001176	0.00176	3.772	4.209	4.269	3.633	4.01	3.885	4.578	5.051	4.644	5.072	4.681	5.211	3.963	0.2483	4.873	0.2691
neg_4889	2-(3-Carboxy-3-aminopropyl)-L-histidine	metab_9379	yes	down	B(ii)	C04441	neg	-	293.067	5.31015	M+K-2H	C10H16N4O4	0	33.8	HMDB0011655	-	-	-	-	-	Organic acids and derivatives	Carboxylic acids and derivatives	Amino acids, peptides, and analogues	-	1.9261	1.9019	0.7156	0.0206	0.08805	2.867	2.844	2.82	2.894	2.919	2.84	3.36	4.902	2.949	4.77	2.961	5.071	2.864	0.03686	4.002	1.014
pos_2251	Stigmasterol 3-O-beta-D-glucoside	metab_1382	yes	up	B(ii)	-	pos	19716-26-8	597.411	6.56168	M+Na	C35H58O6	0	87.8	HMDB0034419;HMDB0304491	-	-	-	-	-	Lipids and lipid-like molecules	Steroids and steroid derivatives	Stigmastanes and derivatives	-	1.924	1.854	1.1957	0.0003563	0.003994	5.783	5.767	5.415	5.857	5.906	5.838	5.147	4.378	4.647	4.84	5.413	4.481	5.761	0.177	4.818	0.4
pos_111	Gamma-Glutamylalanine	metab_123	yes	down	B(ii)	C03740	pos	5875-41-2	219.097	0.636783	M+H, M+ACN+H, M+Na	C8H14N2O5	0	32.2	HMDB0036301;HMDB0006248	-	-	map01100;map00480	Metabolism;Metabolism	Global and overview maps;Metabolism of other amino acids	Organic acids and derivatives	Carboxylic acids and derivatives	Amino acids, peptides, and analogues	Metabolic pathways;Glutathione metabolism	1.9202	1.8649	0.8299	1.29e-05	0.0003745	4.453	4.398	4.495	4.413	3.869	4.306	5.082	5.225	5.175	5.254	5.049	5.461	4.322	0.2308	5.208	0.1476
neg_5307	Swertiamarin	metab_9842	yes	up	B(ii)	C09800	neg	17388-39-5	411.07	4.24778	M+K-2H	C16H22O10	0	32.8	HMDB0258644;MJDBOTE0000976	-	-	-	-	-	Organic oxygen compounds	Organooxygen compounds	Carbohydrates and carbohydrate conjugates	-	1.9198	1.8621	1.2296	0.001405	0.01317	4.982	4.734	4.488	5.118	5.233	4.71	4.484	3.569	3.785	3.544	4.486	3.934	4.878	0.2812	3.967	0.4263
neg_444	Hhcfu	metab_8887	yes	up	B(ii)	-	neg	-	272.104	3.52525	M-H, M+FA-H	C11H16FN3O4	0	67.2	HMDB0247349	-	-	-	-	-	Organoheterocyclic compounds	Diazines	Pyrimidines and pyrimidine derivatives	-	1.9178	1.8328	1.2877	0.01077	0.05711	4.561	4.905	4.837	4.428	3.679	4.923	4.304	2.962	3.039	3.566	4.33	3.025	4.556	0.4736	3.538	0.6419
pos_4133	N-(2-Hydroxyethyl)valine	metab_3457	yes	down	B(ii)	-	pos	-	386.227	3.32383	2M+ACN+Na	C7H15NO3	0	55.8	HMDB0254990	-	-	-	-	-	Organic acids and derivatives	Carboxylic acids and derivatives	Amino acids, peptides, and analogues	-	1.9141	1.857	0.8117	0.0003692	0.004113	3.246	4.37	4.327	3.934	4.164	4.305	4.914	4.928	4.941	5.082	5.146	4.979	4.057	0.4281	4.998	0.09427
neg_3704	Ginsenoside C-K	metab_8077	yes	down	B(ii)	C22127	neg	39262-14-1	621.439	7.35473	M-H	C36H62O8	0	32.3	HMDB0252724	-	-	-	-	-	Lipids and lipid-like molecules	Prenol lipids	Triterpenoids	-	1.9097	1.852	0.8087	0.004803	0.0323	4.196	3.893	3.869	4.131	4.701	3.889	4.632	5.476	5.352	4.905	4.297	5.853	4.113	0.3195	5.086	0.5784
neg_5324	Artemisin	metab_12034	yes	up	B(ii)	C09344	neg	481-05-0	243.103	4.19917	M-H2O-H	C15H18O4	0	46.2	LMPR0103190003;HMDB0248621	-	-	-	-	-	Lipids and lipid-like molecules	Prenol lipids	Terpene lactones	-	1.9086	1.8563	1.2518	0.002569	0.02012	4.544	4.583	4.235	4.76	4.785	4.621	4.123	3.149	4.107	3.181	4.215	3.213	4.588	0.1979	3.665	0.5316
pos_698	MG(20:3(11Z,14Z,17Z)/0:0/0:0)	metab_4709	yes	up	B(ii)	-	pos	-	403.28	6.65557	M+H-H2O, M+Na	C23H40O4	0	37.7	HMDB0011575	-	-	-	-	-	Lipids and lipid-like molecules	Glycerolipids	Monoradylglycerols	-	1.9085	1.8507	1.1872	2.45e-05	0.0005677	5.716	5.775	5.646	5.402	5.509	5.126	4.754	4.603	4.621	4.373	4.813	4.78	5.529	0.2399	4.657	0.1638
pos_2052	Estreptoquinasa	metab_1162	yes	down	B(ii)	-	pos	-	395.29	6.04652	2M+H	C11H19NO2	0	36.1	HMDB0258508	-	-	-	-	-	Organic acids and derivatives	Carboxylic acids and derivatives	Amino acids, peptides, and analogues	-	1.9071	1.8532	0.7922	0.00584	0.03315	3.954	4.314	3.937	3.994	4.352	3.826	4.443	5.752	4.538	5.57	4.48	5.991	4.063	0.217	5.129	0.7167
pos_3260	5,8,11-Eicosatrienoic acid	metab_2493	yes	down	B(ii)	C21938	pos	20590-32-3	345.216	6.28082	M+K	C20H34O2	0	46.6	HMDB0010378;LMFA01030157	-	-	-	-	-	Lipids and lipid-like molecules	Fatty Acyls	Fatty acids and conjugates	-	1.9067	1.861	0.7966	0.0129	0.05977	4.661	4.533	4.525	4.036	4.722	3.988	4.873	6.345	4.644	5.913	4.839	6.606	4.411	0.3182	5.537	0.856
pos_1702	Lupinine	metab_778	yes	down	B(i)	C10773	pos	486-70-4	187.18	3.69157	M+NH4	C10H19NO	58.4	0	HMDB0304704	-	-	-	-	-	Alkaloids and derivatives	Lupin alkaloids	Sparteine, lupanine, and related alkaloids	-	1.9046	1.7978	0.7821	0.002328	0.01647	3.709	3.709	4.016	2.763	3.831	2.714	4.262	4.47	4.267	4.496	4.445	4.578	3.457	0.568	4.42	0.1284
pos_1721	5-((6-((Aminomethyl)amino)-1-oxohexyl)amino)pentanoic acid	metab_799	yes	down	B(ii)	-	pos	-	273.191	3.78908	M+H	C12H24N4O3	0	58	HMDB0258266	-	-	-	-	-	Lipids and lipid-like molecules	Fatty Acyls	Fatty amides	-	1.902	1.827	0.7447	0.01845	0.07824	2.978	3.289	5.1	2.981	3.032	2.933	4.121	4.738	5.555	4.397	4.067	4.402	3.386	0.8494	4.547	0.5494
pos_3628	Enkephalinamide-leu	metab_2898	yes	down	B(ii)	-	pos	-	593.248	5.86693	M+K	C28H38N6O6	0	35.3	HMDB0243765	-	-	-	-	-	Organic acids and derivatives	Carboxylic acids and derivatives	Amino acids, peptides, and analogues	-	1.9015	1.8736	0.7488	0.01562	0.06882	3.494	3.458	3.425	3.496	3.547	3.448	3.703	5.463	4.069	5.338	3.54	5.755	3.478	0.04353	4.645	0.9817
pos_1676	1-Undecanol	metab_748	yes	down	B(ii)	-	pos	112-42-5	217.154	3.51685	M+2Na-H	C11H24O	0	32.3	HMDB0013113	-	-	-	-	-	Lipids and lipid-like molecules	Fatty Acyls	Fatty alcohols	-	1.8984	1.8634	0.7641	0.001589	0.01242	2.935	3.316	3.464	2.938	3.201	3.285	4.67	4.301	4.875	3.644	3.858	3.703	3.19	0.2137	4.175	0.5206
pos_4025	Tropate	metab_3338	yes	down	B(ii)	C01456	pos	552-63-6;529-64-6;552-63-6	333.132	3.83573	2M+H	C9H10O3	0	66.5	HMDB0062590	-	-	-	-	-	Organic acids and derivatives	Hydroxy acids and derivatives	Beta hydroxy acids and derivatives	-	1.8955	1.835	0.7994	0.0002794	0.003333	3.71	4.11	3.613	3.449	3.5	3.568	4.358	4.875	4.235	4.631	4.302	5.059	3.658	0.2391	4.576	0.3361
neg_621	Fellutanine A	metab_10840	yes	up	B(i)	-	neg	-	371.152	5.80688	M-H, M+FA-H	C22H20N4O2	78.3	0	-	-	-	-	-	-	-	-	-	-	1.8949	1.8348	1.2174	0.006678	0.04049	5.542	5.725	5.613	5.335	5.16	5.649	5.19	3.886	3.838	4.802	5.338	4.071	5.504	0.2145	4.521	0.6734
neg_5576	Carboprost	metab_10135	yes	up	B(ii)	C06872	neg	35700-23-3	389.23	3.37855	M+Na-2H	C21H36O5	0	37.5	HMDB0249644	-	-	-	-	-	Lipids and lipid-like molecules	Fatty Acyls	Eicosanoids	-	1.8944	1.84	1.1897	0.0005325	0.006416	5.229	5.372	5.213	5.453	5.464	5.438	4.738	4.022	4.941	4.391	4.873	4.077	5.362	0.1136	4.507	0.4024
neg_4901	S-(1,2-Dicarboxyethyl)glutathione	metab_9394	yes	down	B(ii)	-	neg	-	460.047	5.28615	M+K-2H	C14H21N3O10S	0	58.3	HMDB0257378	-	-	-	-	-	Organic acids and derivatives	Carboxylic acids and derivatives	Amino acids, peptides, and analogues	-	1.8939	1.8307	0.8244	0.00348	0.02528	4.56	4.251	4.148	4.505	4.65	3.972	4.807	5.786	4.897	5.521	4.706	5.924	4.348	0.2649	5.274	0.5347
pos_4139	1-Hydroxy-2,2,5,5-tetramethylpyrrolidine-3-carboxylic acid	metab_3463	yes	down	B(ii)	-	pos	-	210.112	3.29252	M+Na	C9H17NO3	0	40.3	HMDB0243895	-	-	-	-	-	Organoheterocyclic compounds	Pyrrolidines	Pyrrolidine carboxylic acids and derivatives	-	1.8936	1.8167	0.8134	0.001306	0.01073	3.984	4.009	4.103	4.235	4.534	4.011	4.569	5.494	4.642	5.416	4.791	5.673	4.146	0.2115	5.097	0.4837
neg_2177	4'-Demethylepipodophyllotoxin	metab_6386	yes	down	B(ii)	C21185	neg	6559-91-7	399.107	4.22478	M-H	C21H20O8	0	69.7	HMDB0246627	-	-	-	-	-	Lignans, neolignans and related compounds	Lignan lactones	Podophyllotoxins	-	1.8912	1.885	0.799	0.003355	0.02452	3.749	4.28	3.456	4.218	3.743	4.075	4.525	5.384	4.611	5.089	4.213	5.615	3.92	0.3219	4.906	0.5435
pos_3516	1,2-Dihydronaphthalene-1,2-diol	metab_2775	yes	down	B(ii)	C06205	pos	-	180.101	6.04652	M+NH4	C10H10O2	0	57.4	HMDB0060335	-	-	map00980	Metabolism	Xenobiotics biodegradation and metabolism	Benzenoids	Naphthalenes	Not Available	Metabolism of xenobiotics by cytochrome P450	1.8909	1.8253	0.8361	4.25e-05	0.0007882	4.335	4.601	4.66	4.313	4.217	4.378	5.015	5.405	5.114	5.46	5.064	5.639	4.417	0.1743	5.283	0.2537
pos_1876	Hydroxyphenyllactic acid	metab_967	yes	down	B(ii)	C03672	pos	306-23-0	147.044	5.09537	M+H-2H2O	C9H10O4	0	31.7	HMDB0000755	-	-	-	-	-	Phenylpropanoids and polyketides	Phenylpropanoic acids	Not Available	-	1.8896	1.8381	0.7646	0.003211	0.02124	3.143	3.419	3.231	3.395	3.243	3.6	4.059	4.554	3.423	4.831	4.124	5.208	3.339	0.1655	4.367	0.6327
neg_2371	Isoimperatorin	metab_6599	yes	up	B(ii)	C16976	neg	482-45-1	315.088	4.85098	M+FA-H	C16H14O4	0	54.8	HMDB0253646;MJDBOTE0000965	-	-	-	-	-	Phenylpropanoids and polyketides	Coumarins and derivatives	Furanocoumarins	-	1.8868	1.8257	1.1916	3.75e-06	0.0002035	4.573	4.689	4.488	4.791	4.79	4.73	3.908	3.919	3.699	3.907	3.915	4.204	4.677	0.1227	3.925	0.1609
pos_1646	Tryptophyl-Gamma-glutamate	metab_715	yes	up	B(ii)	-	pos	-	315.144	3.29252	M+H-H2O	C16H20N4O4	0	91.5	HMDB0029097	-	-	-	-	-	Organic acids and derivatives	Carboxylic acids and derivatives	Amino acids, peptides, and analogues	-	1.8848	1.8151	1.3188	0.004652	0.02783	4.37	4.68	4.588	3.792	2.991	4.553	3.125	3.105	2.981	3.04	3.48	3.208	4.162	0.6565	3.156	0.1764
pos_3996	Gamma-Glutamyl-beta-cyanoalanine	metab_3304	yes	down	B(ii)	C05711	pos	16051-95-9	285.121	3.98523	M+ACN+H	C9H13N3O5	0	41.6	HMDB0060478	-	-	-	-	-	Organic acids and derivatives	Carboxylic acids and derivatives	Amino acids, peptides, and analogues	-	1.8801	1.863	0.7448	0.01125	0.05444	3.434	3.707	3.982	2.211	2.261	3.838	4.728	4.042	4.342	4.384	4.759	3.84	3.239	0.7977	4.349	0.3651
neg_3679	Cortolone	metab_8048	yes	up	B(ii)	C05481	neg	516-42-7	365.237	7.47452	M-H	C21H34O5	0	37.9	LMST02030227;HMDB0003128	-	-	map00140	Metabolism	Lipid metabolism	Lipids and lipid-like molecules	Steroids and steroid derivatives	Hydroxysteroids	Steroid hormone biosynthesis	1.8783	1.8127	1.1417	0.0006065	0.007106	6.632	6.813	6.463	6.732	6.682	6.953	6.307	5.608	5.834	5.841	6.322	5.361	6.712	0.166	5.879	0.3806
pos_4125	Octopine	metab_3448	yes	down	B(ii)	C04137	pos	34522-32-2	310.146	3.38553	M+ACN+Na	C9H18N4O4	0	43.4	HMDB0255912	-	-	map01100;map02010;map00330	Metabolism;Environmental Information Processing;Metabolism	Global and overview maps;Membrane transport;Amino acid metabolism	Organic acids and derivatives	Carboxylic acids and derivatives	Amino acids, peptides, and analogues	Metabolic pathways;ABC transporters;Arginine and proline metabolism	1.8772	1.7981	0.8417	2.77e-05	0.0006094	4.447	4.37	4.346	4.509	4.688	4.255	4.953	5.449	5.116	5.351	5.154	5.597	4.436	0.151	5.27	0.2381
neg_4675	7,8-Dihydropteroic acid	metab_9147	yes	down	B(ii)	C00921	neg	2134-76-1	313.108	5.77488	M-H	C14H14N6O3	0	40.9	HMDB0001412	-	-	map01100;map00790;map01240	Metabolism;Metabolism;Metabolism	Global and overview maps;Metabolism of cofactors and vitamins;Global and overview maps	Organoheterocyclic compounds	Pteridines and derivatives	Pterins and derivatives	Metabolic pathways;Folate biosynthesis;Biosynthesis of cofactors	1.8769	1.8179	0.8848	1.71e-06	0.0001156	5.812	5.778	5.636	5.65	5.824	5.484	6.479	6.473	6.268	6.309	6.606	6.497	5.697	0.1322	6.439	0.1267
pos_1918	Aniracetam	metab_1014	yes	down	B(ii)	C13355	pos	72432-10-1	261.123	5.42168	M+ACN+H	C12H13NO3	0	31.7	HMDB0248441	-	-	-	-	-	Benzenoids	Benzene and substituted derivatives	Benzoic acids and derivatives	-	1.876	1.8821	0.7842	0.0009978	0.008616	2.994	3.834	3.493	3.563	3.047	4.066	4.708	4.269	4.52	4.473	4.797	4.004	3.499	0.4236	4.462	0.2909
neg_2745	Isobutyl 4-hydroxybenzoate	metab_7013	yes	down	B(ii)	C20342	neg	-	239.092	5.9429	M+FA-H	C11H14O3	0	86.7	HMDB0253608	-	-	-	-	-	Benzenoids	Benzene and substituted derivatives	Benzoic acids and derivatives	-	1.8757	1.8002	0.8029	0.001473	0.0136	3.621	3.084	3.415	3.8	3.871	3.183	4.066	4.702	3.902	4.481	4.176	4.794	3.496	0.3236	4.354	0.3606
pos_4113	1-(2-Furanylmethyl)-1H-pyrrole	metab_3435	yes	down	B(ii)	-	pos	1438-94-4	180.102	3.43832	M+CH3OH+H	C9H9NO	0	32.5	HMDB0030204	-	-	-	-	-	Organoheterocyclic compounds	Pyrroles	Substituted pyrroles	-	1.8732	1.8073	0.8459	8.81e-07	6.1e-05	4.457	4.454	4.153	4.481	4.552	4.309	5.072	5.235	5.059	5.264	5.238	5.349	4.401	0.1448	5.203	0.1139
pos_1699	Pantothenol	metab_773	yes	down	B(ii)	C05944	pos	16485-10-2;81-13-0	269.149	3.68373	M+ACN+Na	C9H19NO4	0	52.6	LMFA08020198;HMDB0304820;HMDB0004231;PW_C002097	-	-	map00770	Metabolism	Metabolism of cofactors and vitamins	Lipids and lipid-like molecules	Fatty Acyls	Fatty amides	Pantothenate and CoA biosynthesis	1.8691	1.8218	0.7382	0.007908	0.04171	2.979	2.944	2.911	2.982	3.033	2.933	2.984	4.641	3.608	4.542	3.419	4.887	2.963	0.0435	4.014	0.7765
pos_3159	18R-HEPE	metab_2381	yes	down	B(ii)	C18177	pos	-	351.25	6.42902	M+CH3OH+H	C20H30O3	0	38.4	HMDB0062222;LMFA03070025;HMDB0012611	-	-	-	-	-	Lipids and lipid-like molecules	Fatty Acyls	Eicosanoids	-	1.8688	1.7853	0.8708	1.55e-05	0.0004282	5.652	5.489	5.747	5.228	5.423	5.35	6.265	6.6	6.187	6.157	6.178	6.38	5.482	0.1919	6.295	0.1707
pos_1756	4-(Phenylamino)benzoic acid	metab_836	yes	down	B(ii)	C13697	pos	-	231.112	4.01318	M+NH4	C13H11NO2	0	36.1	HMDB0246312;HMDB0255225	-	-	-	-	-	Benzenoids	Benzene and substituted derivatives	Benzoic acids and derivatives	-	1.8685	1.7938	0.8109	9.47e-05	0.001523	3.87	3.705	3.897	3.67	3.507	3.25	4.32	4.679	4.308	4.54	4.307	4.85	3.65	0.2423	4.501	0.2292
pos_3853	Tyrosyl-Tryptophan	metab_3147	yes	up	B(ii)	-	pos	-	350.149	4.82313	M+H-H2O	C20H21N3O4	0	36.1	HMDB0029116	-	-	-	-	-	Organic acids and derivatives	Carboxylic acids and derivatives	Amino acids, peptides, and analogues	-	1.8672	1.7959	1.2686	0.01149	0.05502	5.183	5.425	5.228	4.938	4.463	5.425	4.845	3.342	3.218	4.446	4.872	3.444	5.11	0.365	4.028	0.7775
neg_5854	Thienamycin	metab_10444	yes	down	B(ii)	C06664	neg	59995-64-1	317.081	2.58538	M+FA-H	C11H16N2O4S	0	75.7	HMDB0258982	Antibiotics	beta-Lactams	-	-	-	Organoheterocyclic compounds	Lactams	Beta lactams	-	1.8622	1.8576	0.7043	0.04233	0.143	2.786	2.762	2.739	2.813	2.837	2.758	2.769	5.031	2.929	4.935	2.8	5.239	2.782	0.03685	3.95	1.229
pos_1771	5'-Deoxy-5-fluorocytidine	metab_853	yes	down	B(ii)	C16635	pos	-	287.113	4.11488	M+ACN+H	C9H12FN3O4	0	67.3	HMDB0060405	-	-	map00983	Metabolism	Xenobiotics biodegradation and metabolism	Nucleosides, nucleotides, and analogues	5''-deoxyribonucleosides	Not Available	Drug metabolism - other enzymes	1.8607	1.8244	0.7864	0.004185	0.02578	3.581	4.249	3.852	3.749	3.066	4.298	4.508	5.187	4.107	5.107	4.599	5.479	3.799	0.4567	4.831	0.511
pos_2038	4R-Hydroxy solifenacin	metab_1146	yes	down	B(ii)	-	pos	-	420.227	6.00737	M+ACN+H	C23H26N2O3	0	75	HMDB0061127	-	-	-	-	-	Organoheterocyclic compounds	Tetrahydroisoquinolines	1-phenyltetrahydroisoquinolines	-	1.8592	1.7972	0.816	0.002039	0.01506	4.086	4.659	4.31	4.089	4.139	4.04	4.926	5.582	4.381	5.446	4.948	5.754	4.221	0.2346	5.173	0.5136
neg_626	Nodakenetic	metab_10895	yes	up	B(ii)	C09278	neg	-	227.071	5.8629	M-H2O-H, M-H	C14H14O4	0	61	HMDB0302268	-	-	-	-	-	Phenylpropanoids and polyketides	Coumarins and derivatives	Furanocoumarins	-	1.8561	1.8099	1.1734	1.9e-05	0.000572	5.222	5.043	4.905	5.336	5.415	5.06	4.563	4.325	4.278	4.376	4.614	4.251	5.164	0.1943	4.401	0.1519
pos_405	2-Naphthylamine	metab_3365	yes	down	B(i)	C02227	pos	91-59-8	144.081	3.14398	M+H, M+NH4	C10H9N	64	0	HMDB0041802	-	-	-	-	-	Benzenoids	Naphthalenes	Not Available	-	1.8534	1.786	0.8822	1.79e-05	0.000462	6.06	6.154	5.993	6.092	6.075	6.154	6.942	7.014	6.4	6.947	7.12	6.984	6.088	0.06114	6.901	0.254
pos_1641	Dehydrovomifoliol	metab_5053	yes	down	B(ii)	C02533	pos	15764-81-5	286.143	3.26905	M+ACN+Na	C13H18O3	0	30.5	HMDB0302822;HMDB0036819;LMPR0103050009	-	-	-	-	-	Lipids and lipid-like molecules	Prenol lipids	Sesquiterpenoids	-	1.8502	1.7795	0.7888	0.00299	0.02016	3.578	3.542	3.509	3.581	3.632	3.532	4.01	5.041	3.622	4.764	4.513	5.147	3.562	0.04353	4.516	0.5983
neg_4711	4-Hydroxydecanedioylcarnitine	metab_9188	yes	up	B(ii)	-	neg	-	342.192	5.695	M-H2O-H	C17H31NO7	0	34.8	HMDB0241131	-	-	-	-	-	Lipids and lipid-like molecules	Fatty Acyls	Fatty acid esters	-	1.8486	1.8547	1.2599	0.03252	0.1203	5.47	5.327	3.784	5.81	5.932	5.588	4.647	3.863	4.831	4.184	4.878	2.921	5.318	0.7836	4.221	0.7491
pos_3673	Fructosyl-lysine	metab_2948	yes	up	B(ii)	C16488	pos	21291-40-7	326.195	5.68612	M+NH4	C12H24N2O7	0	61	HMDB0242138;HMDB0034879;HMDB0252495	-	-	-	-	-	Organic acids and derivatives	Carboxylic acids and derivatives	Amino acids, peptides, and analogues	-	1.8446	1.7912	1.2974	0.005654	0.03229	4.47	4.14	3.096	4.856	4.953	4.476	3.169	3.332	3.208	3.267	3.62	3.435	4.332	0.6731	3.339	0.167
pos_3683	N-hydroxyl-tryptamine	metab_2958	yes	up	B(ii)	C17203	pos	-	416.209	5.63277	2M+ACN+Na	C10H12N2O	0	58.4	HMDB0255154	-	-	map01100;map00380	Metabolism;Metabolism	Global and overview maps;Amino acid metabolism	Organoheterocyclic compounds	Indoles and derivatives	Indoles	Metabolic pathways;Tryptophan metabolism	1.8441	1.7621	1.2302	0.0004991	0.005074	4.427	4.793	3.987	4.768	4.783	4.876	3.588	3.595	3.886	3.53	4.166	3.698	4.606	0.3407	3.744	0.242
pos_4464	Threoninyl-Valine	metab_3814	yes	down	B(ii)	-	pos	99032-17-4	183.112	1.70373	M+H-2H2O	C9H18N2O4	0	30.3	HMDB0029074;HMDB0304791	-	-	-	-	-	Organic acids and derivatives	Carboxylic acids and derivatives	Amino acids, peptides, and analogues	-	1.8434	1.7737	0.8438	1.62e-05	0.0004355	4.3	4.229	4.164	4.484	4.548	4.306	4.937	5.329	4.91	5.152	5.09	5.428	4.338	0.1482	5.141	0.2074
neg_4704	Tripdiolide	metab_9180	yes	down	B(ii)	C09202	neg	38647-10-8	375.145	5.71095	M-H	C20H24O7	0	49.4	HMDB0259259	-	-	-	-	-	Organoheterocyclic compounds	Oxepanes	Not Available	-	1.8409	1.8194	0.8558	4.49e-06	0.0002176	4.291	4.607	4.391	4.402	4.259	4.612	5.268	4.953	5.158	5.362	5.165	5.133	4.427	0.1517	5.173	0.1378
pos_1141	L-Pyridosine	metab_158	yes	down	B(ii)	-	pos	31489-08-4	255.133	2.84048	M+H-H2O, M+H	C12H18N2O4	0	70.5	HMDB0029443	-	-	-	-	-	Organic acids and derivatives	Carboxylic acids and derivatives	Amino acids, peptides, and analogues	-	1.8407	1.7675	0.8464	0.0002269	0.002856	4.5	4.647	4.65	4.662	4.913	4.606	5.105	5.738	5.313	5.755	5.205	5.939	4.663	0.1363	5.509	0.3439
pos_1639	AB-Fubinaca	metab_708	yes	down	B(ii)	-	pos	-	333.151	3.26133	M+H-2H2O	C20H21FN4O2	0	77.7	HMDB0247739	-	-	-	-	-	Organic acids and derivatives	Carboxylic acids and derivatives	Amino acids, peptides, and analogues	-	1.8396	1.7669	0.7897	0.002211	0.01602	3.246	3.56	4.124	3.249	3.3	3.201	3.713	4.545	4.282	4.848	4.096	4.707	3.447	0.3558	4.365	0.4211
pos_4526	Methyldopa	metab_3883	yes	up	B(ii)	C07194	pos	555-30-6	194.081	1.68808	M+H-H2O	C10H13NO4	0	52.6	HMDB0251525;HMDB0011754;MJDBOTE0001405	-	-	-	-	-	Phenylpropanoids and polyketides	Phenylpropanoic acids	Not Available	-	1.8368	1.7886	1.1951	5.75e-05	0.001004	4.956	4.946	4.645	5.166	5.274	4.968	4.133	4.334	3.936	4.194	3.987	4.487	4.993	0.2162	4.178	0.2083
pos_1042	Indole-3-acetyl-phenylalanine	metab_48	yes	down	B(ii)	-	pos	-	304.121	1.68808	M+H-H2O, 2M+NH4	C19H17N2O3-	0	33.9	HMDB0304385	-	-	-	-	-	Organic acids and derivatives	Carboxylic acids and derivatives	Amino acids, peptides, and analogues	-	1.8362	1.759	0.8271	0.0008443	0.007577	4.223	4.084	4.177	4.253	4.378	4.191	5.112	5.197	4.227	5.196	5.379	5.491	4.218	0.09693	5.1	0.4498
neg_4348	PA(22:6(5Z,8E,10Z,13Z,15E,19Z)-2OH(7S, 17S)/8:0)	metab_8785	yes	down	B(ii)	-	neg	-	675.309	6.12772	M+Cl	C33H53O10P	0	59	HMDB0266656	-	-	-	-	-	Not Available	Not Available	Not Available	-	1.83	1.7825	0.8103	0.01603	0.07466	3.817	4.292	3.77	4.71	4.975	3.852	4.612	5.838	4.796	5.407	4.58	6.134	4.236	0.5125	5.228	0.6649
pos_3812	4-Trimethylaminobutyraldehyde	metab_3102	yes	up	B(ii)	-	pos	-	259.237	5.05643	2M+H	C7H15NO	0	40.4	HMDB0246589	-	-	-	-	-	Organic nitrogen compounds	Organonitrogen compounds	Amines	-	1.8271	1.8198	1.2765	0.002234	0.01604	4.696	4.414	4.638	4.62	4.923	3.324	3.374	3.537	3.413	3.472	3.416	3.64	4.436	0.5688	3.475	0.09859
pos_4717	Epsilon-(Carboxymethyl)lysine	metab_4093	yes	down	B(ii)	-	pos	5746-04-03	187.107	0.6446	M+H-H2O	C8H16N2O4	0	41.7	HMDB0240347;HMDB0251887	-	-	-	-	-	Organic acids and derivatives	Carboxylic acids and derivatives	Amino acids, peptides, and analogues	-	1.8211	1.7586	0.8357	0.0004451	0.004664	4.53	4.155	3.993	4.464	4.654	4.3	4.829	5.426	5.242	5.198	4.861	5.673	4.35	0.2472	5.205	0.3251
pos_1773	LysoPE(18:2(9Z,12Z)/0:0)	metab_855	yes	down	B(ii)	-	pos	85046-18-0	442.269	4.12273	M+H-2H2O	C23H44NO7P	0	41	HMDB0011507	-	-	-	-	-	Lipids and lipid-like molecules	Glycerophospholipids	Glycerophosphoethanolamines	-	1.821	1.7616	0.8564	0.000114	0.001754	4.873	5.027	4.691	4.825	4.929	5.214	5.527	6.017	5.425	5.806	5.618	6.126	4.927	0.1795	5.753	0.2787
pos_4223	Ac-Pro-Gly-Pro-OH	metab_3555	yes	down	B(ii)	-	pos	-	329.181	2.97252	M+NH4	C14H21N3O5	0	45.5	HMDB0245745	-	-	-	-	-	Organic acids and derivatives	Carboxylic acids and derivatives	Amino acids, peptides, and analogues	-	1.819	1.7473	0.8468	2.44e-05	0.0005677	4.223	4.184	4.186	4.483	4.672	4.159	4.963	5.097	4.882	5.152	5.212	5.286	4.318	0.2108	5.099	0.1523
pos_4047	Inosine,2',3'-dideoxy-	metab_3362	yes	down	B(ii)	-	pos	-	259.082	3.7376	M+Na	C10H12N4O3	0	60.8	HMDB0253491	-	-	-	-	-	Nucleosides, nucleotides, and analogues	Purine nucleosides	Purine 2'',3''-dideoxyribonucleosides	-	1.8108	1.802	0.7208	0.03083	0.1133	2.647	3.275	3.524	2.922	2.701	2.602	3.221	5.02	2.862	4.786	3.374	5.253	2.945	0.377	4.086	1.047
pos_3630	O-Linoleoylcarnitine	metab_2901	yes	down	B(ii)	-	pos	-	468.306	5.86693	M+2Na-H	C25H45NO4	0	41.1	HMDB0240780;LMFA07070092	-	-	-	-	-	Lipids and lipid-like molecules	Fatty Acyls	Fatty acid esters	-	1.8101	1.7483	0.8778	1.07e-08	4.15e-06	5.191	5.251	5.146	5.277	5.393	5.215	5.949	5.975	5.881	5.959	6.034	6.052	5.245	0.08537	5.975	0.06179
pos_1064	N-a-Acetyl-L-arginine	metab_72	yes	down	B(ii)	-	pos	155-84-0	239.113	1.6959	2M+3H2O+2H, M+Na	C8H16N4O3	0	45.8	HMDB0004620	-	-	-	-	-	Organic acids and derivatives	Carboxylic acids and derivatives	Amino acids, peptides, and analogues	-	1.8058	1.7304	0.8534	0.0001172	0.00176	4.652	4.586	4.703	4.631	4.751	4.477	5.153	5.667	5.056	5.518	5.334	5.851	4.634	0.09555	5.43	0.3057
neg_549	Seselin	metab_10042	yes	up	B(ii)	C09312	neg	523-59-1	273.077	4.978	M-H, M+FA-H	C14H12O3	0	43.1	HMDB0034257	-	-	-	-	-	Phenylpropanoids and polyketides	Coumarins and derivatives	Pyranocoumarins	-	1.8005	1.7514	1.1565	9.56e-06	0.0003721	5.286	5.174	4.947	5.329	5.433	5.09	4.511	4.527	4.402	4.347	4.668	4.575	5.21	0.1757	4.505	0.1164
pos_1727	Phenylacetylglutamine	metab_5077	yes	down	B(ii)	C04148	pos	28047-15-6	229.097	3.83032	M+H-2H2O	C13H16N2O4	0	73.5	PW_C002728;HMDB0006344;HMDB0062645;MJDBOTE0000584	-	-	map00360	Metabolism	Amino acid metabolism	Organic acids and derivatives	Carboxylic acids and derivatives	Amino acids, peptides, and analogues	Phenylalanine metabolism	1.8003	1.7253	0.7984	0.003696	0.02375	3.682	3.914	3.443	3.683	3.995	2.907	4.152	4.934	3.997	4.722	4.233	5.044	3.604	0.3931	4.514	0.4423
pos_3619	Alpha-Tocopheryloxyacetic acid	metab_2888	yes	up	B(ii)	-	pos	-	533.357	5.89025	M+2Na-H	C31H52O4	0	68.9	HMDB0248242	-	-	-	-	-	Lipids and lipid-like molecules	Prenol lipids	Quinone and hydroquinone lipids	-	1.7975	1.717	1.1622	6.5e-06	0.0002446	5.185	5.45	5.197	5.325	5.264	5.517	4.729	4.509	4.385	4.444	4.802	4.612	5.323	0.1359	4.58	0.1635
pos_1706	3-Hydroxyhexanoic acid	metab_782	yes	up	B(ii)	-	pos	77877-35-1;66997-60-2	306.19	3.70628	2M+ACN+H	C6H12O3	0	50.9	HMDB0010718;HMDB0061652	-	-	-	-	-	Organic acids and derivatives	Hydroxy acids and derivatives	Medium-chain hydroxy acids and derivatives	-	1.7952	1.7315	1.1726	8.12e-06	0.0002737	5.057	5.079	4.944	5.276	5.336	5.201	4.375	4.3	4.577	4.36	4.583	4.151	5.149	0.1478	4.391	0.1663
pos_4260	Cenisertib	metab_3594	yes	down	B(ii)	-	pos	-	493.28	2.84048	M+ACN+H	C24H30FN7O	0	42.1	HMDB0249799	-	-	-	-	-	Organoheterocyclic compounds	Diazinanes	Piperazines	-	1.7934	1.7787	0.7474	0.02969	0.1102	3.298	3.331	3.23	3.301	3.352	3.252	3.303	5.39	3.342	5.121	3.684	5.603	3.294	0.04606	4.407	1.075
pos_1986	Codeine	metab_1087	yes	down	B(ii)	C06174	pos	76-57-3	621.29	5.86693	2M+Na	C18H21NO3	0	30.1	HMDB0004995;HMDB0245917;PW_C002350	-	-	map01100;map00982	Metabolism;Metabolism	Global and overview maps;Xenobiotics biodegradation and metabolism	Alkaloids and derivatives	Morphinans	Not Available	Metabolic pathways;Drug metabolism - cytochrome P450	1.7932	1.7221	0.8692	7.53e-06	0.0002652	4.905	5.056	4.901	4.925	5.248	4.839	5.574	5.777	5.635	5.759	5.619	6.007	4.979	0.15	5.728	0.1583
neg_2076	2-Hydroxynevirapine	metab_6276	yes	down	B(ii)	C16608	neg	-	303.088	3.7934	M+Na-2H	C15H14N4O2	0	41.8	HMDB0013912;PW_C008647	-	-	map00982	Metabolism	Xenobiotics biodegradation and metabolism	Benzenoids	Benzene and substituted derivatives	Phenylbutylamines	Drug metabolism - cytochrome P450	1.7871	1.7175	0.8545	0.0002981	0.004254	4.421	4.362	4.153	4.384	4.623	3.925	4.874	5.277	4.867	4.994	4.874	5.382	4.311	0.2415	5.045	0.2281
pos_1819	2-[6-(azepane-1-carbonyl)-3-oxo-1,4-benzoxazin-4-yl]-N-propan-2-ylacetamide	metab_906	yes	down	B(i)	-	pos	-	374.206	4.5184	M+H	C20H27N3O4	38.4	0	-	-	-	-	-	-	-	-	-	-	1.7769	1.7089	0.8614	1.08e-07	1.76e-05	4.405	4.369	4.336	4.408	4.458	4.359	4.991	5.154	4.94	5.063	5.276	5.146	4.389	0.04354	5.095	0.1222
neg_5856	6-Carboxy-5,6,7,8-tetrahydropterin	metab_10446	yes	down	B(ii)	C20239	neg	-	192.052	2.58538	M-H2O-H	C7H9N5O3	0	40	HMDB0060410	-	-	map01100;map00790	Metabolism;Metabolism	Global and overview maps;Metabolism of cofactors and vitamins	Organoheterocyclic compounds	Pteridines and derivatives	Pterins and derivatives	Metabolic pathways;Folate biosynthesis	1.7725	1.7454	0.7992	0.003357	0.02452	3.341	3.574	3.413	3.347	3.087	3.176	3.765	4.631	3.679	4.264	3.749	4.862	3.323	0.173	4.158	0.5063
neg_2593	Gibberellin A8-catabolite	metab_6845	yes	down	B(ii)	C11870	neg	78791-79-4	343.119	5.56665	M-H2O-H	C19H22O7	0	69.6	LMPR0104170027;HMDB0304364	-	-	-	-	-	Lipids and lipid-like molecules	Prenol lipids	Diterpenoids	-	1.7699	1.7308	0.8351	0.01213	0.06214	4.526	4.551	4.473	4.42	4.811	4.505	4.764	6.114	4.803	5.822	4.88	6.286	4.547	0.1366	5.445	0.7061
neg_4772	M-Coumaric acid	metab_9254	yes	down	B(ii)	C12621	neg	14755-02-3	387.109	5.56665	2M+Hac-H	C9H8O3	0	69.6	HMDB0001713	-	-	map01100;map00360	Metabolism;Metabolism	Global and overview maps;Amino acid metabolism	Phenylpropanoids and polyketides	Cinnamic acids and derivatives	Hydroxycinnamic acids and derivatives	Metabolic pathways;Phenylalanine metabolism	1.7679	1.7452	0.8335	0.02334	0.09617	4.796	4.85	4.807	4.83	4.988	4.768	5.033	6.639	4.926	6.343	5.085	6.816	4.84	0.07798	5.807	0.8824
neg_4650	Lactucin	metab_9120	yes	up	B(ii)	C09489	neg	1891-29-8	257.082	5.8389	M-H2O-H	C15H16O5	0	74.3	HMDB0035814	-	-	-	-	-	Organoheterocyclic compounds	Lactones	Gamma butyrolactones	-	1.7643	1.7224	1.1239	1.06e-05	0.0003943	6.198	6.12	5.947	6.235	6.332	6.065	5.454	5.56	5.209	5.428	5.519	5.663	6.15	0.1358	5.472	0.1535
neg_2804	Ibuprofen glucuronide	metab_7079	yes	down	B(ii)	C03033	neg	98649-76-4	363.146	6.01542	M-H2O-H	C19H26O8	0	51.6	PW_C040562;HMDB0010343	-	-	-	-	-	Organic oxygen compounds	Organooxygen compounds	Carbohydrates and carbohydrate conjugates	-	1.7607	1.7031	0.876	7.09e-05	0.001557	4.887	4.74	4.718	5.005	5.164	4.775	5.298	5.699	5.474	5.609	5.498	5.856	4.882	0.1752	5.573	0.1938
pos_1484	Maltol	metab_536	yes	down	B(ii)	C11918	pos	118-71-8	168.065	2.55258	M+ACN+H	C6H6O3	0	30.9	HMDB0030776	-	-	-	-	-	Organoheterocyclic compounds	Pyrans	Pyranones and derivatives	-	1.7582	1.6757	0.8236	0.001175	0.009836	4.124	3.899	3.834	3.939	3.978	3.001	4.389	4.726	4.496	4.585	4.534	4.925	3.796	0.4014	4.609	0.1905
neg_3849	(24E)-15alpha-Acetoxy-3alpha-hydroxy-23-oxo-7,9(11),24-lanostatrien-26-oic acid	metab_8237	yes	down	B(ii)	-	neg	117383-35-4	507.316	6.7808	M-H2O-H	C32H46O6	0	47.7	HMDB0035387	-	-	-	-	-	Lipids and lipid-like molecules	Fatty Acyls	Fatty alcohols	-	1.7571	1.7182	0.9033	0.001211	0.01181	7.195	7.297	7.203	7.111	7.126	7.221	7.553	8.264	7.644	8.219	7.582	8.509	7.192	0.06757	7.962	0.4171
pos_1490	Tert-Butyl (2-(2-hydroxyethoxy)ethyl)carbamate	metab_543	yes	down	B(ii)	-	pos	-	269.149	2.57608	M+ACN+Na	C9H19NO4	0	36.2	HMDB0244567	-	-	-	-	-	Organic acids and derivatives	Carboxylic acids and derivatives	Amino acids, peptides, and analogues	-	1.7564	1.6915	0.8553	0.000395	0.004327	4.689	4.45	4.265	4.917	5.051	4.424	5.144	5.577	5.276	5.426	5.369	5.711	4.633	0.307	5.417	0.2044
neg_2853	Latrunculin B	metab_7133	yes	up	B(ii)	C19904	neg	76343-94-7	376.156	6.0714	M-H2O-H	C20H29NO5S	0	58.3	HMDB0253990	-	-	-	-	-	Phenylpropanoids and polyketides	Macrolides and analogues	Not Available	-	1.7508	1.7873	1.2567	0.01942	0.08468	5.565	4.572	4.748	5.649	5.891	3.563	3.739	4.147	3.784	3.869	4.134	4.186	4.998	0.877	3.977	0.2012
pos_1554	Alpha-Methyltryptamine	metab_614	yes	down	B(ii)	C20127	pos	299-26-3	175.123	2.84048	M+H	C11H14N2	0	71.1	HMDB0245770	-	-	-	-	-	Organoheterocyclic compounds	Indoles and derivatives	Indoles	-	1.7469	1.6892	0.8014	0.004715	0.02813	3.264	3.689	3.553	3.632	3.93	3.241	3.925	4.799	4.234	4.841	3.753	5.041	3.552	0.2638	4.432	0.535
neg_2030	Taribavirin	metab_6226	yes	down	B(ii)	-	neg	-	278.067	3.61622	M+Cl	C8H13N5O4	0	70.2	HMDB0258728	-	-	-	-	-	Nucleosides, nucleotides, and analogues	Triazole ribonucleosides and ribonucleotides	Not Available	-	1.7466	1.7009	0.822	0.001612	0.01455	2.864	3.416	3.698	3.745	3.849	3.514	4.229	4.232	4.77	4.062	4.132	4.225	3.514	0.3551	4.275	0.2518
neg_3890	3-Oxooctadecanoic acid	metab_8283	yes	up	B(ii)	-	neg	-	343.249	6.75695	M+FA-H	C18H34O3	0	34.9	HMDB0010736	-	-	-	-	-	Lipids and lipid-like molecules	Fatty Acyls	Fatty acids and conjugates	-	1.741	1.658	1.2083	0.02054	0.08791	5.296	5.146	3.743	5.295	5.446	5.466	3.773	4.431	4.543	3.891	3.805	4.709	5.065	0.6583	4.192	0.4154
neg_2191	17-beta-estradiol 3-sulfate-17-(beta-D-glucuronide)	metab_6401	yes	down	B(ii)	C11289	neg	-	527.157	4.26928	M-H	C24H32O11S	0	83.8	HMDB0010358	-	-	-	-	-	Lipids and lipid-like molecules	Steroids and steroid derivatives	Steroidal glycosides	-	1.7395	1.7324	0.7796	0.03008	0.1148	3.465	3.442	3.418	3.493	3.517	3.438	3.749	5.258	3.547	5.047	3.48	5.565	3.462	0.0369	4.441	0.9486
pos_3582	Peiminine	metab_2848	yes	down	B(ii)	C10808	pos	61825-98-7	452.311	5.95258	M+Na	C27H43NO3	0	52.6	HMDB0256206	-	-	-	-	-	Lipids and lipid-like molecules	Steroids and steroid derivatives	Steroidal alkaloids	-	1.7366	1.6924	0.8803	8.49e-06	0.0002789	5.22	5.261	5.003	5.191	5.279	5.162	6.016	5.783	5.718	5.883	6.191	5.752	5.186	0.09946	5.891	0.1826
neg_5162	Benzyloxycarbonylvalyl-alanyl-aspartyl Fluoromethyl Ketone	metab_9682	yes	down	B(ii)	-	neg	-	526.184	4.61648	M+FA-H	C22H28FN3O8	0	66.7	HMDB0244824;HMDB0258100	-	-	-	-	-	Organoheterocyclic compounds	Azaspirodecane derivatives	Not Available	-	1.7334	1.7129	0.7852	0.03441	0.1248	3.301	3.695	3.686	3.356	3.719	3.273	3.284	5.224	4.192	5.083	3.515	5.487	3.505	0.2154	4.464	0.9354
neg_2667	Alpha-Carissanol	metab_6927	yes	up	B(ii)	-	neg	99957-09-2	289.119	5.77488	M+K-2H	C15H24O3	0	52	HMDB0035597	-	-	-	-	-	Lipids and lipid-like molecules	Prenol lipids	Sesquiterpenoids	-	1.7286	1.6857	1.1552	3.24e-05	0.0008664	4.966	4.87	4.673	5.13	5.249	4.894	4.352	4.237	4.332	4.226	4.463	4.172	4.964	0.2037	4.297	0.106
neg_4587	Zingerone	metab_9049	yes	down	B(ii)	C17497	neg	122-48-5	193.087	5.9269	M-H	C11H14O3	0	54.2	HMDB0032590	-	-	-	-	-	Benzenoids	Phenols	Methoxyphenols	-	1.7279	1.678	0.8245	0.01085	0.05739	4.192	3.774	3.575	4.269	4.423	3.783	4.644	5.3	3.849	5.087	4.796	5.452	4.003	0.3368	4.855	0.5775
pos_1587	7-Hexadecynoic acid	metab_650	yes	down	B(ii)	-	pos	-	297.18	2.9959	M+2Na-H	C16H28O2	0	40.7	HMDB0247253;LMFA01030496	-	-	-	-	-	Lipids and lipid-like molecules	Fatty Acyls	Fatty acids and conjugates	-	1.7264	1.6581	0.8356	0.003098	0.02064	4.336	4.194	3.674	4.527	4.849	3.697	4.764	5.218	4.752	5.079	5.072	5.368	4.213	0.4638	5.042	0.2453
pos_1855	Hesperetin	metab_945	yes	down	B(ii)	C01709	pos	520-33-2	320.112	4.84472	M+NH4	C16H14O6	0	32.1	LMPK12140003;HMDB0005782;MJDBOTE0001046	-	-	-	-	-	Phenylpropanoids and polyketides	Flavonoids	O-methylated flavonoids	-	1.7256	1.6586	0.864	3.55e-05	0.000688	4.541	4.381	4.347	4.657	4.776	4.401	5.058	5.311	5.013	5.231	5.253	5.503	4.517	0.172	5.228	0.1779
pos_1611	Epanolol	metab_678	yes	down	B(ii)	C11773	pos	86880-51-5	352.168	3.13617	M+H-H2O	C20H23N3O4	0	32.2	HMDB0251835	-	-	-	-	-	Benzenoids	Phenol ethers	Not Available	-	1.7221	1.6903	0.8221	0.003819	0.0243	3.796	3.804	3.727	3.939	3.849	4.06	5.051	4.559	4.116	5.05	5.345	4.067	3.862	0.1192	4.698	0.5334
neg_2651	Ethylmethylacetic acid	metab_6910	yes	down	B(ii)	C18319	neg	116-53-0	203.128	5.73488	2M-H	C5H10O2	0	31.7	HMDB0002176	-	-	map04974	Organismal Systems	Digestive system	Lipids and lipid-like molecules	Fatty Acyls	Fatty acids and conjugates	Protein digestion and absorption	1.7221	1.7003	0.8398	0.0001501	0.002636	3.454	3.779	3.741	3.756	3.455	3.734	4.31	4.422	4.807	4.142	4.193	4.227	3.653	0.1543	4.35	0.2446
neg_4699	Glyceollin III	metab_9173	yes	down	B(ii)	C15511	neg	61080-23-7	337.108	5.7269	M-H	C20H18O5	0	37.6	LMPK12070109;HMDB0034041	-	-	-	-	-	Phenylpropanoids and polyketides	Isoflavonoids	Furanoisoflavonoids	-	1.7211	1.6799	0.8193	0.007386	0.04336	3.807	3.697	3.634	3.949	3.783	3.468	3.954	5.079	3.9	4.641	4.382	5.307	3.723	0.1647	4.544	0.5775
pos_4297	(5S,6R)-Methyl 5,6,7-trihydroxyheptanoate	metab_3633	yes	down	B(ii)	-	pos	-	234.133	2.70733	M+ACN+H	C8H16O5	0	42.4	HMDB0247393	-	-	-	-	-	Lipids and lipid-like molecules	Fatty Acyls	Fatty alcohols	-	1.7206	1.6876	0.8167	0.004167	0.02577	3.897	3.244	3.211	4.219	4.399	3.545	4.714	4.329	4.307	4.709	4.951	4.556	3.752	0.5003	4.594	0.2486
neg_2122	5-(4'-hydroxyphenyl)-gamma-valerolactone 4'-glucuronide	metab_6328	yes	up	B(ii)	-	neg	-	389.088	3.99243	M+Na-2H	C17H20O9	0	48.9	-	-	-	-	-	-	-	-	-	-	1.7196	1.6742	1.1542	8.42e-05	0.001761	5.014	4.945	4.712	5.179	5.275	4.967	4.463	4.191	4.298	4.295	4.624	4.197	5.015	0.1967	4.345	0.1685
neg_399	Valylglutamic acid	metab_8391	yes	down	B(ii)	-	neg	3062-07-05	283.069	1.69335	M-H, M+K-2H	C10H18N2O5	0	46.4	HMDB0029126	-	-	-	-	-	Organic acids and derivatives	Carboxylic acids and derivatives	Amino acids, peptides, and analogues	-	1.7151	1.6927	0.8407	0.01283	0.06422	4.474	4.576	4.542	4.526	4.805	4.503	4.745	5.841	5.234	5.473	4.769	6.559	4.571	0.1197	5.437	0.6912
pos_4124	Beta-Cortol	metab_3447	yes	up	B(ii)	C01235	pos	667-65-2	391.243	3.38553	M+Na	C21H36O5	0	69.8	LMST02030229;HMDB0005821	-	-	map01100;map00052	Metabolism;Metabolism	Global and overview maps;Carbohydrate metabolism	Lipids and lipid-like molecules	Steroids and steroid derivatives	Hydroxysteroids	Metabolic pathways;Galactose metabolism	1.7151	1.6695	1.1703	0.002222	0.01603	5.42	5.636	5.539	5.684	5.703	5.753	5.057	4.379	5.162	4.795	5.325	4.105	5.622	0.1229	4.804	0.4761
neg_5543	N-Acetyl-D-tryptophan	metab_10100	yes	down	B(ii)	C03137	neg	2280-01-05	245.093	3.49872	M-H	C13H14N2O3	0	54.6	HMDB0255052	-	-	-	-	-	Organic acids and derivatives	Carboxylic acids and derivatives	Amino acids, peptides, and analogues	-	1.7129	1.6869	0.834	0.002182	0.01797	4	3.637	3.197	4.082	4.221	3.673	4.352	4.78	4.327	4.586	4.371	4.937	3.802	0.3751	4.559	0.2548
pos_12	3'-Hydroxyamobarbital	metab_222	yes	down	B(ii)	-	pos	-	243.133	1.6959	M+H, M+ACN+Na, M+Na, M+NH4, M+H-H2O	C11H18N2O4	0	35.7	HMDB0246097	-	-	-	-	-	Organoheterocyclic compounds	Diazines	Pyrimidines and pyrimidine derivatives	-	1.7124	1.6418	0.8736	2.58e-06	0.0001283	4.604	4.675	4.672	4.626	4.734	4.593	5.078	5.482	5.271	5.368	5.226	5.517	4.651	0.05321	5.324	0.1655
pos_4116	3,4-Methylenedioxyamphetamine	metab_3438	yes	down	B(ii)	C07577	pos	4764-17-4	197.128	3.42267	M+NH4	C10H13NO2	0	35.5	HMDB0041931	-	-	-	-	-	Organoheterocyclic compounds	Benzodioxoles	Not Available	-	1.7088	1.6421	0.8615	7.49e-06	0.0002652	4.119	4.239	4.319	4.048	4.342	4.096	4.785	4.868	5.171	4.809	4.817	4.759	4.194	0.1232	4.868	0.1527
pos_4622	Allysine	metab_5050	yes	down	B(ii)	C04076	pos	6665-12-9;1962-83-0	187.107	1.02767	M+ACN+H	C6H11NO3	0	32.9	HMDB0001263;HMDB0303320;PW_C000976	-	-	map01100;map00310;map01230	Metabolism;Metabolism;Metabolism	Global and overview maps;Amino acid metabolism;Global and overview maps	Organic acids and derivatives	Carboxylic acids and derivatives	Amino acids, peptides, and analogues	Metabolic pathways;Lysine degradation;Biosynthesis of amino acids	1.7058	1.6405	0.8878	1.55e-06	9.12e-05	5.443	5.071	5.155	5.313	5.32	5.216	5.767	5.97	6.043	5.913	5.874	5.935	5.253	0.1328	5.917	0.09305
pos_4404	Glutarate semialdehyde	metab_3751	yes	down	B(ii)	C03273	pos	5746-02-01	158.081	2.24145	M+ACN+H	C5H8O3	0	43.7	HMDB0012233	-	-	map01100;map00310	Metabolism;Metabolism	Global and overview maps;Amino acid metabolism	Lipids and lipid-like molecules	Fatty Acyls	Fatty acids and conjugates	Metabolic pathways;Lysine degradation	1.7036	1.6425	0.8931	1.19e-07	1.76e-05	5.377	5.341	5.355	5.449	5.563	5.29	6.006	5.997	6.058	6.049	6.171	5.973	5.396	0.09696	6.042	0.07083
neg_4835	Methyl epijasmonate	metab_12055	yes	down	B(ii)	C11512;C16318	neg	95722-42-2;1211-29-6	259.109	5.42218	M+Cl	C13H20O3	0	40.8	HMDB0253727;HMDB0301800;HMDB0036583	-	-	map00592	Metabolism	Lipid metabolism	Lipids and lipid-like molecules	Fatty Acyls	Lineolic acids and derivatives	alpha-Linolenic acid metabolism	1.7009	1.7072	0.8547	0.0008924	0.009368	3.828	4.369	4.099	4.228	4.27	4.48	5.141	4.729	5.026	5.012	5.234	4.426	4.212	0.2283	4.928	0.299
pos_1482	Glutamylphenylalanine	metab_534	yes	down	B(ii)	-	pos	20556-22-3	259.11	2.52908	M+H-2H2O	C14H18N2O5	0	70.6	HMDB0029156	-	-	-	-	-	Organic acids and derivatives	Carboxylic acids and derivatives	Amino acids, peptides, and analogues	-	1.6992	1.6627	0.8047	0.01379	0.06284	3.779	3.743	3.71	3.782	3.832	3.733	4.01	5.32	3.823	5.194	4.189	5.52	3.763	0.04354	4.676	0.7487
neg_5054	MeOSuc-Ala-Ala-Pro-Val-PNA	metab_9563	yes	down	B(ii)	-	neg	-	635.274	4.91502	M+FA-H	C27H38N6O9	0	78.9	HMDB0247307	-	-	-	-	-	Organic acids and derivatives	Carboxylic acids and derivatives	Amino acids, peptides, and analogues	-	1.6982	1.6599	0.8914	0.0002107	0.003339	5.136	5.366	5.333	5.672	5.89	5.506	6.05	6.166	6.156	6.102	6.08	6.358	5.484	0.2677	6.152	0.1101
neg_5837	1,2-Dehydrosalsolinol	metab_10425	yes	down	B(ii)	-	neg	4602-81-7	222.077	2.65633	M+FA-H	C10H11NO2	0	31.2	HMDB0012490	-	-	-	-	-	Organoheterocyclic compounds	Dihydroisoquinolines	Not Available	-	1.696	1.6239	0.8524	0.0005603	0.006706	3.874	3.875	3.981	3.917	3.999	3.543	4.162	4.71	4.629	4.643	4.202	4.859	3.865	0.1661	4.534	0.2849
neg_5075	4,4'-Dihydroxystilbene	metab_9586	yes	down	B(ii)	C14233	neg	659-22-3	257.082	4.84298	M+FA-H	C14H12O2	0	43.2	HMDB0246603;LMPK13090018	-	-	-	-	-	Phenylpropanoids and polyketides	Stilbenes	Not Available	-	1.6941	1.6575	0.8568	0.0001336	0.00243	3.829	3.883	3.663	4.077	4.278	3.961	4.431	4.675	4.416	4.621	4.643	4.86	3.948	0.2125	4.608	0.1659
pos_3655	3-Polyprenyl-4,5-dihydroxybenzoate	metab_2928	yes	up	B(ii)	C17554	pos	-	335.123	5.77553	M+2Na-H	C17H22O4	0	39	HMDB0060380	-	-	map01100;map00130;map01240	Metabolism;Metabolism;Metabolism	Global and overview maps;Metabolism of cofactors and vitamins;Global and overview maps	Benzenoids	Benzene and substituted derivatives	Benzoic acids and derivatives	Metabolic pathways;Ubiquinone and other terpenoid-quinone biosynthesis;Biosynthesis of cofactors	1.6931	1.6385	1.1505	4.74e-05	0.0008593	5.36	5.161	5.014	5.527	5.629	5.241	4.707	4.576	4.57	4.53	4.788	4.586	5.322	0.2302	4.626	0.09917
pos_1763	Neosaxitoxin	metab_844	yes	down	B(ii)	C17208	pos	64296-20-4	333.166	4.0626	M+NH4	C10H17N7O5	0	72.1	HMDB0029369	-	-	-	-	-	Phenylpropanoids and polyketides	Saxitoxins, gonyautoxins, and derivatives	Not Available	-	1.6928	1.6216	0.8187	0.02261	0.09059	4.793	3.606	3.487	4.796	5.168	3.51	4.859	5.507	4.691	5.316	5.026	5.578	4.227	0.7715	5.163	0.3601
neg_4209	Milbemycin A4	metab_8633	yes	down	B(ii)	-	neg	-	523.31	6.25518	M-H2O-H	C32H46O7	0	68	HMDB0242623;HMDB0254730;HMDB0254721	-	-	-	-	-	Phenylpropanoids and polyketides	Macrolides and analogues	Milbemycins	-	1.6902	1.6591	0.9006	0.001816	0.01579	6.747	6.737	6.697	6.469	6.415	6.604	6.905	7.629	7.075	7.51	7.014	7.91	6.611	0.1416	7.341	0.4006
neg_668	(+/-)-Dulciol E	metab_11356	yes	up	B(ii)	-	neg	175617-27-3	311.093	6.0554	M-H, M+FA-H	C18H16O5	0	46.7	HMDB0031385	-	-	-	-	-	Organoheterocyclic compounds	Benzopyrans	1-benzopyrans	-	1.6877	1.6369	1.1233	3.75e-05	0.0009587	5.703	5.708	5.462	5.76	5.814	5.757	5.064	5.177	4.738	5.09	5.114	5.269	5.701	0.1238	5.075	0.1807
neg_4482	Pubesenolide	metab_8933	yes	down	B(ii)	-	neg	98569-64-3	503.303	6.01542	M+FA-H	C28H42O5	0	92.4	HMDB0033728	-	-	-	-	-	Lipids and lipid-like molecules	Prenol lipids	Triterpenoids	-	1.6869	1.6889	0.8638	0.004889	0.03273	4.934	4.141	4.424	5.085	5.304	4.731	5.828	5.381	5.443	5.492	5.855	5.132	4.77	0.431	5.522	0.2771
pos_4061	D-Quinovose	metab_3377	yes	down	B(ii)	C02522	pos	7658-08-04	346.173	3.68373	2M+NH4	C6H12O5	0	55.2	HMDB0247051	Carbohydrates	Monosaccharides	-	-	-	Organic oxygen compounds	Organooxygen compounds	Carbohydrates and carbohydrate conjugates	-	1.6858	1.6246	0.8117	0.003604	0.02325	3.645	3.192	3.123	3.808	3.996	3.033	3.991	4.544	4.092	4.15	4.034	4.809	3.466	0.4026	4.27	0.3305
neg_5323	Combretastatin	metab_9860	yes	down	B(ii)	-	neg	-	333.135	4.20518	M-H	C18H22O6	0	52.2	HMDB0250411	-	-	-	-	-	Phenylpropanoids and polyketides	Stilbenes	Not Available	-	1.6802	1.6465	0.8577	0.003511	0.02545	4.455	4.642	4.259	4.512	4.753	4.549	4.932	5.676	4.819	5.408	4.927	5.914	4.528	0.1683	5.279	0.4545
neg_620	8,8'-Diferulic acid	metab_10829	yes	down	B(ii)	C01494	neg	537-98-4	367.083	5.79088	M-H2O-H, M-H	C20H18O8	0	60.6	HMDB0000954;HMDB0247469	-	-	map01100	Metabolism	Global and overview maps	Phenylpropanoids and polyketides	Cinnamic acids and derivatives	Hydroxycinnamic acids and derivatives	Metabolic pathways	1.6801	1.6088	0.8442	0.01313	0.0653	4.691	3.922	3.942	4.55	4.956	3.824	4.764	5.467	4.557	5.301	4.896	5.673	4.314	0.4781	5.11	0.4366
neg_4454	Lactodifucotetraose	metab_8903	yes	down	B(ii)	-	neg	20768-11-0	671.179	6.0394	M+K-2H	C24H42O19	0	76	HMDB0006587	-	-	-	-	-	Lipids and lipid-like molecules	Fatty Acyls	Fatty acyl glycosides	-	1.6791	1.6377	0.8692	0.006384	0.03949	4.771	5.106	4.643	5.617	5.627	5.006	5.438	6.233	5.722	6.184	5.587	6.234	5.128	0.4161	5.9	0.3596
neg_2485	Clozapine	metab_6725	yes	down	B(ii)	C06924	neg	5786-21-0	371.128	5.24615	M+FA-H	C18H19ClN4	0	38	HMDB0014507	-	-	-	-	-	Organoheterocyclic compounds	Benzodiazepines	Dibenzodiazepines	-	1.6775	1.6707	0.8308	0.02125	0.08985	4.34	4.386	4.203	4.353	4.229	4.529	4.469	5.952	4.525	5.728	4.556	6.114	4.34	0.1175	5.224	0.7849
pos_4089	Phenylalanylleucine	metab_3407	yes	down	B(ii)	-	pos	-	279.169	3.53748	M+H	C15H22N2O3	0	41.9	HMDB0253025	-	-	-	-	-	Organic acids and derivatives	Carboxylic acids and derivatives	Amino acids, peptides, and analogues	-	1.6758	1.6811	0.8044	0.01274	0.05939	3.256	4.247	3.656	3.258	3.309	4.114	4.852	4.478	4.442	4.667	5.186	3.526	3.64	0.4463	4.525	0.5603
pos_46	Kainic acid	metab_3964	yes	down	B(ii)	C12819	pos	487-79-6	196.096	1.6959	M+H-H2O, M+CH3OH+H, M+ACN+H, M+H-2H2O	C10H15NO4	0	54.6	HMDB0253757	-	-	-	-	-	Organic acids and derivatives	Carboxylic acids and derivatives	Amino acids, peptides, and analogues	-	1.6758	1.6029	0.8942	1.56e-05	0.0004282	5.437	5.594	5.834	5.518	5.612	5.338	6.08	6.264	6.104	6.161	6.267	6.394	5.555	0.1702	6.212	0.1187
neg_6553	Sedoheptulose	metab_12067	yes	down	B(ii)	C02076	neg	3019-74-7;470-46-2	245.043	0.588533	M+Cl	C7H14O7	0	52.9	HMDB0003219	Carbohydrates	Monosaccharides	map01100	Metabolism	Global and overview maps	Organic oxygen compounds	Organooxygen compounds	Carbohydrates and carbohydrate conjugates	Metabolic pathways	1.6743	1.6248	0.8879	0.0001616	0.002725	5.149	5.156	5.274	4.958	4.957	5.021	5.466	5.782	5.715	5.891	5.456	6.056	5.086	0.1275	5.728	0.2366
pos_975	Glycylproline	metab_5016	yes	down	B(i)	-	pos	704-15-4	173.092	0.879117	M+H, M+Na	C7H12N2O3	49	0	HMDB0000721	-	-	-	-	-	Organic acids and derivatives	Carboxylic acids and derivatives	Amino acids, peptides, and analogues	-	1.6697	1.6108	0.8765	3.32e-05	0.0006635	4.912	4.571	4.895	4.736	4.574	4.798	5.266	5.464	5.733	5.383	5.251	5.404	4.748	0.1502	5.417	0.1755
pos_3586	N-OCTANOYL-L-HOMOSERINE LACTONE	metab_2852	yes	down	B(ii)	C21199	pos	147852-84-4	455.311	5.94492	2M+H	C12H21NO3	0	71.4	HMDB0255213	-	-	-	-	-	Organic acids and derivatives	Carboxylic acids and derivatives	Amino acids, peptides, and analogues	-	1.6687	1.6189	0.8754	3.23e-07	3.58e-05	4.334	4.363	4.529	4.605	4.381	4.515	5.014	5.02	5.064	5.154	5.189	5.092	4.455	0.1097	5.089	0.07137
neg_4464	Undecanoic Acid	metab_8914	yes	down	B(i)	C17715	neg	112-37-8	231.16	6.0394	M+FA-H	C11H22O2	44.4	0	HMDB0000947;LMFA01010011;MJDBOTE0000718	-	-	-	-	-	Lipids and lipid-like molecules	Fatty Acyls	Fatty acids and conjugates	-	1.6687	1.6207	0.8742	0.000359	0.004854	4.519	4.286	4.52	4.487	4.533	4.304	5.103	5.056	5.502	4.972	5.183	4.664	4.441	0.1144	5.08	0.2735
pos_3765	Benomyl	metab_3049	yes	up	B(ii)	C10896	pos	17804-35-2	329.101	5.2738	M+K	C14H18N4O3	0	41	HMDB0031767	-	-	-	-	-	Organoheterocyclic compounds	Benzimidazoles	2-benzimidazolylcarbamic acid esters	-	1.6686	1.6111	1.1566	2.35e-05	0.0005625	4.912	5.004	4.799	4.978	5.007	4.909	4.319	4.114	4.395	4.327	4.508	3.936	4.935	0.07916	4.267	0.207
pos_242	1-Methylinosine	metab_1565	yes	down	B(ii)	-	pos	2140-73-0	305.083	0.62895	M+Na, M+K, M+NH4	C11H14N4O5	0	38.6	HMDB0002721	-	-	-	-	-	Nucleosides, nucleotides, and analogues	Purine nucleosides	Not Available	-	1.6673	1.5957	0.8779	0.001448	0.01157	5.469	5.211	5.061	5.306	5.65	5.167	5.81	6.403	5.574	6.226	5.847	6.441	5.311	0.2158	6.05	0.3561
neg_5660	(R)-3',7-Dihydroxy-2',4'-dimethoxyisoflavan	metab_10229	yes	down	B(ii)	-	neg	57128-11-7	347.114	3.1182	M+FA-H	C17H18O5	0	71.9	HMDB0030717	-	-	-	-	-	Phenylpropanoids and polyketides	Isoflavonoids	O-methylated isoflavonoids	-	1.6658	1.6539	0.8384	0.006424	0.03965	4.195	3.996	3.17	4.317	4.572	3.818	4.716	5.038	4.43	4.791	4.611	5.118	4.011	0.4869	4.784	0.2594
neg_5471	Gibberellin A29	metab_10022	yes	down	B(ii)	C06096	neg	-	385.108	3.7249	M+K-2H	C19H24O6	0	60.3	HMDB0303458;LMPR0104170036	-	-	-	-	-	Lipids and lipid-like molecules	Fatty Acyls	Fatty alcohol esters	-	1.6655	1.6188	0.8468	0.006219	0.03869	4.048	4.076	4.221	4.222	4.184	4.162	4.342	5.327	4.285	5.329	4.692	5.442	4.152	0.07407	4.903	0.5277
neg_2668	Trigonelline	metab_6928	yes	up	B(ii)	C01004	neg	535-83-1	333.11	5.77488	2M+Hac-H	C7H7NO2	0	62.6	HMDB0000875	-	-	-	-	-	Alkaloids and derivatives	Not Available	Not Available	-	1.6625	1.6197	1.1259	4.31e-05	0.001069	5.532	5.421	5.256	5.709	5.831	5.453	4.938	4.84	4.978	4.821	5.003	4.912	5.534	0.2077	4.915	0.07323
pos_4817	Trimethylamine N-Oxide	metab_4202	yes	down	B(i)	C01104	pos	1184-78-7	76.0762	0.582917	M+H	C3H9NO	79.4	0	HMDB0000925;MJDBOTE0000569	-	-	map01100	Metabolism	Global and overview maps	Organic nitrogen compounds	Organonitrogen compounds	Aminoxides	Metabolic pathways	1.6613	1.6372	0.7862	0.005498	0.03177	2.483	3.365	2.415	3.43	3.413	3.383	3.643	4.021	3.496	4.074	3.914	4.364	3.081	0.491	3.919	0.3124
neg_2602	1,1-Bis(4-hydroxyphenyl)ethane	metab_6856	yes	up	B(i)	C14349	neg	-	213.092	5.59053	M-H	C14H14O2	58.3	0	-	-	-	-	-	-	-	-	-	-	1.6594	1.6161	1.1286	0.0002628	0.003928	5.536	5.553	5.274	5.694	5.742	5.58	4.771	5.113	4.654	4.87	4.883	5.283	5.563	0.1637	4.929	0.2303
pos_1642	Pro Phe	metab_711	yes	down	B(i)	-	pos	-	263.138	3.27687	M+H	C14H18N2O3	34.3	0	-	-	-	-	-	-	-	-	-	-	1.6578	1.6064	0.8873	7.16e-06	0.0002597	5.177	5.141	5.203	4.95	4.835	5.269	5.617	5.774	5.875	5.755	5.712	5.724	5.096	0.167	5.743	0.08459
pos_1825	Cotinine glucuronide	metab_913	yes	up	B(ii)	C00190	pos	139427-57-9	335.123	4.58655	M+H-H2O	C16H20N2O7	0	90.8	PW_C000801;HMDB0001013	-	-	map01100;map00520;map01250	Metabolism;Metabolism;Metabolism	Global and overview maps;Carbohydrate metabolism;Global and overview maps	Nucleosides, nucleotides, and analogues	Pyrimidine nucleotides	Pyrimidine ribonucleotides	Metabolic pathways;Amino sugar and nucleotide sugar metabolism;Biosynthesis of nucleotide sugars	1.6551	1.6047	1.1663	1.64e-05	0.000438	4.604	4.498	4.358	4.733	4.846	4.476	3.905	3.902	3.843	3.866	4.136	3.937	4.586	0.1795	3.932	0.1052
pos_58	P-Hydroxyphenethyl trans-ferulate	metab_4579	yes	down	B(ii)	-	pos	84873-15-4	315.121	5.52333	M+H, M+NH4, M+Na, M+H-H2O	C18H18O5	0	51.5	HMDB0032806	-	-	-	-	-	Phenylpropanoids and polyketides	Cinnamic acids and derivatives	Hydroxycinnamic acids and derivatives	-	1.655	1.6007	0.887	0.0003014	0.00352	5.493	5.564	5.184	5.55	5.668	5.496	5.986	6.479	5.937	6.158	6.017	6.577	5.492	0.164	6.192	0.2719
pos_1313	Pyridoxal	metab_349	yes	down	B(i)	C00250	pos	66-72-8	168.065	0.957333	M+H	C8H9NO3	65.8	0	PW_C001188;HMDB0001545	Vitamins and cofactors	Vitamins	map01100;map00750;map04977;map01240	Metabolism;Metabolism;Organismal Systems;Metabolism	Global and overview maps;Metabolism of cofactors and vitamins;Digestive system;Global and overview maps	Organoheterocyclic compounds	Pyridines and derivatives	Pyridine carboxaldehydes	Metabolic pathways;Vitamin B6 metabolism;Vitamin digestion and absorption;Biosynthesis of cofactors	1.6549	1.5995	0.8075	0.0103	0.05086	3.854	2.969	2.936	3.983	4.091	3.285	3.984	4.696	4.083	4.571	3.965	4.85	3.519	0.5201	4.358	0.3928
pos_290	12-hydroxyheptadecanoic acid	metab_2095	yes	down	B(ii)	-	pos	-	309.242	6.55385	M+Na, M+2Na-H, M+H-H2O	C17H34O3	0	31.3	HMDB0061663	-	-	-	-	-	Lipids and lipid-like molecules	Fatty Acyls	Fatty acids and conjugates	-	1.6547	1.567	0.8767	0.005292	0.03081	5.906	5.613	5.981	5.291	5.435	4.637	6.166	6.649	6.22	6.084	6.116	6.244	5.477	0.4897	6.247	0.2061
pos_4246	Indoleacetic acid	metab_3578	yes	up	B(ii)	C00954	pos	87-51-4	193.097	2.89533	M+NH4	C10H9NO2	0	46.9	HMDB0000197;PW_C000128	-	-	map01100;map00380	Metabolism;Metabolism	Global and overview maps;Amino acid metabolism	Organoheterocyclic compounds	Indoles and derivatives	Indolyl carboxylic acids and derivatives	Metabolic pathways;Tryptophan metabolism	1.6505	1.5952	1.2122	0.00269	0.01839	4.163	4.575	4.467	4.323	4.031	4.725	3.703	3.748	3.961	3.682	3.763	2.83	4.381	0.2594	3.614	0.3969
pos_84	Mytilin A	metab_4866	yes	down	B(ii)	-	pos	73112-73-9	333.132	4.23528	M+H-2H2O, M+NH4, M+H, M+H-H2O	C13H20N2O8	0	63.2	HMDB0039002	-	-	-	-	-	Organic acids and derivatives	Carboxylic acids and derivatives	Amino acids, peptides, and analogues	-	1.6474	1.6121	0.8668	0.004189	0.02578	5.01	5.431	4.986	5.215	5.179	5.308	5.521	6.426	5.669	6.195	5.46	6.637	5.188	0.1713	5.985	0.5006
pos_218	Loliolide	metab_1303	yes	up	B(i)	-	pos	-	197.117	4.96935	M+H, M+Na, M+H-H2O	C11H16O3	69.5	0	HMDB0302428	-	-	-	-	-	Organoheterocyclic compounds	Benzofurans	Not Available	-	1.6472	1.5978	1.1263	8.06e-07	6.01e-05	5.506	5.503	5.353	5.546	5.525	5.532	4.789	5.007	4.768	4.819	4.834	5.054	5.494	0.07082	4.878	0.1209
neg_1969	Salidroside	metab_6156	yes	down	B(ii)	C06046	neg	10338-51-9	281.101	3.35848	M-H2O-H	C14H20O7	0	50	HMDB0257463;MJDBOTE0000899	-	-	map01100;map00350	Metabolism;Metabolism	Global and overview maps;Amino acid metabolism	Organic oxygen compounds	Organooxygen compounds	Carbohydrates and carbohydrate conjugates	Metabolic pathways;Tyrosine metabolism	1.6441	1.5648	0.8345	0.01283	0.06422	4.123	3.853	4.041	4.319	3.393	3.164	4.576	5.121	4.665	4.764	4.465	3.849	3.816	0.448	4.573	0.4199
neg_4016	20-Hydroxy-6Z,15Z-eicosadienoic acid	metab_8422	yes	down	B(ii)	-	neg	-	323.259	6.56572	M-H	C20H36O3	0	93.4	LMFA03000010;HMDB0245564	-	-	-	-	-	Lipids and lipid-like molecules	Fatty Acyls	Fatty acids and conjugates	-	1.642	1.6352	0.8777	3.6e-05	0.0009357	4.367	4.228	4.306	4.493	4.447	4.649	5.013	5.101	5.277	4.813	5.016	4.958	4.415	0.1489	5.03	0.154
neg_3744	Dibutyl succinate	metab_8121	yes	down	B(ii)	C19143	neg	141-03-7	505.3	7.05182	2M+FA-H	C12H22O4	0	57.4	HMDB0251173	-	-	-	-	-	Lipids and lipid-like molecules	Fatty Acyls	Fatty acid esters	-	1.64	1.6231	0.9086	0.00016	0.002711	6.337	6.568	6.369	6.344	6.158	6.646	6.957	7.134	6.72	7.122	7.027	7.328	6.404	0.1762	7.048	0.2039
pos_3616	Clomipramine	metab_2885	yes	down	B(i)	C06918	pos	303-49-1	332.188	5.90592	M+NH4	C19H23ClN2	52.8	0	PW_C009649;HMDB0015372	-	-	-	-	-	Organoheterocyclic compounds	Benzazepines	Dibenzazepines	-	1.6392	1.604	0.808	0.0276	0.1045	3.751	4.04	3.999	3.596	3.785	4.059	4.378	5.542	3.394	5.274	4.552	5.61	3.872	0.1886	4.792	0.8542
neg_2762	Lenticin	metab_7032	yes	up	B(ii)	C09213	neg	487-58-1	537.272	5.9589	2M+FA-H	C14H18N2O2	0	49.2	HMDB0061115	-	-	-	-	-	Organic acids and derivatives	Carboxylic acids and derivatives	Amino acids, peptides, and analogues	-	1.6385	1.5981	1.1361	0.0005235	0.006335	5.356	5.251	5.272	5.57	5.648	5.258	4.8	4.393	4.927	4.525	5.115	4.716	5.392	0.1737	4.746	0.2634
neg_5342	L-arogenate	metab_9879	yes	down	B(ii)	C00826	neg	53078-86-7	225.066	4.12792	M-H	C10H12NO5-	0	66.8	HMDB0304809;HMDB0304400	-	-	map01100;map00400;map01230	Metabolism;Metabolism;Metabolism	Global and overview maps;Amino acid metabolism;Global and overview maps	Organic acids and derivatives	Carboxylic acids and derivatives	Amino acids, peptides, and analogues	Metabolic pathways;Phenylalanine, tyrosine and tryptophan biosynthesis;Biosynthesis of amino acids	1.6366	1.5988	0.8733	0.0001307	0.002392	4.284	4.22	4.169	4.366	4.239	4.358	4.638	5.057	4.63	5.08	4.778	5.176	4.273	0.07823	4.893	0.2407
pos_1730	L-phenylalanyl-L-proline	metab_808	yes	down	B(i)	-	pos	7669-65-0	263.138	3.84357	M+H	C14H18N2O3	77.7	0	HMDB0011177	-	-	-	-	-	Organic acids and derivatives	Carboxylic acids and derivatives	Amino acids, peptides, and analogues	-	1.6319	1.5799	0.9037	3.52e-06	0.0001604	5.917	5.857	5.879	5.675	5.595	6.005	6.34	6.469	6.489	6.484	6.461	6.403	5.821	0.155	6.441	0.05841
pos_2071	(12E)-10-Hydroxytetradec-12-enoylcarnitine	metab_1183	yes	down	B(ii)	-	pos	-	386.289	6.10115	M+H	C21H39NO5	0	45.5	HMDB0241362	-	-	-	-	-	Lipids and lipid-like molecules	Fatty Acyls	Fatty acid esters	-	1.6316	1.5551	0.8627	0.0007325	0.006794	4.112	4.586	4.578	4.115	4.166	4.067	4.905	5.421	4.873	4.99	4.813	4.707	4.271	0.2432	4.951	0.2488
neg_4914	Chelidonic acid	metab_9408	yes	up	B(ii)	C08476	neg	99-32-1	427.013	5.24615	2M+Hac-H	C7H4O6	0	37	HMDB0249899	-	-	-	-	-	Organoheterocyclic compounds	Pyrans	Pyranones and derivatives	-	1.6263	1.573	1.1127	6.94e-06	0.0002997	5.536	5.623	5.45	5.671	5.723	5.599	5.178	4.968	4.923	4.924	5.221	4.984	5.6	0.09718	5.033	0.1318
pos_1762	Butyrylcarnitine	metab_843	yes	down	B(ii)	C02862	pos	25576-40-3	232.154	4.0626	M+H	C11H21NO4	0	38.1	HMDB0002013;LMFA07070054	-	-	-	-	-	Lipids and lipid-like molecules	Fatty Acyls	Fatty acid esters	-	1.6246	1.5571	0.8388	0.001543	0.01211	3.824	3.87	4.02	3.485	3.539	3.084	4.293	4.289	4.682	4.269	4.425	4.055	3.637	0.3389	4.336	0.2074
neg_3057	Carboprost methyl	metab_7359	yes	up	B(ii)	-	neg	-	381.265	6.40642	M-H	C22H38O5	0	40.5	HMDB0249645	-	-	-	-	-	Lipids and lipid-like molecules	Fatty Acyls	Eicosanoids	-	1.6235	1.5591	1.1667	0.008342	0.04756	4.904	4.969	4.227	5.313	5.25	5.064	4.155	4.681	3.89	3.875	4.22	4.665	4.955	0.3898	4.247	0.3573
neg_3116	RIOPROSTIL	metab_7424	yes	up	B(ii)	-	neg	-	707.549	6.55775	2M-H	C21H38O4	0	55.9	HMDB0257238	-	-	-	-	-	Lipids and lipid-like molecules	Fatty Acyls	Fatty alcohols	-	1.6229	1.5649	1.1299	0.004595	0.03118	6.105	6.248	6.197	5.788	5.478	6.256	5.652	4.873	5.307	5.564	5.595	4.937	6.012	0.314	5.321	0.344
pos_468	Hydroxyisonobilin	metab_4051	yes	down	B(ii)	-	pos	-	327.158	5.30305	M+H-2H2O, M+Na	C20H26O6	0	36.9	HMDB0034475	-	-	-	-	-	Lipids and lipid-like molecules	Prenol lipids	Terpene lactones	-	1.6179	1.6101	0.8349	0.0118	0.05599	4.181	4.489	4.315	3.648	3.699	4.151	5.433	4.787	4.813	5.007	5.366	3.916	4.08	0.3374	4.887	0.5476
pos_1122	Leucyl-Threonine	metab_137	yes	down	B(ii)	-	pos	-	197.128	2.69168	M+H-2H2O, M+ACN+H	C10H20N2O4	0	52.6	HMDB0028939	-	-	-	-	-	Organic acids and derivatives	Carboxylic acids and derivatives	Amino acids, peptides, and analogues	-	1.6162	1.5518	0.874	0.0002076	0.00271	4.407	4.56	4.543	4.475	4.622	4.438	5.001	5.397	4.787	5.258	5.014	5.493	4.508	0.08132	5.158	0.2693
pos_3940	Bufotenin	metab_3243	yes	down	B(ii)	C08299	pos	487-93-4	218.139	4.29262	2M+3H2O+2H	C12H16N2O	0	34.4	HMDB0041842	-	-	-	-	-	Organoheterocyclic compounds	Indoles and derivatives	Tryptamines and derivatives	-	1.6152	1.5935	0.7586	0.04193	0.1431	2.909	2.717	3.303	2.869	2.898	2.706	2.757	5.033	2.796	4.119	3.594	4.64	2.9	0.2166	3.823	0.9447
pos_423	3',5'-Dideoxythymidine	metab_3562	yes	down	B(ii)	-	pos	-	211.107	3.46953	M+H, M+Na	C10H14N2O3	0	36.1	HMDB0246113	-	-	-	-	-	Organoheterocyclic compounds	Diazines	Pyrimidines and pyrimidine derivatives	-	1.6145	1.5697	0.8719	5.55e-05	0.0009821	4.213	4.15	4.06	4.362	4.606	4.105	4.927	4.763	4.924	4.852	5.02	4.751	4.249	0.2038	4.873	0.1044
neg_2458	5,7-Dihydroxy-4H-1-benzopyran-4-one	metab_6695	yes	down	B(ii)	C09001	neg	31721-94-5	177.019	5.16615	M-H	C9H6O4	0	54.2	HMDB0032950	-	-	-	-	-	Organoheterocyclic compounds	Benzopyrans	1-benzopyrans	-	1.614	1.5952	0.8109	0.03368	0.1231	3.703	3.82	3.5	3.708	3.707	3.17	3.767	5.282	3.778	4.897	3.621	5.299	3.601	0.2353	4.441	0.802
pos_917	Mollugin	metab_4952	yes	down	B(ii)	-	pos	-	267.101	4.93813	M+H-H2O, M+H	C17H16O4	0	42.1	HMDB0254836	-	-	-	-	-	Organoheterocyclic compounds	Naphthopyrans	Not Available	-	1.612	1.5562	0.8885	6.84e-06	0.0002549	4.745	4.871	4.857	4.943	4.902	4.893	5.409	5.504	5.206	5.52	5.541	5.693	4.868	0.06736	5.479	0.1623
pos_4731	Hydroxyvalerylglycine	metab_4109	yes	down	B(ii)	-	pos	-	217.118	0.636783	M+ACN+H	C7H13NO4	0	37.6	HMDB0094717	-	-	-	-	-	Organic acids and derivatives	Carboxylic acids and derivatives	Amino acids, peptides, and analogues	-	1.6096	1.5757	0.8439	0.005344	0.03097	4.308	3.957	3.944	4.377	4.094	4.776	4.484	5.207	5.579	4.973	4.555	5.37	4.243	0.3161	5.028	0.4416
neg_5753	Beta-D-ribosylnicotinate	metab_10332	yes	down	B(ii)	C05841	neg	4013-06-03	254.067	2.93555	M-H	C11H13NO6	0	63.8	HMDB0006809;HMDB0304540	-	-	map01100;map00760	Metabolism;Metabolism	Global and overview maps;Metabolism of cofactors and vitamins	Organic oxygen compounds	Organooxygen compounds	Carbohydrates and carbohydrate conjugates	Metabolic pathways;Nicotinate and nicotinamide metabolism	1.6025	1.522	0.866	0.002378	0.01901	4.178	3.768	4.137	4.125	4.332	3.815	4.215	4.932	4.53	4.909	4.531	5.008	4.059	0.2205	4.687	0.3112
neg_5009	Leucodopachrome	metab_9513	yes	down	B(ii)	C05604	neg	18766-67-1	176.035	5.0357	M-H2O-H	C9H9NO4	0	64.2	PW_C002044;HMDB0004067	-	-	map01100;map00350	Metabolism;Metabolism	Global and overview maps;Amino acid metabolism	Organoheterocyclic compounds	Indoles and derivatives	Indolecarboxylic acids and derivatives	Metabolic pathways;Tyrosine metabolism	1.5994	1.5791	0.8035	0.01709	0.07815	3.057	3.152	2.741	3.485	3.514	3.212	3.417	4.559	3.416	4.235	3.493	4.73	3.194	0.2874	3.975	0.6058
neg_593	Lucidenic acid N	metab_10528	yes	down	B(ii)	-	neg	364622-33-3	459.272	5.47083	M-H, M+Na-2H	C27H40O6	0	59.2	HMDB0038352	-	-	-	-	-	Phenylpropanoids and polyketides	Flavonoids	O-methylated flavonoids	-	1.5993	1.5482	0.8731	0.02094	0.08886	5.123	4.96	5.265	5.024	5.303	4.501	6.058	5.525	6.259	5.738	6.257	4.723	5.029	0.2908	5.76	0.5859
neg_1722	3-Methylcrotonylglycine	metab_5884	yes	down	B(i)	C20828	neg	33008-07-0	156.066	2.25977	M-H	C7H11NO3	41.1	0	HMDB0000459	-	-	-	-	-	Organic acids and derivatives	Carboxylic acids and derivatives	Amino acids, peptides, and analogues	-	1.596	1.5487	0.9086	8.48e-07	7.82e-05	5.209	5.172	5.233	5.319	5.401	5.2	5.715	5.732	5.858	5.787	5.911	5.705	5.256	0.08703	5.785	0.08414
pos_1348	Ser Val	metab_386	yes	down	B(i)	-	pos	-	205.118	1.20752	M+H	C8H16N2O4	65	0	-	-	-	-	-	-	-	-	-	-	1.5916	1.5377	0.8575	0.008417	0.04374	4.884	4.707	5.325	3.906	4.066	4.183	5.327	5.234	5.388	5.162	5.364	5.099	4.512	0.5497	5.262	0.1167
pos_2239	14-(Hydroxymethyl)-5,9-dimethyltetracyclo[11.2.1.0~1,10~.0~4,9~]hexadecan-5-ol	metab_1368	yes	down	B(i)	-	pos	-	293.247	6.53822	M+H	C19H32O2	46.1	0	-	-	-	-	-	-	-	-	-	-	1.5907	1.4942	0.8407	0.03044	0.1123	4.872	4.713	5.039	4.493	4.647	2.868	5.213	5.67	5.252	5.123	5.152	5.263	4.438	0.7922	5.279	0.1994
pos_1471	Valylvaline	metab_522	yes	down	B(ii)	-	pos	3918-94-3	217.154	2.35748	M+H	C10H20N2O3	0	51.6	HMDB0029140	-	-	-	-	-	Organic acids and derivatives	Carboxylic acids and derivatives	Amino acids, peptides, and analogues	-	1.5901	1.5718	0.8636	0.007204	0.03901	4.834	4.513	4.189	5.02	5.302	4.248	5.526	5.283	5.732	5.349	5.732	4.927	4.685	0.443	5.425	0.3073
pos_4364	3,7,8,15-Scirpenetetrol	metab_3708	yes	down	B(ii)	-	pos	128534-67-8	362.159	2.52908	M+ACN+Na	C15H22O6	0	74.3	HMDB0037560	-	-	-	-	-	Lipids and lipid-like molecules	Prenol lipids	Sesquiterpenoids	-	1.5874	1.5369	0.8546	0.003772	0.02409	4.224	4.189	4.156	4.227	4.278	4.179	4.485	5.322	4.353	5.097	4.775	5.521	4.209	0.04354	4.925	0.4659
pos_4239	Dodecanoic acid	metab_5055	yes	down	B(ii)	C02679	pos	1908-11-8;143-07-7	245.149	2.91873	M+2Na-H	C12H24O2	0	51.8	HMDB0000638;PW_C000497;HMDB0303348;LMFA01010012;HMDB0303347;HMDB0002262	Lipids	Fatty acids	map01100;map00061	Metabolism;Metabolism	Global and overview maps;Lipid metabolism	Lipids and lipid-like molecules	Fatty Acyls	Fatty acids and conjugates	Metabolic pathways;Fatty acid biosynthesis	1.5849	1.5351	0.8245	0.005057	0.02984	3.437	3.402	3.368	3.44	3.491	3.391	3.655	4.488	3.571	4.538	3.916	4.728	3.421	0.04353	4.149	0.4969
neg_2564	Coumarinate	metab_6813	yes	down	B(ii)	C05838	neg	495-79-4	385.093	5.48683	2M+Hac-H	C9H7O3-	0	34.2	HMDB0304296;HMDB0041592	-	-	-	-	-	Phenylpropanoids and polyketides	Cinnamic acids and derivatives	Hydroxycinnamic acids and derivatives	-	1.5841	1.4936	0.8509	0.025	0.101	4.712	3.685	4.019	4.506	4.875	3.569	4.793	5.213	4.224	5.251	4.977	5.358	4.228	0.5482	4.969	0.4188
neg_6314	N-(3-(Dimethylamino)propyl)acrylamide	metab_10956	yes	down	B(ii)	-	neg	-	201.124	0.933483	M+FA-H	C8H16N2O	0	31.3	HMDB0246231	-	-	-	-	-	Organic acids and derivatives	Carboxylic acids and derivatives	Acrylic acids and derivatives	-	1.5837	1.5818	0.8517	0.008837	0.04982	4.238	4.417	4.329	3.916	3.494	4.319	5.053	4.723	4.849	4.989	5.307	4.097	4.119	0.3518	4.836	0.4125
pos_4078	2-Hydroxypropyl methacrylamide	metab_3395	yes	down	B(ii)	-	pos	-	185.128	3.59903	M+ACN+H	C7H13NO2	0	33.3	HMDB0245163;HMDB0254991	-	-	-	-	-	Organic acids and derivatives	Carboxylic acids and derivatives	Carboxylic acid derivatives	-	1.5814	1.5251	0.8373	0.0004785	0.004908	3.442	3.396	3.415	3.243	3.12	3.233	3.656	4.277	3.662	3.969	3.856	4.285	3.308	0.1283	3.951	0.2821
pos_3756	2-Methoxy-5-Methylaniline	metab_3039	yes	up	B(i)	C19216	pos	-	170.117	5.30305	M+CH3OH+H	C8H11NO	34.8	0	HMDB0245200	-	-	-	-	-	Benzenoids	Phenol ethers	Aminophenyl ethers	-	1.5801	1.5562	1.1852	0.001875	0.0141	4.813	4.602	4.547	4.645	4.787	4.209	4	3.959	4.001	4.088	4.088	3.155	4.601	0.2181	3.882	0.3597
pos_4088	4-Formyl-3-(formylmethyl)-4-hexenoic acid	metab_3406	yes	down	B(ii)	-	pos	-	202.107	3.5453	M+NH4	C9H12O4	0	39.7	LMFA01030984;HMDB0039650	-	-	-	-	-	Lipids and lipid-like molecules	Fatty Acyls	Fatty acids and conjugates	-	1.58	1.5704	0.759	0.03913	0.1364	2.854	2.72	2.687	2.758	3.169	2.71	2.76	4.461	3.13	4.407	2.802	4.699	2.816	0.1825	3.71	0.9046
neg_72	Vanillyl mandelic acid	metab_11720	yes	down	B(ii)	-	neg	-	287.093	4.986	M-H, M+FA-H, M+Na-2H	C16H16O5	0	41	HMDB0259761;HMDB0304531	-	-	-	-	-	Phenylpropanoids and polyketides	Stilbenes	Not Available	-	1.5797	1.5407	0.8886	0.004214	0.02928	5.363	5.236	5.055	5.407	5.538	5.177	5.621	6.345	5.613	6.072	5.602	6.506	5.296	0.174	5.96	0.4057
neg_2543	Naphthoxylactic acid	metab_6790	yes	up	B(ii)	-	neg	-	509.146	5.41418	2M+FA-H	C13H12O4	0	39.1	HMDB0255452	-	-	-	-	-	Benzenoids	Naphthalenes	Not Available	-	1.5769	1.5175	1.1445	0.00532	0.03461	5.225	5.282	5.201	5.192	5.28	5.135	5.037	4.058	4.535	4.051	5.089	4.592	5.219	0.05634	4.56	0.4518
pos_3805	Valyltryptophan	metab_3094	yes	up	B(ii)	-	pos	24587-37-9	286.154	5.09537	M+H-H2O	C16H21N3O3	0	73.3	HMDB0029138	-	-	-	-	-	Organic acids and derivatives	Carboxylic acids and derivatives	Amino acids, peptides, and analogues	-	1.5758	1.4982	1.186	0.009222	0.04686	4.701	5.061	4.944	4.457	3.728	5.117	4.133	3.843	3.719	3.777	4.202	3.945	4.668	0.5219	3.936	0.1953
neg_1755	L-Leucyl-L-Alanine	metab_5920	yes	down	B(i)	-	neg	7298-84-2	201.124	2.5078	M-H	C9H18N2O3	38.7	0	HMDB0304783;HMDB0028922	-	-	-	-	-	Organic acids and derivatives	Carboxylic acids and derivatives	Amino acids, peptides, and analogues	-	1.5672	1.524	0.8926	0.0001855	0.003026	4.694	4.731	4.951	4.505	4.558	4.873	5.167	5.341	5.594	5.268	5.123	5.227	4.719	0.1735	5.287	0.1687
pos_4030	Indole-3-Acetyl-L-Alanine	metab_3344	yes	up	B(i)	-	pos	-	288.133	3.81945	M+ACN+H	C13H14N2O3	86.3	0	-	-	-	-	-	-	-	-	-	-	1.5663	1.4969	1.2281	0.02232	0.08987	4.473	4.775	4.687	3.922	3.184	4.741	3.871	3.299	3.175	3.233	4.016	3.401	4.297	0.6307	3.499	0.3555
neg_5514	Hexanoyllysine	metab_10069	yes	down	B(ii)	-	neg	-	243.171	3.59472	M-H	C12H24N2O3	0	33.4	HMDB0253149	-	-	-	-	-	Organic acids and derivatives	Carboxylic acids and derivatives	Amino acids, peptides, and analogues	-	1.5662	1.5182	0.8931	0.000497	0.006095	5.069	4.982	5.163	4.578	4.502	4.741	5.41	5.451	5.506	5.404	5.437	5.298	4.839	0.2718	5.418	0.06919
pos_4079	Leu Leu	metab_3396	yes	down	B(i)	-	pos	-	245.185	3.59132	M+H	C12H24N2O3	68.3	0	-	-	-	-	-	-	-	-	-	-	1.5609	1.5055	0.8938	0.0002874	0.003397	5.3	5.286	5.476	4.85	4.85	5.001	5.758	5.738	5.792	5.717	5.817	5.595	5.127	0.2633	5.736	0.07791
pos_3671	Sphinganine 1-phosphate	metab_2946	yes	down	B(ii)	C01120	pos	19794-97-9	420.227	5.69393	M+K	C18H40NO5P	0	50.4	HMDB0001383;PW_C001070;HMDB0242462	-	-	map00600;map01100;map04080	Metabolism;Metabolism;Environmental Information Processing	Lipid metabolism;Global and overview maps;Signaling molecules and interaction	Lipids and lipid-like molecules	Sphingolipids	Phosphosphingolipids	Sphingolipid metabolism;Metabolic pathways;Neuroactive ligand-receptor interaction	1.56	1.508	0.8865	0.001674	0.01295	5.166	5.497	5.448	4.959	5.022	4.978	5.678	5.913	5.395	6.011	5.787	6.262	5.178	0.2398	5.841	0.2965
pos_3822	2-(Hydroxymethyl)benzoic acid	metab_3113	yes	down	B(ii)	C10804	pos	612-20-4	135.044	4.99825	M+H-H2O	C8H8O3	0	47.8	HMDB0032594	-	-	-	-	-	Benzenoids	Benzene and substituted derivatives	Benzoic acids and derivatives	-	1.558	1.5159	0.825	0.004473	0.02706	3.393	3.47	3.469	3.236	3.107	3.329	3.785	4.226	3.358	4.336	3.903	4.636	3.334	0.1425	4.041	0.4529
neg_18	5-Hydroxy-6-methoxy-1h-indole-2-carboxylic acid	metab_5969	yes	down	B(ii)	-	neg	-	206.045	3.54118	M-H, 2M-H, M+Cl, M+Na-2H	C10H9NO4	0	54.8	HMDB0246803	-	-	-	-	-	Organoheterocyclic compounds	Indoles and derivatives	Indolecarboxylic acids and derivatives	-	1.5577	1.5077	0.9189	0.0004834	0.006013	6.459	6.583	6.639	6.357	6.428	6.309	6.771	7.263	6.989	7.066	6.759	7.346	6.462	0.1276	7.032	0.2439
pos_1656	Val Val Val	metab_726	yes	down	B(i)	-	pos	-	316.222	3.38553	M+H	C15H29N3O4	69.1	0	-	-	-	-	-	-	-	-	-	-	1.5475	1.4849	0.8695	0.0003813	0.0042	4.021	3.806	4.043	4.099	4.011	4.375	4.612	4.892	4.264	4.772	4.75	4.717	4.059	0.1841	4.668	0.2174
pos_2323	Eicosadienoic acid	metab_1460	yes	down	B(ii)	C16525	pos	5598-38-9	326.304	6.7414	M+NH4	C20H36O2	0	70.3	HMDB0005060	Lipids	Fatty acids	map01040	Metabolism	Lipid metabolism	Lipids and lipid-like molecules	Fatty Acyls	Fatty acids and conjugates	Biosynthesis of unsaturated fatty acids	1.5469	1.4973	0.8972	2.88e-05	0.0006253	5.144	5.252	5.018	4.933	4.946	5.095	5.543	5.714	5.501	5.707	5.509	5.889	5.064	0.1231	5.644	0.1534
pos_1920	Glycerol 1-(5-hydroxydodecanoate)	metab_1017	yes	up	B(ii)	-	pos	26446-32-2	332.242	5.42978	M+ACN+H	C15H30O5	0	30.3	HMDB0040168	-	-	-	-	-	Lipids and lipid-like molecules	Fatty Acyls	Fatty alcohols	-	1.5423	1.5318	1.2301	0.02407	0.09415	4.843	3.902	3.398	5.037	5.265	3.925	3.472	3.635	3.511	3.569	3.513	3.737	4.395	0.7518	3.573	0.0986
pos_4087	Arabinogalactose	metab_3405	yes	up	B(ii)	C07285	pos	-	345.141	3.5453	M+CH3OH+H	C11H20O10	0	53.5	HMDB0302563	-	-	-	-	-	Organic oxygen compounds	Organooxygen compounds	Carbohydrates and carbohydrate conjugates	-	1.5399	1.4973	1.1322	0.0002888	0.003404	5.275	5.116	5.204	5.361	5.565	4.973	4.728	4.409	4.843	4.611	4.798	4.426	5.249	0.2043	4.636	0.1865
neg_2180	Ketoprofen	metab_6390	yes	up	B(ii)	C01716	neg	22071-15-4	299.093	4.24778	M+FA-H	C16H14O3	0	73.5	PW_C009442;HMDB0015144	-	-	-	-	-	Benzenoids	Benzene and substituted derivatives	Benzophenones	-	1.5388	1.4908	1.1459	0.001954	0.01665	4.686	4.562	4.382	4.885	4.962	4.556	4.343	4.04	3.783	3.737	4.375	4.187	4.672	0.2187	4.077	0.2739
pos_3647	Tryptophyl-Tryptophan	metab_2919	yes	up	B(ii)	-	pos	-	373.165	5.80573	M+H-H2O	C22H22N4O3	0	43.4	HMDB0029094	-	-	-	-	-	Organic acids and derivatives	Carboxylic acids and derivatives	Amino acids, peptides, and analogues	-	1.5385	1.472	1.1468	0.003245	0.02139	5.229	5.442	5.271	4.924	4.825	5.297	4.906	4.306	4.182	4.241	4.975	4.409	5.164	0.2381	4.503	0.3475
pos_978	Asparaginyl-Proline	metab_5019	yes	down	B(ii)	-	pos	-	230.113	0.8948	M+H, M+Na	C9H15N3O4	0	75.2	HMDB0028739	-	-	-	-	-	Organic acids and derivatives	Carboxylic acids and derivatives	Amino acids, peptides, and analogues	-	1.5373	1.5072	0.8794	0.0001872	0.002555	4.534	4.401	4.334	4.213	4.185	4.729	4.922	4.936	5.315	4.918	4.953	4.971	4.399	0.2058	5.002	0.1543
pos_1675	Methylphenobarbital	metab_747	yes	down	B(ii)	C07829	pos	115-38-8	247.107	3.50087	M+H	C13H14N2O3	0	44.6	HMDB0014987	-	-	-	-	-	Organoheterocyclic compounds	Diazines	Pyrimidines and pyrimidine derivatives	-	1.5369	1.4748	0.8684	0.0007773	0.007091	4.138	3.937	3.814	4.088	4.361	3.958	4.503	4.868	4.348	4.775	4.494	4.996	4.05	0.1914	4.664	0.2524
neg_2812	Hydroxypelenolide	metab_7088	yes	down	B(ii)	-	neg	17909-94-3	287.141	6.0314	M+Cl	C15H24O3	0	50.6	HMDB0036663	-	-	-	-	-	Lipids and lipid-like molecules	Prenol lipids	Terpene lactones	-	1.5284	1.5468	0.8775	0.0003807	0.005028	3.948	4.241	3.852	4.136	4.145	4.436	4.836	4.597	4.509	4.719	4.962	4.59	4.126	0.2079	4.702	0.1712
pos_1574	Leu Val	metab_636	yes	down	B(i)	-	pos	-	231.17	2.93178	M+H	C11H22N2O3	32.6	0	-	-	-	-	-	-	-	-	-	-	1.5256	1.4707	0.9108	1.98e-05	0.0005027	5.726	5.699	5.814	5.422	5.447	5.635	6.091	6.224	6.321	6.14	6.12	6.151	5.624	0.1579	6.175	0.08448
neg_3989	7alpha,12alpha-Dihydroxycholest-4-en-3-one	metab_8390	yes	down	B(ii)	C17339	neg	-	461.328	6.60558	M+FA-H	C27H44O3	0	70.8	LMST04030114;HMDB0247407	-	-	map01100;map00120	Metabolism;Metabolism	Global and overview maps;Lipid metabolism	Lipids and lipid-like molecules	Steroids and steroid derivatives	Cholestane steroids	Metabolic pathways;Primary bile acid biosynthesis	1.5251	1.443	0.8831	0.01249	0.06319	5.004	4.639	4.799	4.7	5.369	4.354	5.159	5.663	4.927	5.55	5.39	6.001	4.811	0.3465	5.448	0.3796
neg_4630	Xanthomicrol	metab_9098	yes	up	B(ii)	C14476	neg	16545-23-6	325.07	5.8629	M-H2O-H	C18H16O7	0	33.5	HMDB0037600;LMPK12111447	-	-	-	-	-	Phenylpropanoids and polyketides	Flavonoids	O-methylated flavonoids	-	1.5223	1.4828	1.1033	2.44e-05	0.0007039	5.538	5.372	5.25	5.594	5.635	5.348	4.991	4.987	4.847	4.863	4.957	5.023	5.456	0.1541	4.945	0.07282
pos_4043	Phenylalanylthreonine	metab_3358	yes	down	B(ii)	-	pos	51352-44-4	231.112	3.75232	M+H-2H2O	C13H18N2O4	0	43.9	HMDB0029005	-	-	-	-	-	Organic acids and derivatives	Carboxylic acids and derivatives	Amino acids, peptides, and analogues	-	1.5211	1.4773	0.8914	1.17e-05	0.0003475	4.578	4.605	4.702	4.47	4.311	4.562	4.995	5.064	5.158	4.973	5.106	5.248	4.538	0.1339	5.091	0.1032
pos_3797	Sakuranin	metab_3084	yes	down	B(ii)	C17391	pos	529-39-5	471.128	5.1131	M+Na	C22H24O10	0	50.5	LMPK12140564;HMDB0302696	-	-	-	-	-	Phenylpropanoids and polyketides	Flavonoids	Flavonoid glycosides	-	1.519	1.5063	0.8126	0.03248	0.1175	3.568	3.532	3.499	3.571	3.622	3.522	3.573	4.591	3.612	5.144	3.867	5.442	3.552	0.04353	4.371	0.8075
pos_4666	4-Guanidinobutanoic Acid	metab_4036	yes	down	B(i)	C01035	pos	463-00-3;500-65-2	146.092	0.8948	M+H	C5H11N3O2	60.3	0	HMDB0031842;HMDB0003464;MJDBOTE0001114	-	-	map01100;map00330	Metabolism;Metabolism	Global and overview maps;Amino acid metabolism	Phenylpropanoids and polyketides	Stilbenes	Not Available	Metabolic pathways;Arginine and proline metabolism	1.5164	1.4988	0.8779	0.002643	0.01817	4.577	4.226	4.214	4.744	5.058	4.5	5.279	5.118	5.447	4.998	5.385	4.888	4.553	0.3215	5.186	0.2213
pos_1426	Castanospermine	metab_472	yes	down	B(i)	C02256	pos	79831-76-8	190.107	1.88323	M+H	C8H15NO4	81.6	0	HMDB0249700	-	-	-	-	-	Organoheterocyclic compounds	Indolizidines	Not Available	-	1.513	1.4594	0.8604	0.001816	0.01384	3.741	3.785	3.764	3.867	3.924	4.031	4.061	4.757	4.147	4.746	4.303	4.849	3.852	0.1115	4.477	0.3469
neg_5755	Valylleucine	metab_10334	yes	down	B(ii)	-	neg	3989-97-7	229.155	2.92352	M-H	C11H22N2O3	0	50.6	HMDB0029131	-	-	-	-	-	Organic acids and derivatives	Carboxylic acids and derivatives	Amino acids, peptides, and analogues	-	1.513	1.4779	0.9108	0.0001043	0.002046	5.512	5.493	5.524	5.167	5.124	5.408	5.824	5.983	6.056	5.819	5.791	5.913	5.372	0.1799	5.898	0.1055
neg_2588	6-Hydroxy-5,7-dimethyl-2-methylamino-4-(3-pyridylmethyl)benzothiazole	metab_6839	yes	down	B(ii)	C11593	neg	-	643.22	5.54282	2M+FA-H	C16H17N3OS	0	36.6	HMDB0251659	-	-	-	-	-	Organoheterocyclic compounds	Benzothiazoles	Not Available	-	1.5129	1.498	0.9135	0.0004816	0.006013	5.904	5.986	5.53	6.008	6.106	6.003	6.315	6.654	6.328	6.466	6.393	6.749	5.923	0.2031	6.484	0.1792
neg_5646	N-(2-Furoyl)glycine	metab_10213	yes	up	B(i)	-	neg	5657-19-2	168.029	3.1497	M-H	C7H7NO4	55.7	0	HMDB0000439	-	-	-	-	-	Organic acids and derivatives	Carboxylic acids and derivatives	Amino acids, peptides, and analogues	-	1.5099	1.494	1.146	0.001275	0.01231	4.667	4.434	4.456	4.759	4.976	4.357	4.173	4.038	3.61	4.01	4.257	4.039	4.608	0.2359	4.021	0.223
neg_2041	L-Prolinamide, 5-oxo-L-prolyl-1-methyl-L-histidyl-	metab_6238	yes	down	B(ii)	-	neg	-	411.157	3.67475	M+Cl	C17H24N6O4	0	46.7	HMDB0243934	-	-	-	-	-	Organic acids and derivatives	Carboxylic acids and derivatives	Amino acids, peptides, and analogues	-	1.5039	1.3945	0.8592	0.03705	0.1307	4.679	4.463	4.194	4.106	4.818	3.087	5.001	4.953	4.294	4.853	5.202	5.191	4.224	0.6201	4.916	0.334
pos_4671	Cycluron	metab_4042	yes	down	B(i)	C19109	pos	2163-69-1	216.206	0.88695	M+NH4	C11H22N2O	65.2	0	-	-	-	-	-	-	-	-	-	-	1.5012	1.4386	0.8999	0.000119	0.001761	4.927	4.869	4.801	5.069	5.162	4.733	5.254	5.426	5.573	5.696	5.426	5.475	4.927	0.1624	5.475	0.1496
neg_1694	3,5-dihydroxy-4-(sulfooxy)benzoic acid	metab_5852	yes	down	B(ii)	-	neg	-	230.96	1.87737	M-H2O-H	C7H6O8S	0	42.4	HMDB0126639	-	-	-	-	-	Benzenoids	Benzene and substituted derivatives	Benzoic acids and derivatives	-	1.5004	1.4287	0.8869	0.001344	0.01282	4.056	4.284	4.499	4.214	4.281	3.98	4.465	4.881	5.016	4.861	4.457	4.862	4.219	0.1846	4.757	0.2363
pos_4601	Calystegine B2	metab_3967	yes	down	B(ii)	C10851	pos	127414-85-1	217.118	1.09797	M+ACN+H	C7H13NO4	0	51.5	HMDB0038594	-	-	-	-	-	Alkaloids and derivatives	Tropane alkaloids	Not Available	-	1.4987	1.4549	0.9114	7.17e-06	0.0002597	5.535	5.257	5.372	5.363	5.334	5.544	5.865	5.904	6.113	5.902	5.945	5.828	5.401	0.1148	5.926	0.09966
pos_1414	Indoleacetaldehyde	metab_459	yes	down	B(i)	C00637	pos	2591-98-2	160.075	1.73505	M+H	C10H9NO	31.1	0	PW_C000926;HMDB0001190	-	-	map01100;map00380	Metabolism;Metabolism	Global and overview maps;Amino acid metabolism	Organoheterocyclic compounds	Indoles and derivatives	Indoles	Metabolic pathways;Tryptophan metabolism	1.4959	1.4517	0.9022	1.2e-05	0.0003527	4.895	5.061	4.92	4.762	4.744	4.844	5.487	5.383	5.26	5.336	5.574	5.358	4.871	0.1164	5.399	0.113
pos_694	PC(16:0/0:0)	metab_4705	yes	down	B(i)	C04230	pos	17364-16-8	496.338	6.66338	M+H, M+Na	C24H50NO7P	88.9	0	LMGP01050018;HMDB0010382	Lipids	Phospholipids	map00564;map05231	Metabolism;Human Diseases	Lipid metabolism;Cancer: overview	Lipids and lipid-like molecules	Glycerophospholipids	Glycerophosphocholines	Glycerophospholipid metabolism;Choline metabolism in cancer	1.4943	1.4615	0.8841	0.03604	0.1273	6.03	5.848	5.802	6.248	6.262	5.819	6.247	8.086	6.387	6.655	6.059	7.292	6.001	0.2127	6.788	0.767
pos_4636	ALA-ILE	metab_4004	yes	down	B(i)	-	pos	29727-65-9	203.138	0.933883	M+H	C9H18N2O3	67.3	0	HMDB0028690	-	-	-	-	-	Organic acids and derivatives	Carboxylic acids and derivatives	Amino acids, peptides, and analogues	-	1.4924	1.4808	0.8968	0.0009825	0.00856	5.119	5.289	5.163	5.088	4.916	5.307	5.868	5.583	5.682	5.811	6.16	5.331	5.147	0.1439	5.739	0.2805
pos_3760	2,3-dinor-8-iso-PGF2a	metab_3044	yes	down	B(i)	-	pos	-	309.205	5.28148	M+H-H2O	C18H30O5	41.1	0	-	-	-	-	-	-	-	-	-	-	1.491	1.4278	0.8956	3.97e-05	0.0007511	4.462	4.499	4.584	4.58	4.7	4.455	4.815	5.176	5.152	5.108	4.957	5.254	4.547	0.09381	5.077	0.1618
neg_80	Enterodiol	metab_11808	yes	down	B(i)	C18166	neg	80226-00-2	301.145	5.8949	M-H, M+Cl, M+FA-H	C18H22O4	51.9	0	HMDB0005056	-	-	-	-	-	Lignans, neolignans and related compounds	Dibenzylbutane lignans	Dibenzylbutanediol lignans	-	1.4903	1.4238	0.8963	0.008467	0.04805	5.236	4.938	4.93	5.428	5.758	4.663	5.65	5.983	5.872	5.627	5.459	5.947	5.159	0.3961	5.756	0.2085
neg_4702	Homocapsaicin	metab_9178	yes	up	B(ii)	C20215	neg	58493-48-4	364.213	5.71892	M+FA-H	C19H29NO3	0	35.8	HMDB0036329	-	-	-	-	-	Benzenoids	Phenols	Methoxyphenols	-	1.4897	1.4392	1.1394	0.003923	0.02786	4.747	4.611	3.972	4.922	4.994	4.762	4.002	4.149	4.101	4.086	4.034	4.213	4.668	0.3671	4.097	0.07652
neg_4695	7-Acetyllycopsamine	metab_9169	yes	up	B(ii)	C16751	neg	-	340.177	5.73488	M-H	C17H27NO6	0	55	HMDB0302356	-	-	-	-	-	Alkaloids and derivatives	Not Available	Not Available	-	1.4877	1.478	1.1598	0.01801	0.08056	4.871	4.571	3.998	5.131	5.288	4.749	4.345	3.805	4.44	3.742	4.465	3.869	4.768	0.4572	4.111	0.3397
neg_2975	SM(d18:1/12:0)	metab_7268	yes	down	B(ii)	C00550	neg	-	645.496	6.24722	M-H	C35H71N2O6P	0	31.5	LMSP03010002;HMDB0012096	Lipids	Phospholipids	map00600;map01100;map04071;map04217	Metabolism;Metabolism;Environmental Information Processing;Cellular Processes	Lipid metabolism;Global and overview maps;Signal transduction;Cell growth and death	Lipids and lipid-like molecules	Sphingolipids	Phosphosphingolipids	Sphingolipid metabolism;Metabolic pathways;Sphingolipid signaling pathway;Necroptosis	1.4868	1.4981	0.8652	0.02537	0.1018	4.752	4.749	3.88	4.891	5.032	5.041	4.929	5.945	5.147	5.645	4.932	6.161	4.724	0.4329	5.46	0.5328
neg_2504	Gibberellin A7	metab_6747	yes	down	B(ii)	C11867	neg	510-75-8	375.145	5.31815	M+FA-H	C19H22O5	0	44.3	LMPR0104170024;HMDB0303475	-	-	-	-	-	Lipids and lipid-like molecules	Prenol lipids	Diterpenoids	-	1.4854	1.4995	0.8855	0.0003976	0.00521	4.036	4.408	4.232	4.32	4.067	4.647	4.877	4.605	4.956	4.933	4.805	4.86	4.285	0.2281	4.839	0.1266
neg_5680	2-Octenedioic acid	metab_10251	yes	up	B(ii)	-	neg	5698-50-0	217.071	3.0788	M+FA-H	C8H12O4	0	34.8	LMFA01170085;HMDB0000341	-	-	-	-	-	Lipids and lipid-like molecules	Fatty Acyls	Fatty acids and conjugates	-	1.485	1.4623	1.1153	0.0004316	0.005537	5.207	5.085	5.122	5.351	5.419	5.044	4.712	4.467	4.859	4.586	4.94	4.437	5.205	0.1513	4.667	0.2063
neg_5189	Methyl 1-methylpiperidine-3-carboxylate	metab_9711	yes	down	B(ii)	-	neg	-	202.108	4.54745	M+FA-H	C8H15NO2	0	45.9	HMDB0254560	-	-	-	-	-	Organoheterocyclic compounds	Piperidines	Piperidinecarboxylic acids and derivatives	-	1.4815	1.4891	0.8409	0.01967	0.08553	3.793	4.1	4.176	3.405	2.723	4.031	4.376	4.364	4.835	4.42	4.46	3.98	3.705	0.556	4.406	0.2726
neg_586	Nanaomycin	metab_10450	yes	down	B(i)	-	neg	-	301.072	5.40618	M-H, M+Na-2H	C16H14O6	44.9	0	-	-	-	-	-	-	-	-	-	-	1.4811	1.4553	0.8912	0.0139	0.06772	5.266	5.209	5.11	5.432	5.49	5.277	5.426	6.436	5.569	6.173	5.483	6.578	5.297	0.1411	5.944	0.5135
neg_4874	2-Oxoarginine	metab_9365	yes	up	B(ii)	C03771	neg	3715-10-04	391.162	5.35018	2M+FA-H	C6H11N3O3	0	48	HMDB0004225;PW_C002094	-	-	map01100;map00470;map00330	Metabolism;Metabolism;Metabolism	Global and overview maps;Metabolism of other amino acids;Amino acid metabolism	Organic acids and derivatives	Keto acids and derivatives	Short-chain keto acids and derivatives	Metabolic pathways;D-Amino acid metabolism;Arginine and proline metabolism	1.4798	1.5579	1.18	0.02622	0.1042	5.106	5.131	5.515	3.922	3.946	4.506	3.878	4.025	3.977	3.962	3.909	4.088	4.688	0.6673	3.973	0.07652
pos_4090	8-Methoxykynurenate	metab_3409	yes	down	B(ii)	C05830	pos	2929-14-8	261.086	3.53748	M+ACN+H	C11H9NO4	0	39.1	HMDB0060426	-	-	map00380	Metabolism	Amino acid metabolism	Organoheterocyclic compounds	Quinolines and derivatives	Quinoline carboxylic acids	Tryptophan metabolism	1.4778	1.4284	0.8729	0.002689	0.01839	4.208	4.139	4.082	4.32	4.488	4.059	4.56	5.107	5.059	4.744	4.326	5.182	4.216	0.1634	4.83	0.3425
pos_946	Beta-D-Xylopyranosyl-(1->5)-alpha-L-arabinofuranosyl-(1->5)-L-arabinose	metab_4984	yes	down	B(ii)	-	pos	79403-08-0	437.125	0.621133	M+Na, M+K	C15H26O13	0	64.3	HMDB0038860	-	-	-	-	-	Organic oxygen compounds	Organooxygen compounds	Carbohydrates and carbohydrate conjugates	-	1.4777	1.4078	0.8711	0.02243	0.09004	4.99	4.26	4.764	4.849	5.247	4.35	5.292	5.953	4.618	5.705	5.19	5.912	4.743	0.378	5.445	0.513
neg_505	Alanylleucine	metab_9558	yes	down	B(ii)	-	neg	3303-34-2	201.124	1.69335	M-H, M+Cl	C9H18N2O3	0	39.5	HMDB0251509;HMDB0028691	-	-	-	-	-	Organic acids and derivatives	Carboxylic acids and derivatives	Amino acids, peptides, and analogues	-	1.4774	1.4366	0.8982	0.0004857	0.006013	4.531	4.424	4.303	4.65	4.918	4.433	4.956	5.157	4.996	4.998	4.983	5.259	4.543	0.2172	5.058	0.1215
neg_2394	Acetylpterosin C	metab_6624	yes	down	B(ii)	-	neg	-	257.118	4.94648	M-H2O-H	C16H20O4	0	35.2	HMDB0030764	-	-	-	-	-	Benzenoids	Indanes	Indanones	-	1.4771	1.4432	0.9102	5.45e-06	0.0002531	4.742	4.846	4.756	4.858	4.865	4.874	5.152	5.347	5.173	5.319	5.327	5.475	4.823	0.05869	5.299	0.1198
pos_3600	Polysorbate 80	metab_5078	yes	down	B(ii)	C11625	pos	9005-64-5;9005-65-6	564.373	5.9294	M+ACN+H	C26H50O10	0	54	HMDB0037182;HMDB0303581	-	-	-	-	-	Lipids and lipid-like molecules	Fatty Acyls	Fatty acid esters	-	1.4766	1.4585	0.8664	0.02295	0.09135	4.957	4.921	5.471	4.185	4.282	4.427	4.921	5.67	5.546	5.708	4.848	5.906	4.707	0.4947	5.433	0.441
pos_1320	Arenobufagin	metab_357	yes	down	B(ii)	C20035	pos	464-74-4	455.186	1.02767	M+K	C24H32O6	0	63.7	HMDB0248571	-	-	-	-	-	Lipids and lipid-like molecules	Steroids and steroid derivatives	Steroid lactones	-	1.4739	1.4568	0.8496	0.02797	0.1053	3.619	4.371	3.716	4.934	4.858	4.776	4.565	5.434	5.151	5.577	4.645	5.554	4.379	0.5852	5.154	0.4523
pos_4420	5-[(2R)-2-Aminopropyl]-2-hydroxybenzoic acid	metab_3767	yes	down	B(ii)	-	pos	-	160.075	1.99985	M+H-2H2O	C10H13NO3	0	31.8	HMDB0257825	-	-	-	-	-	Benzenoids	Benzene and substituted derivatives	Phenethylamines	-	1.4732	1.4207	0.8963	5.39e-07	4.75e-05	4.217	4.301	4.193	4.188	4.306	4.252	4.722	4.765	4.62	4.681	4.896	4.717	4.243	0.05212	4.734	0.09336
pos_3831	Prolyl-Tryptophan	metab_3123	yes	up	B(ii)	-	pos	-	284.139	4.93813	M+H-H2O	C16H19N3O3	0	70.1	HMDB0029028	-	-	-	-	-	Organic acids and derivatives	Carboxylic acids and derivatives	Amino acids, peptides, and analogues	-	1.4717	1.3761	1.2016	0.0256	0.09867	3.996	4.591	4.228	4.318	3.146	4.651	3.822	3.261	3.137	3.196	3.97	3.363	4.155	0.5497	3.458	0.3505
pos_977	Nalpha-Acetyl-L-arginine	metab_5018	yes	down	B(i)	-	pos	-	217.129	0.8948	M+H-H2O, M+H	C8H16N4O3	68.5	0	-	-	-	-	-	-	-	-	-	-	1.4697	1.4464	0.8686	0.01659	0.07164	4.887	5.099	5.33	4.07	3.956	4.504	5.395	5.29	5.728	5.217	5.33	5.096	4.641	0.5585	5.343	0.2147
pos_4412	6-hydroxymethyl-7,8-dihydropterin	metab_3760	yes	down	B(ii)	C01300	pos	-	178.072	2.1626	M+H-H2O	C7H9N5O2	0	87.2	HMDB0304227	-	-	map01100;map00790;map01240	Metabolism;Metabolism;Metabolism	Global and overview maps;Metabolism of cofactors and vitamins;Global and overview maps	Organoheterocyclic compounds	Pteridines and derivatives	Pterins and derivatives	Metabolic pathways;Folate biosynthesis;Biosynthesis of cofactors	1.4693	1.434	0.8817	0.000271	0.003262	4.071	4.426	4.029	3.921	4.129	4.371	4.595	4.761	4.954	4.561	4.624	4.799	4.158	0.1993	4.716	0.1503
neg_5270	Tryptophyl-Arginine	metab_9801	yes	up	B(ii)	-	neg	-	395.161	4.32877	M+Cl	C17H24N6O3	0	49.5	HMDB0029077	-	-	-	-	-	Organic acids and derivatives	Carboxylic acids and derivatives	Amino acids, peptides, and analogues	-	1.4669	1.396	1.1553	0.014	0.06811	4.556	4.938	4.703	4.294	3.628	4.523	4.132	3.707	4.044	3.644	3.76	3.771	4.44	0.4512	3.843	0.1973
neg_2287	4-Hydroxy-4-(3-pyridyl)-butanoic acid	metab_6506	yes	down	B(ii)	C19579	neg	15569-97-8	361.141	4.56198	2M-H	C9H11NO3	0	53.8	HMDB0001119	-	-	map05204;map00980	Human Diseases;Metabolism	Cancer: overview;Xenobiotics biodegradation and metabolism	Organoheterocyclic compounds	Pyridines and derivatives	Not Available	Chemical carcinogenesis - DNA adducts;Metabolism of xenobiotics by cytochrome P450	1.4658	1.4422	0.8911	0.00157	0.01428	4.471	4.512	4.19	4.681	4.656	4.502	4.734	5.218	4.859	5.14	4.924	5.436	4.502	0.1757	5.052	0.2598
neg_3546	Methyl phaeophorbide b	metab_7901	yes	down	B(ii)	-	neg	-	309.127	7.73837	M-2H	C36H36N4O6	0	32.7	HMDB0302162	-	-	-	-	-	Not Available	Not Available	Not Available	-	1.4612	1.4203	0.919	3.35e-05	0.0008851	5.477	5.413	5.39	5.409	5.328	5.39	5.622	5.967	5.816	5.959	5.825	6.069	5.401	0.04834	5.877	0.157
pos_1427	Val Val	metab_473	yes	down	B(i)	-	pos	-	217.154	1.88323	M+H	C10H20N2O3	67.9	0	-	-	-	-	-	-	-	-	-	-	1.4611	1.4047	0.917	1.12e-05	0.0003356	5.593	5.608	5.58	5.365	5.464	5.457	5.857	6.04	6.213	5.979	5.987	5.985	5.511	0.09743	6.01	0.1164
pos_4064	Racemetirosine	metab_3380	yes	down	B(ii)	C07921	pos	672-87-7	413.169	3.6788	2M+Na	C10H13NO3	0	48.2	HMDB0014903;HMDB0247174	-	-	-	-	-	Phenylpropanoids and polyketides	Phenylpropanoic acids	Not Available	-	1.4603	1.3858	0.8699	0.009286	0.04706	4.449	4.336	4.038	3.994	4.747	3.946	5.024	4.895	4.211	4.802	5.234	5.162	4.252	0.3154	4.888	0.3685
neg_5027	Mukurozidiol	metab_9533	yes	down	B(ii)	C09141	neg	482-25-7	355.08	4.994	M+Na-2H	C17H18O7	0	52.9	HMDB0030651	-	-	-	-	-	Phenylpropanoids and polyketides	Coumarins and derivatives	Furanocoumarins	-	1.4586	1.4106	0.8695	0.009667	0.0531	3.905	3.893	3.919	3.858	4.204	3.638	4.183	4.895	4.174	4.594	4.056	5.03	3.903	0.1807	4.489	0.412
neg_3898	Demissidine	metab_8291	yes	down	B(ii)	C17735	neg	78513-80-1	445.333	6.74902	M-H2O-H	C28H48O5	0	69.4	LMST01150001;HMDB0032023;HMDB0303382	-	-	-	-	-	Lipids and lipid-like molecules	Steroids and steroid derivatives	Steroidal alkaloids	-	1.457	1.4277	0.9063	0.0061	0.03825	5.664	5.621	5.377	5.773	5.884	5.645	5.913	6.525	5.856	6.434	5.984	6.765	5.661	0.17	6.246	0.3778
neg_2402	(+)-(1R,2R)-1,2-Diphenylethane-1,2-diol	metab_6634	yes	down	B(ii)	C16015	neg	52340-78-0	213.092	4.994	M-H	C14H14O2	0	47	HMDB0012111	-	-	-	-	-	Phenylpropanoids and polyketides	Stilbenes	Not Available	-	1.4534	1.4146	0.8551	0.01406	0.06826	3.683	3.54	3.42	3.749	3.909	3.362	3.843	4.665	3.79	4.383	3.837	4.822	3.611	0.2081	4.223	0.4606
pos_3722	Pactimibe	metab_3002	yes	down	B(ii)	-	pos	-	455.264	5.46085	M+K	C25H40N2O3	0	55.7	HMDB0256074	-	-	-	-	-	Organoheterocyclic compounds	Indoles and derivatives	Indolyl carboxylic acids and derivatives	-	1.453	1.3719	0.883	0.01015	0.05047	4.996	4.867	4.786	4.754	5.103	4.025	5.49	5.385	4.799	5.392	5.643	5.603	4.755	0.3808	5.385	0.3062
pos_3841	N-Acetyl-DL-tryptophan	metab_3134	yes	down	B(i)	-	pos	-	247.107	4.89895	M+H	C13H14N2O3	88.9	0	-	-	-	-	-	-	-	-	-	-	1.45	1.4335	0.887	8.89e-05	0.001442	3.869	4.137	3.95	4.249	4.24	4.381	4.639	4.563	4.682	4.652	4.749	4.706	4.138	0.1948	4.665	0.06384
pos_123	Arginylglutamine	metab_256	yes	up	B(ii)	-	pos	2483-17-2	366.187	5.68612	M+ACN+H, M+ACN+Na, M+H-2H2O	C11H22N6O4	0	38.5	HMDB0028707	-	-	-	-	-	Organic acids and derivatives	Carboxylic acids and derivatives	Amino acids, peptides, and analogues	-	1.4483	1.4192	1.1411	0.01603	0.07014	5.498	5.244	4.493	5.815	5.951	5.551	4.812	4.548	5.054	4.612	4.981	4.516	5.425	0.5199	4.754	0.2301
neg_5074	Dracorhodin	metab_9585	yes	up	B(ii)	-	neg	-	311.093	4.84298	M+FA-H	C17H14O3	0	70.3	HMDB0251617	-	-	-	-	-	Phenylpropanoids and polyketides	Flavonoids	O-methylated flavonoids	-	1.4473	1.3789	1.1242	0.002454	0.01944	4.593	4.736	4.204	4.777	4.78	4.871	4.316	4.165	3.826	4.028	4.382	4.155	4.66	0.2412	4.145	0.2008
neg_928	5-Hydroxy-2',4',7,8-Tetramethoxyflavone	metab_11949	yes	down	B(i)	-	neg	-	775.227	5.9269	M+FA-H, 2M+Hac-H	C19H18O7	51.9	0	-	-	-	-	-	-	-	-	-	-	1.4464	1.4292	0.8928	0.003337	0.02448	4.529	4.957	4.983	4.461	4.353	4.945	5.058	5.31	5.534	5.331	4.958	5.427	4.705	0.2872	5.27	0.2198
pos_1993	Magnolol	metab_1095	yes	down	B(i)	C10651	pos	528-43-8	267.137	5.89025	M+H	C18H18O2	44.4	0	HMDB0254305	-	-	-	-	-	Benzenoids	Benzene and substituted derivatives	Biphenyls and derivatives	-	1.4456	1.3936	0.8698	0.00553	0.03185	4.031	3.778	3.794	4.27	4.65	3.851	4.551	4.889	4.788	4.573	4.283	4.937	4.062	0.3428	4.67	0.2477
pos_2006	Peimisine	metab_1111	yes	down	B(ii)	-	pos	-	450.295	5.9294	M+Na	C27H41NO3	0	58.6	HMDB0256207	-	-	-	-	-	Lipids and lipid-like molecules	Steroids and steroid derivatives	Steroidal alkaloids	-	1.4447	1.4253	0.9035	0.0001894	0.002567	4.781	4.849	4.642	5.068	5.062	4.876	5.527	5.366	5.326	5.374	5.616	5.195	4.88	0.1647	5.401	0.1496
pos_3955	Methyl (3b,11x)-3-Hydroxy-8-oxo-6-eremophilen-12-oate	metab_3259	yes	up	B(ii)	-	pos	64964-00-7	322.2	4.23528	M+ACN+H	C16H24O4	0	35.7	HMDB0041229	-	-	-	-	-	Lipids and lipid-like molecules	Prenol lipids	Sesquiterpenoids	-	1.4443	1.3979	1.1315	0.001796	0.01376	4.973	4.84	4.48	5.09	5.213	4.824	4.423	4.161	4.265	4.143	4.715	4.29	4.903	0.2548	4.333	0.2127
pos_4092	2,8-Quinolinediol	metab_3411	yes	down	B(i)	C06342	pos	15450-76-7	162.055	3.53748	M+H	C9H7NO2	75	0	HMDB0240311	-	-	-	-	-	Organoheterocyclic compounds	Quinolines and derivatives	Quinolones and derivatives	-	1.4416	1.3864	0.9135	0.0005404	0.005345	5.66	5.726	5.763	5.533	5.695	5.411	5.938	6.358	6.081	6.192	5.932	6.483	5.631	0.1337	6.164	0.2245
neg_2527	N-Monodesmethyl-rizatriptan	metab_6772	yes	down	B(ii)	-	neg	-	330.156	5.38218	M+FA-H	C15H19N5O	0	41	HMDB0060847	-	-	-	-	-	Organoheterocyclic compounds	Indoles and derivatives	Tryptamines and derivatives	-	1.4414	1.4765	0.8311	0.03962	0.1369	3.131	3.532	3.869	3.196	3.182	3.881	4.647	3.402	4.425	4.419	4.797	3.325	3.465	0.3479	4.169	0.6405
pos_472	(2R)-2-Acetamido-5-hydroxy-2-(sulfanylmethyl)pentanoic acid	metab_4096	yes	down	B(ii)	-	pos	-	239.106	5.2738	M+NH4, M+ACN+H	C8H15NO4S	0	59.3	HMDB0258091	-	-	-	-	-	Organic acids and derivatives	Carboxylic acids and derivatives	Amino acids, peptides, and analogues	-	1.4394	1.4118	0.8548	0.0241	0.09417	4.173	4.085	3.941	4.12	4.398	3.689	4.323	5.273	4.123	5.085	4.259	5.492	4.068	0.2377	4.759	0.5919
pos_1481	Etiracetam	metab_533	yes	down	B(ii)	C07841	pos	102767-28-2	203.138	2.51347	M+CH3OH+H	C8H14N2O2	0	37	HMDB0252105;HMDB0015333	-	-	-	-	-	Organic acids and derivatives	Carboxylic acids and derivatives	Amino acids, peptides, and analogues	-	1.4392	1.3902	0.906	0.0002424	0.003013	5.026	5.014	5.244	4.788	4.864	5.132	5.426	5.555	5.833	5.503	5.437	5.433	5.011	0.1676	5.531	0.1563
neg_637	3-(4-Carboxybenzylidene)-6-hydroxycamphor	metab_11016	yes	down	B(ii)	-	neg	-	345.134	5.16615	M-H, M+FA-H	C18H20O4	0	35.2	HMDB0245779	-	-	-	-	-	Lipids and lipid-like molecules	Prenol lipids	Monoterpenoids	-	1.4355	1.4449	0.9034	0.0002407	0.003708	4.678	4.8	4.527	4.574	4.522	4.784	5.321	5.181	5.199	4.934	5.314	4.916	4.647	0.1255	5.144	0.1793
pos_3467	MG(PGE2/0:0/0:0)	metab_2720	yes	down	B(ii)	-	pos	-	427.265	6.10115	M+H	C23H38O7	0	64.8	HMDB0260468	-	-	-	-	-	Not Available	Not Available	Not Available	-	1.4342	1.3854	0.9005	0.001316	0.01079	4.985	5.056	5.063	4.901	5.025	5.041	5.257	5.914	5.685	5.518	5.183	5.841	5.012	0.06076	5.566	0.3019
pos_469	Lumichrome	metab_4062	yes	down	B(i)	C01727	pos	1086-80-2	243.087	5.2738	M+H, M+Na	C12H10N4O2	66.2	0	HMDB0254199	-	-	map00740	Metabolism	Metabolism of cofactors and vitamins	Organoheterocyclic compounds	Pteridines and derivatives	Alloxazines and isoalloxazines	Riboflavin metabolism	1.43	1.4413	0.8678	0.04358	0.147	5.359	5.382	5.468	4.407	4.265	4.609	5.148	6.196	5.058	6.028	5.235	6.32	4.915	0.547	5.664	0.5766
pos_4642	Glucose propionate	metab_4011	yes	down	B(ii)	-	pos	-	275.072	0.918267	M+Na	C9H16O8	0	31.6	HMDB0252785	-	-	-	-	-	Organic oxygen compounds	Organooxygen compounds	Carbohydrates and carbohydrate conjugates	-	1.4294	1.43	0.8485	0.04012	0.1389	4.447	4.86	5.121	3.641	3.039	4.537	4.908	5.088	4.94	5.193	5.008	5.084	4.274	0.7854	5.037	0.1058
neg_5819	Melatonin	metab_10405	yes	down	B(ii)	C01598	neg	73-31-4	277.119	2.69598	M+FA-H	C13H16N2O2	0	44.3	HMDB0001389;PW_C001074;MJDBZSJ0000127	Hormones and transmitters	Other hormones	map01100;map04713;map04080;map00380	Metabolism;Organismal Systems;Environmental Information Processing;Metabolism	Global and overview maps;Environmental adaptation;Signaling molecules and interaction;Amino acid metabolism	Organoheterocyclic compounds	Indoles and derivatives	Indoles	Metabolic pathways;Circadian entrainment;Neuroactive ligand-receptor interaction;Tryptophan metabolism	1.4293	1.4068	0.9166	0.000115	0.002185	5.344	5.302	5.342	5.088	4.999	5.461	5.639	5.78	5.853	5.746	5.668	5.718	5.256	0.1754	5.734	0.07744
pos_3755	Demethylsuberosin	metab_3038	yes	up	B(ii)	C18083	pos	21422-04-8	253.085	5.30305	M+Na	C14H14O3	0	80.8	HMDB0304330	-	-	-	-	-	Phenylpropanoids and polyketides	Coumarins and derivatives	Hydroxycoumarins	-	1.4288	1.3973	1.1296	0.0001164	0.00176	4.471	4.349	4.332	4.614	4.723	4.241	3.878	3.959	3.834	3.893	4.037	4.061	4.455	0.1841	3.944	0.09119
neg_3013	Doxercalciferol	metab_7311	yes	up	B(ii)	C08211	neg	54573-75-0	457.333	6.33482	M+FA-H	C28H44O2	0	37.8	LMST03010069;HMDB0251601	-	-	-	-	-	Lipids and lipid-like molecules	Steroids and steroid derivatives	Vitamin D and derivatives	-	1.4284	1.4317	1.1109	0.01793	0.08034	6.318	6.181	5.755	6.607	6.794	6.325	6.044	5.488	5.572	5.902	6.143	5.038	6.33	0.3589	5.698	0.4135
pos_996	N-(2,5-dioxocyclopentyl)acetamide	metab_5039	yes	down	B(i)	-	pos	-	188.091	1.02767	M+H, M+CH3OH+H	C7H9NO3	30.3	0	-	-	-	-	-	-	-	-	-	-	1.4265	1.3989	0.9105	4.09e-06	0.0001725	4.835	4.866	4.678	4.943	4.961	4.843	5.302	5.238	5.431	5.271	5.427	5.315	4.854	0.1013	5.331	0.08065
neg_71	3,4-Dihydroxyphenylvaleric acid	metab_11709	yes	down	B(ii)	-	neg	-	209.082	4.79748	M-H, M+FA-H, M+Na-2H	C11H14O4	0	38.5	HMDB0029233	-	-	-	-	-	Benzenoids	Phenols	Benzenediols	-	1.4259	1.3877	0.8978	0.003954	0.02796	4.752	4.714	4.642	4.78	4.871	4.611	4.978	5.564	5.324	5.315	4.762	5.65	4.728	0.09487	5.266	0.3405
pos_139	METHOPRENE (S)	metab_431	yes	down	B(i)	-	pos	-	333.239	6.6086	M+H, M+Na, M+NH4	C19H34O3	37.7	0	-	-	-	-	-	-	-	-	-	-	1.4233	1.3562	0.8993	0.01421	0.06405	5.907	5.752	5.975	5.423	5.564	4.715	6.016	6.524	6.041	6.002	6.074	6.411	5.556	0.4609	6.178	0.2284
pos_4496	Ecgonine	metab_3849	yes	down	B(ii)	C10858	pos	481-37-8	218.138	1.6959	M+CH3OH+H	C9H15NO3	0	48.1	HMDB0006548	-	-	-	-	-	Alkaloids and derivatives	Tropane alkaloids	Not Available	-	1.4232	1.3691	0.9083	1.02e-05	0.0003125	4.537	4.732	4.835	4.62	4.715	4.782	5.029	5.189	5.137	5.234	5.179	5.306	4.704	0.1088	5.179	0.09329
pos_3523	6-Lactoyltetrahydropterin	metab_2783	yes	down	B(ii)	C04244	pos	33405-80-0	281.135	6.03868	M+ACN+H	C9H13N5O3	0	49.7	HMDB0002065;PW_C001388	-	-	map01100;map00790	Metabolism;Metabolism	Global and overview maps;Metabolism of cofactors and vitamins	Organoheterocyclic compounds	Pteridines and derivatives	Pterins and derivatives	Metabolic pathways;Folate biosynthesis	1.4226	1.3592	0.8985	7.54e-05	0.001259	4.347	4.347	4.476	4.249	4.322	4.085	4.623	4.921	4.733	4.811	4.693	4.958	4.304	0.1301	4.79	0.1315
neg_2721	Methylphenidate	metab_6987	yes	down	B(ii)	C07196	neg	113-45-1	278.14	5.9029	M+FA-H	C14H19NO2	0	44.4	HMDB0014566	-	-	-	-	-	Organic nitrogen compounds	Organonitrogen compounds	Amines	-	1.4196	1.3448	0.9009	0.006498	0.03987	4.692	4.742	4.945	4.557	4.729	4.319	5.284	5.175	5.398	5.23	5.389	4.589	4.664	0.21	5.177	0.3014
pos_4465	7-Amino-4-methylcoumarin	metab_3815	yes	up	B(ii)	C01386	pos	26093-31-2	158.06	1.70373	M+H-H2O	C10H9NO2	0	38.1	HMDB0247230	-	-	-	-	-	Phenylpropanoids and polyketides	Coumarins and derivatives	Not Available	-	1.418	1.3931	1.1906	0.02332	0.09206	4.321	4.589	4.748	4.031	3.849	4.402	3.825	3.759	4.297	3.291	3.864	2.752	4.323	0.3368	3.631	0.5368
pos_3775	N-Phenethylacetamide	metab_3060	yes	up	B(i)	C06746	pos	-	164.107	5.24288	M+H	C10H13NO	38.2	0	HMDB0255222	-	-	-	-	-	Organic acids and derivatives	Carboxylic acids and derivatives	Carboxylic acid derivatives	-	1.4162	1.3698	1.1266	0.0006793	0.006377	4.703	4.77	4.59	4.839	4.795	4.601	4.402	4.072	3.902	4.231	4.533	3.977	4.716	0.1036	4.186	0.2473
neg_2289	3-Amino-3-(4-hydroxyphenyl)propanoic Acid	metab_6508	yes	down	B(i)	C04368	neg	-	162.055	4.5765	M-H2O-H	C9H11NO3	70.2	0	HMDB0003831	-	-	map00350	Metabolism	Amino acid metabolism	Organic acids and derivatives	Carboxylic acids and derivatives	Amino acids, peptides, and analogues	Tyrosine metabolism	1.4159	1.3882	0.8992	0.006705	0.04052	4.91	4.603	4.555	4.964	5.208	4.498	5.569	5.142	4.97	5.321	5.686	5.274	4.79	0.2808	5.327	0.2652
neg_2292	P-Aminobenzoic acid	metab_12060	yes	up	B(ii)	C07527	neg	94-09-7;150-13-0	333.109	4.59247	2M+Hac-H	C7H7NO2	0	38.9	HMDB0004992;HMDB0304171;HMDB0001392	-	-	-	-	-	Benzenoids	Benzene and substituted derivatives	Benzoic acids and derivatives	-	1.4152	1.3865	1.1007	0.0002607	0.003906	5.185	5.057	4.938	5.3	5.426	5.046	4.565	4.732	4.676	4.562	4.757	4.827	5.159	0.1809	4.687	0.1069
pos_222	D-Biotin	metab_1347	yes	down	B(i)	C00120	pos	58-85-5	245.095	3.8632	M+H, M+Na, M+H-H2O	C10H16N2O3S	75.1	0	HMDB0000030	Vitamins and cofactors	Cofactors	map01100;map00780;map02010;map04977;map01240	Metabolism;Metabolism;Environmental Information Processing;Organismal Systems;Metabolism	Global and overview maps;Metabolism of cofactors and vitamins;Membrane transport;Digestive system;Global and overview maps	Organoheterocyclic compounds	Biotin and derivatives	Not Available	Metabolic pathways;Biotin metabolism;ABC transporters;Vitamin digestion and absorption;Biosynthesis of cofactors	1.4149	1.3633	0.9034	0.002129	0.01561	5.08	5.075	5.069	5.116	5.27	5.013	5.298	5.934	5.388	5.816	5.432	6.03	5.104	0.08776	5.65	0.3138
pos_4137	21-Deoxycortisol	metab_3461	yes	down	B(ii)	C05497	pos	641-77-0	385.175	3.29252	M+K	C21H30O4	0	71.9	PW_C002029;HMDB0004030;LMST02030195	Hormones and transmitters	Steroid hormones	map00140	Metabolism	Lipid metabolism	Lipids and lipid-like molecules	Steroids and steroid derivatives	Pregnane steroids	Steroid hormone biosynthesis	1.4145	1.3676	0.8841	0.004965	0.02943	4.433	4.397	4.364	4.435	4.486	4.387	4.625	5.328	4.477	5.077	4.976	5.494	4.417	0.04354	4.996	0.3932
pos_1549	N-(3-Aminopropyl)-N-methylcarbamic acid tert-butyl ester	metab_608	yes	down	B(ii)	-	pos	-	211.144	2.80913	M+Na	C9H20N2O2	0	36.1	HMDB0244680	-	-	-	-	-	Organic acids and derivatives	Carboxylic acids and derivatives	Amino acids, peptides, and analogues	-	1.4143	1.3606	0.8985	0.0004121	0.00447	4.584	4.461	4.445	4.603	4.581	4.414	4.77	5.225	4.811	5.066	4.943	5.337	4.515	0.08366	5.025	0.2264
pos_4754	Prolyl-Arginine	metab_4133	yes	down	B(ii)	-	pos	-	272.171	0.621133	M+H	C11H21N5O3	0	64.5	HMDB0029011	-	-	-	-	-	Organic acids and derivatives	Carboxylic acids and derivatives	Amino acids, peptides, and analogues	-	1.4138	1.3797	0.8859	0.005095	0.02997	5.004	4.663	4.9	4.344	3.95	4.525	5.138	5.136	5.372	5.138	5.104	5.021	4.564	0.3857	5.152	0.1171
neg_2340	Sinensetin	metab_6565	yes	down	B(ii)	C10186	neg	2306-27-6	353.101	4.72547	M-H2O-H	C20H20O7	0	34	LMPK12111250;HMDB0036633;MJDBOTE0001259	-	-	-	-	-	Phenylpropanoids and polyketides	Flavonoids	O-methylated flavonoids	-	1.4085	1.3726	0.8763	0.02504	0.101	4.74	4.148	3.96	4.798	4.683	3.943	4.505	5.354	4.882	5.091	4.61	5.54	4.379	0.4044	4.997	0.409
pos_1765	2-Guanidinobutanoic acid	metab_846	yes	up	B(ii)	-	pos	-	332.206	4.08368	2M+ACN+H	C5H11N3O2	0	51.9	HMDB0245137	-	-	-	-	-	Organic acids and derivatives	Carboxylic acids and derivatives	Amino acids, peptides, and analogues	-	1.4077	1.4156	1.1785	0.03221	0.1169	4.629	4.453	4.26	4.841	5.028	4.674	4.335	3.106	4.431	4.005	4.574	3.209	4.647	0.2725	3.943	0.638
pos_4631	2-Methylpropanamine	metab_3999	yes	up	B(i)	C02787	pos	78-81-9	74.0969	0.957333	M+H	C4H11N	60.5	0	HMDB0034198	-	-	-	-	-	Organic nitrogen compounds	Organonitrogen compounds	Amines	-	1.4077	1.3686	1.1194	0.000402	0.004378	4.9	4.743	4.682	4.959	5.134	4.618	4.372	4.148	4.305	4.27	4.585	4.255	4.839	0.1936	4.323	0.1477
neg_4412	4,5-Dihydrovomifoliol	metab_8857	yes	down	B(ii)	-	neg	142173-08-8	271.155	6.0794	M+FA-H	C13H22O3	0	45.5	HMDB0040615	-	-	-	-	-	Lipids and lipid-like molecules	Prenol lipids	Sesquiterpenoids	-	1.4077	1.3701	0.898	0.01478	0.07055	5.093	4.915	4.959	5.188	5.334	5.041	5.149	6.096	5.273	5.923	5.365	6.189	5.088	0.1545	5.666	0.4555
neg_5528	P-Anisidine	metab_10083	yes	up	B(ii)	C19326	neg	-	168.066	3.54918	M+FA-H	C7H9NO	0	44.3	HMDB0029300	-	-	-	-	-	Benzenoids	Phenol ethers	Aminophenyl ethers	-	1.407	1.3921	1.1396	0.001099	0.01095	4.132	3.948	3.989	4.331	4.419	3.963	3.537	3.656	3.886	3.493	3.777	3.392	4.13	0.2024	3.624	0.1851
pos_2066	(3S,5R,6R,6'S)-6,7-Didehydro-5,6-dihydro-3,5,6'-trihydroxy-13,14,20-trinor-3'-oxo-beta,epsilon-caroten-19',11'-olide 3-acetate	metab_1177	yes	down	B(ii)	-	pos	256505-50-7	611.342	6.0856	M+H-H2O	C39H48O7	0	86.3	HMDB0037793	-	-	-	-	-	Lipids and lipid-like molecules	Prenol lipids	Terpene lactones	-	1.4069	1.3522	0.9042	0.002156	0.01574	5.314	5.179	5.064	5.168	5.187	4.736	5.441	5.822	5.348	5.734	5.526	6.023	5.108	0.1988	5.649	0.2553
neg_155	7-Hydroxy-5-methoxy-4-methyl-3-(4-methylpiperazin-1-yl)-2H-chromen-2-one	metab_5693	yes	down	B(ii)	-	neg	-	303.136	3.59472	M-H, M+Cl, M-H2O-H	C16H20N2O4	0	31.6	HMDB0244641	-	-	-	-	-	Phenylpropanoids and polyketides	Coumarins and derivatives	Hydroxycoumarins	-	1.4067	1.3622	0.8982	0.007167	0.04239	4.701	4.637	4.646	4.898	5.018	4.629	4.873	5.559	5.02	5.477	5.064	5.768	4.755	0.1639	5.294	0.356
pos_117	(R)-2-Feruloyl-1-(4-Hydroxyphenyl)-1,2-ethanediol	metab_189	yes	down	B(ii)	-	pos	177795-29-8	331.117	4.5941	M+H-H2O, M+NH4, M+H	C18H18O6	0	50.9	HMDB0032655	-	-	-	-	-	Phenylpropanoids and polyketides	Cinnamic acids and derivatives	Hydroxycinnamic acids and derivatives	-	1.4054	1.3591	0.9058	0.001012	0.008701	5.089	5.175	4.791	5.112	5.263	5.039	5.412	5.885	5.425	5.54	5.46	5.916	5.078	0.1605	5.606	0.2324
pos_2008	Cyclo(Leu-Phe)	metab_1113	yes	up	B(ii)	C20519	pos	-	261.159	5.93723	M+H	C15H20N2O2	0	58.5	HMDB0094673	-	-	-	-	-	Organic acids and derivatives	Carboxylic acids and derivatives	Amino acids, peptides, and analogues	-	1.4053	1.3695	1.1401	0.009835	0.04926	5.11	5.223	5.34	4.647	4.456	5.102	4.679	4.175	4.069	4.447	4.786	4.048	4.98	0.3481	4.368	0.3185
pos_4376	Ser Leu	metab_3720	yes	down	B(i)	-	pos	-	219.133	2.40425	M+H	C9H18N2O4	79.5	0	-	-	-	-	-	-	-	-	-	-	1.4033	1.3554	0.8921	0.003725	0.02387	4.709	4.707	5.089	4.102	4.303	4.517	5.122	5.178	5.29	5.079	5.034	5.038	4.571	0.3465	5.124	0.09805
neg_5616	19-Norandrostenedione	metab_10180	yes	down	B(ii)	C14500	neg	734-32-7	293.151	3.2387	M+Na-2H	C18H24O2	0	31.2	HMDB0244836	-	-	-	-	-	Lipids and lipid-like molecules	Steroids and steroid derivatives	Estrane steroids	-	1.3953	1.3732	0.899	0.0001165	0.002207	4.13	4.102	4.037	3.796	3.942	4.24	4.551	4.545	4.629	4.441	4.382	4.421	4.041	0.1557	4.495	0.09484
neg_2382	Acetyl-N-formyl-5-methoxykynurenamine	metab_6611	yes	down	B(ii)	C05642	neg	52450-38-1	245.093	4.89905	M-H2O-H	C13H16N2O4	0	32.3	HMDB0004259;PW_C002112	-	-	map00380	Metabolism	Amino acid metabolism	Organic oxygen compounds	Organooxygen compounds	Carbonyl compounds	Tryptophan metabolism	1.3941	1.4057	0.9105	0.0002328	0.003616	4.503	4.713	4.562	4.838	4.888	5.008	5.235	5.129	5.295	5.202	5.277	5.178	4.752	0.1953	5.219	0.06246
pos_4450	Tetrahydrodipicolinate	metab_3799	yes	down	B(ii)	C03972	pos	4226-22-6	213.086	1.71938	M+ACN+H	C7H9NO4	0	52.1	HMDB0012289	-	-	map01100;map01230	Metabolism;Metabolism	Global and overview maps;Global and overview maps	Organic acids and derivatives	Carboxylic acids and derivatives	Amino acids, peptides, and analogues	Metabolic pathways;Biosynthesis of amino acids	1.3935	1.3633	0.9004	0.001114	0.00939	4.655	4.908	4.77	4.932	4.631	4.969	5.216	5.548	5.74	5.233	5.078	5.242	4.811	0.1467	5.343	0.2484
neg_4963	Camonagrel	metab_9461	yes	up	B(ii)	-	neg	-	317.114	5.1502	M+FA-H	C15H16N2O3	0	60.3	HMDB0249574	-	-	-	-	-	Benzenoids	Indanes	Not Available	-	1.3928	1.3509	1.1089	0.00236	0.01891	5.074	5.183	5.044	4.897	4.936	5.1	4.803	4.131	4.606	4.615	4.826	4.283	5.039	0.1062	4.544	0.2807
neg_5383	Gentianine	metab_9924	yes	down	B(ii)	C06525	neg	439-89-4	220.061	4.00043	M+FA-H	C10H9NO2	0	34.6	HMDB0303030	-	-	-	-	-	Organoheterocyclic compounds	Pyranopyridines	Not Available	-	1.3896	1.3582	0.8988	0.000818	0.00875	4.159	4.443	4.457	3.989	3.953	4.147	4.537	4.746	4.592	4.624	4.631	4.849	4.191	0.2167	4.663	0.1141
pos_3442	1-(2,3,8,8-Tetramethyl-1,2,3,4,5,6,7,8-octahydronaphthalen-2-yl)ethanone	metab_2693	yes	up	B(i)	-	pos	-	235.205	6.13242	M+H	C16H26O	67.5	0	-	-	-	-	-	-	-	-	-	-	1.3896	1.3464	1.1332	0.004272	0.02608	4.705	4.951	4.757	4.646	4.443	5.134	4.246	4.666	4.056	4.098	4.365	3.841	4.773	0.2417	4.212	0.2848
neg_1843	Isoleucylproline	metab_6018	yes	down	B(ii)	-	neg	37462-92-3	227.14	2.91555	M-H	C11H20N2O3	0	45.8	HMDB0011174	-	-	-	-	-	Organic acids and derivatives	Carboxylic acids and derivatives	Amino acids, peptides, and analogues	-	1.389	1.3567	0.9305	7.99e-05	0.001698	6.031	5.868	5.98	5.805	5.704	5.971	6.223	6.364	6.544	6.319	6.282	6.265	5.893	0.1242	6.333	0.1142
neg_4556	TetraHCA	metab_9015	yes	down	B(ii)	-	neg	-	487.305	5.9509	M+Na-2H	C27H46O6	0	49.9	HMDB0062534	-	-	-	-	-	Lipids and lipid-like molecules	Steroids and steroid derivatives	Bile acids, alcohols and derivatives	-	1.3883	1.3956	0.9027	0.004277	0.02956	4.777	4.665	4.71	4.743	4.736	4.643	5.407	4.982	5.54	5.106	5.554	4.729	4.712	0.05054	5.22	0.3344
pos_897	LEVULINIC ACID, 3-BENZYLIDENYL-	metab_4929	yes	down	B(i)	-	pos	-	205.085	5.2738	M+H-H2O, M+H	C12H12O3	49.8	0	-	-	-	-	-	-	-	-	-	-	1.3869	1.3553	0.8828	0.01319	0.06074	4.642	4.473	4.39	4.641	4.765	4.431	4.728	5.587	4.732	5.397	4.775	5.751	4.557	0.1471	5.162	0.4702
pos_3759	FLAVANONE	metab_3042	yes	up	B(i)	C00766	pos	-	225.09	5.28835	M+H	C15H12O2	77.2	0	HMDB0252292	-	-	-	-	-	Phenylpropanoids and polyketides	Flavonoids	Flavans	-	1.3855	1.363	1.142	0.006697	0.03704	4.616	4.638	4.435	4.812	4.808	4.73	4.272	3.911	4.429	4.077	4.453	3.412	4.673	0.1427	4.092	0.3926
neg_5004	Neotussilagine	metab_9508	yes	down	B(ii)	-	neg	147730-89-0	244.119	5.0512	M+FA-H	C10H17NO3	0	39.8	HMDB0031820	-	-	-	-	-	Organoheterocyclic compounds	Pyrrolizidines	Not Available	-	1.3815	1.3235	0.8953	0.02032	0.08713	4.58	4.732	5.022	4.454	4.647	4.429	5.308	5.142	5.498	5.276	5.54	4.359	4.644	0.2176	5.187	0.4316
neg_495	2-Hydroxydecanedioic acid	metab_9447	yes	up	B(ii)	-	neg	103963-71-9	217.108	4.22478	M-H, M+Na-2H	C10H18O5	0	44.8	HMDB0000424	-	-	-	-	-	Organic acids and derivatives	Hydroxy acids and derivatives	Medium-chain hydroxy acids and derivatives	-	1.3804	1.3351	1.0826	1.66e-05	0.0005321	5.277	5.448	5.367	5.496	5.477	5.505	4.927	4.947	5.18	5.004	5.073	4.95	5.428	0.08933	5.014	0.09719
neg_5774	Metacavir	metab_10355	yes	down	B(ii)	-	neg	-	246.099	2.86502	M-H2O-H	C11H15N5O3	0	69.5	HMDB0254497	-	-	-	-	-	Nucleosides, nucleotides, and analogues	Purine nucleosides	Purine 2'',3''-dideoxyribonucleosides	-	1.3803	1.3723	0.8792	0.01199	0.06164	3.925	3.996	3.68	4.4	4.557	4.159	4.44	4.969	4.446	4.639	4.437	5.181	4.119	0.3217	4.685	0.3184
pos_4301	Cerulenin	metab_3639	yes	down	B(ii)	C12058	pos	17397-89-6	206.117	2.6995	M+H-H2O	C12H17NO3	0	46.4	HMDB0015168;LMFA08010013	-	-	-	-	-	Organoheterocyclic compounds	Epoxides	Oxirane carboxylic acids and derivatives	-	1.3803	1.3683	0.876	0.02473	0.09616	5.038	5.037	5.227	4.176	3.813	4.516	5.055	5.554	5.354	5.195	5.027	5.564	4.635	0.5611	5.291	0.2376
neg_4905	Dehydrogingerdione	metab_9398	yes	down	B(ii)	-	neg	-	271.134	5.28615	M-H2O-H	C17H22O4	0	60.6	HMDB0302134	-	-	-	-	-	Benzenoids	Phenols	Methoxyphenols	-	1.3791	1.334	0.8853	0.01456	0.06991	4.11	4.123	4.272	4.324	4.423	3.908	4.278	5.096	4.437	4.914	4.42	5.27	4.193	0.1841	4.736	0.4112
neg_3214	Camelliagenin A	metab_7533	yes	up	B(ii)	-	neg	53227-91-1	455.354	6.75695	M-H2O-H	C30H50O4	0	33.7	HMDB0034528	-	-	-	-	-	Lipids and lipid-like molecules	Prenol lipids	Triterpenoids	-	1.3786	1.382	1.106	0.02181	0.09144	6.12	6.016	5.755	6.33	6.418	6.098	5.316	5.843	4.851	5.759	5.28	6.167	6.123	0.2356	5.536	0.4745
pos_3930	Isoline	metab_3232	yes	down	B(ii)	-	pos	-	459.211	4.35355	M+ACN+Na	C20H29NO7	0	49	HMDB0253654	-	-	-	-	-	Alkaloids and derivatives	Not Available	Not Available	-	1.3781	1.3993	0.8878	0.005112	0.03003	4.272	4.885	4.568	4.539	4.115	4.815	5.355	4.939	5.064	5.073	5.448	4.761	4.533	0.2991	5.106	0.2564
neg_1936	Gibberellins	metab_6120	yes	down	B(ii)	C01699	neg	1977-06-05	383.092	3.23072	M+K-2H	C19H22O6	0	42.3	HMDB0003559;HMDB0252716	-	-	-	-	-	Lipids and lipid-like molecules	Prenol lipids	Diterpenoids	-	1.3753	1.3541	0.8902	0.01615	0.07501	4.45	4.611	4.708	4.45	4.391	4.473	4.564	5.436	4.567	5.427	4.875	5.557	4.514	0.1201	5.071	0.4572
pos_1334	Desglymidodrine	metab_371	yes	down	B(ii)	C21521	pos	3600-87-1	180.101	1.12147	M+H-H2O	C10H15NO3	0	46.8	HMDB0060558	-	-	-	-	-	Benzenoids	Benzene and substituted derivatives	Methoxybenzenes	-	1.3751	1.3258	0.8998	0.0001323	0.001886	4.113	4.109	4.11	4.292	4.403	4.186	4.534	4.766	4.558	4.566	4.687	4.911	4.202	0.1212	4.67	0.1478
neg_3111	2-Hydroxystearic acid	metab_7419	yes	up	B(ii)	C03045	neg	26531-80-6	299.259	6.55775	M-H	C18H36O3	0	44	HMDB0242145;HMDB0062549	-	-	-	-	-	Lipids and lipid-like molecules	Fatty Acyls	Fatty acids and conjugates	-	1.3751	1.3277	1.0612	4.36e-05	0.001077	7.141	7.201	7.058	7.054	6.982	7.204	6.706	6.671	6.511	6.783	6.664	6.847	7.107	0.08987	6.697	0.1152
pos_4091	4-(2-Aminophenyl)-2,4-dioxobutanoic acid	metab_3410	yes	down	B(ii)	C01252	pos	90924-76-8	208.06	3.53748	M+H	C10H9NO4	0	73.8	HMDB0000978;PW_C000778	-	-	map01100;map00380	Metabolism;Metabolism	Global and overview maps;Amino acid metabolism	Organic oxygen compounds	Organooxygen compounds	Carbonyl compounds	Metabolic pathways;Tryptophan metabolism	1.3744	1.3163	0.9278	0.0004329	0.004573	6.152	6.151	6.166	6.132	6.305	5.919	6.411	6.771	6.496	6.648	6.472	6.898	6.138	0.1242	6.616	0.1908
pos_1001	Galactosyl 4-hydroxyproline	metab_4	yes	down	B(ii)	-	pos	79284-73-4	276.107	1.05895	M+H-H2O, M+H	C11H19NO8	0	57.4	HMDB0029353	-	-	-	-	-	Organic acids and derivatives	Carboxylic acids and derivatives	Amino acids, peptides, and analogues	-	1.3737	1.3174	0.9153	8.32e-05	0.001367	4.92	4.947	4.908	5.017	5.043	4.863	5.225	5.524	5.427	5.573	5.189	5.511	4.95	0.06832	5.408	0.1631
neg_4916	(S)-3-Mercaptohexyl pentanoate	metab_9410	yes	up	B(ii)	-	neg	-	239.108	5.24615	M+Na-2H	C11H22O2S	0	37	HMDB0038945	-	-	-	-	-	Lipids and lipid-like molecules	Fatty Acyls	Fatty acid esters	-	1.3634	1.3192	1.0797	7.39e-05	0.001595	5.581	5.632	5.459	5.694	5.762	5.617	5.269	5.227	5.017	5.116	5.334	5.289	5.624	0.1031	5.209	0.1195
pos_4302	Gln Ile	metab_3640	yes	down	B(i)	-	pos	-	260.16	2.69168	M+H	C11H21N3O4	82.7	0	-	-	-	-	-	-	-	-	-	-	1.3627	1.3121	0.9194	1.25e-05	0.0003633	5.015	5.051	5.112	4.872	4.815	4.925	5.442	5.477	5.279	5.375	5.449	5.379	4.965	0.1132	5.4	0.07189
neg_470	Prephenate	metab_9175	yes	down	B(ii)	C00254	neg	126-49-8;87664-40-2	271.047	3.96942	M-H, M+FA-H	C10H10O6	0	33.1	HMDB0012283	-	-	map01100;map00400;map01230;map01240	Metabolism;Metabolism;Metabolism;Metabolism	Global and overview maps;Amino acid metabolism;Global and overview maps;Global and overview maps	Organic acids and derivatives	Keto acids and derivatives	Gamma-keto acids and derivatives	Metabolic pathways;Phenylalanine, tyrosine and tryptophan biosynthesis;Biosynthesis of amino acids;Biosynthesis of cofactors	1.3614	1.3334	0.8942	0.02124	0.08985	4.743	4.694	4.723	4.769	4.871	4.485	4.744	5.683	5.064	5.528	4.753	5.862	4.714	0.1276	5.272	0.4843
pos_1882	Convicine	metab_974	yes	up	B(ii)	C08430	pos	19286-37-4	347.123	5.15703	M+ACN+H	C10H15N3O8	0	74	HMDB0250445	-	-	-	-	-	Organic oxygen compounds	Organooxygen compounds	Carbohydrates and carbohydrate conjugates	-	1.3614	1.3271	1.1008	0.002035	0.01506	5.729	5.527	5.35	5.834	5.997	5.501	5.339	5.013	5.085	5.012	5.418	4.962	5.656	0.2398	5.138	0.1918
neg_4995	Endomorphin-1	metab_9496	yes	up	B(ii)	C15890	neg	189388-22-5	645.258	5.0657	M+Cl	C34H38N6O5	0	71.2	HMDB0005773	-	-	map04080	Environmental Information Processing	Signaling molecules and interaction	Organic acids and derivatives	Carboxylic acids and derivatives	Amino acids, peptides, and analogues	Neuroactive ligand-receptor interaction	1.3597	1.3114	1.0988	0.006125	0.03832	4.94	5.436	5.35	5.807	5.795	5.758	4.923	5.07	5.022	5.007	4.955	5.134	5.514	0.3426	5.018	0.07652
neg_2150	Gastrodin	metab_6359	yes	down	B(ii)	C16964	neg	62499-27-8	285.099	4.11192	M-H	C13H18O7	0	65.7	HMDB0252648;MJDBOTE0000895	-	-	-	-	-	Organic oxygen compounds	Organooxygen compounds	Carbohydrates and carbohydrate conjugates	-	1.3573	1.3405	0.8933	0.009671	0.0531	4.418	4.483	4.462	4.418	4.393	4.541	4.661	5.271	4.482	5.217	4.762	5.508	4.452	0.0543	4.984	0.4044
pos_3762	Cinnamaldehyde	metab_3046	yes	down	B(i)	C00903	pos	104-55-2	133.065	5.28148	M+H	C9H8O	59.8	0	HMDB0003441;HMDB0258628;HMDB0245299;MJDBOTE0001083	-	-	map01100;map04750	Metabolism;Organismal Systems	Global and overview maps;Sensory system	Phenylpropanoids and polyketides	Cinnamaldehydes	Not Available	Metabolic pathways;Inflammatory mediator regulation of TRP channels	1.3573	1.3277	0.8814	0.01346	0.06161	4.361	4.27	4.162	4.369	4.527	4.168	4.492	5.303	4.487	5.103	4.49	5.468	4.31	0.1391	4.89	0.4542
neg_385	2-(2-Hydroxyethyl)-4-oxohexanedioic acid	metab_8238	yes	up	B(ii)	-	neg	-	203.056	2.79383	M-H2O-H, M-H	C8H12O6	0	45.4	HMDB0258156	-	-	-	-	-	Organic acids and derivatives	Keto acids and derivatives	Medium-chain keto acids and derivatives	-	1.3562	1.3274	1.1059	0.01368	0.06728	5.267	5.397	4.852	5.669	5.594	5.69	5.036	4.624	4.965	4.839	5.326	4.569	5.411	0.3195	4.893	0.2804
pos_391	Leucylproline	metab_3209	yes	down	B(ii)	-	pos	6403-35-6	229.154	2.89533	M+H, M+Na	C11H20N2O3	0	46.5	HMDB0011175	-	-	-	-	-	Organic acids and derivatives	Carboxylic acids and derivatives	Amino acids, peptides, and analogues	-	1.3557	1.3112	0.937	7.74e-05	0.001287	6.757	6.606	6.762	6.518	6.473	6.702	6.991	7.061	7.29	7.097	7.103	6.953	6.636	0.1235	7.082	0.1176
pos_4058	P-Octopamine	metab_3373	yes	down	B(ii)	C04227	pos	104-14-3	324.19	3.69157	2M+NH4	C8H11NO2	0	46.5	HMDB0004825	-	-	map04080	Environmental Information Processing	Signaling molecules and interaction	Benzenoids	Phenols	1-hydroxy-2-unsubstituted benzenoids	Neuroactive ligand-receptor interaction	1.3544	1.3198	0.8819	0.007117	0.0387	4.194	3.706	3.791	4.351	4.362	4.503	4.485	4.966	4.544	4.669	4.544	5.036	4.151	0.328	4.707	0.2363
neg_4475	(10E,15Z)-9,12,13-Trihydroxyoctadeca-10,15-dienoylcarnitine	metab_8926	yes	down	B(ii)	-	neg	-	492.297	6.0234	M+Na-2H	C25H45NO7	0	60.6	HMDB0241542	-	-	-	-	-	Lipids and lipid-like molecules	Fatty Acyls	Fatty acid esters	-	1.354	1.3247	0.931	1.11e-06	9.27e-05	5.228	5.318	5.258	5.258	5.336	5.339	5.633	5.765	5.75	5.564	5.647	5.731	5.29	0.04747	5.682	0.07925
neg_5308	4',5-Dihydroxy-7-methoxy-6-methylflavone	metab_9843	yes	up	B(ii)	-	neg	80621-54-1	343.083	4.24778	M+FA-H	C17H14O5	0	37.7	HMDB0029512	-	-	-	-	-	Phenylpropanoids and polyketides	Flavonoids	O-methylated flavonoids	-	1.3485	1.3215	1.0762	0.00104	0.01057	6.451	6.274	6.161	6.567	6.682	6.238	6.085	5.853	5.876	5.798	6.122	5.924	6.396	0.2045	5.943	0.1312
neg_617	Ibrutinib	metab_10795	yes	down	B(ii)	-	neg	-	439.188	5.67902	M-H, M+Cl	C25H24N6O2	0	46.8	HMDB0253332	-	-	-	-	-	Benzenoids	Benzene and substituted derivatives	Diphenylethers	-	1.3477	1.3667	0.8994	0.01524	0.07203	4.715	5.238	4.626	5.389	5.435	5.448	5.591	5.976	5.347	5.687	5.53	6.173	5.142	0.3738	5.717	0.3046
pos_171	Lexacalcitol	metab_786	yes	down	B(ii)	-	pos	-	443.351	6.40557	M+H-2H2O, M+2Na-H, M+H-H2O	C29H48O4	0	34.4	HMDB0254070	-	-	-	-	-	Lipids and lipid-like molecules	Steroids and steroid derivatives	Vitamin D and derivatives	-	1.3468	1.3203	0.9048	0.01339	0.06136	5.599	5.547	4.988	5.797	5.903	5.54	5.859	6.419	5.732	6.171	6.014	6.685	5.562	0.317	6.147	0.3569
pos_2839	11Z-Eicosenoic acid	metab_2028	yes	down	B(ii)	C16526	pos	5561-99-9	328.32	6.88975	M+NH4	C20H38O2	0	58.4	HMDB0002231;LMFA01030085	Lipids	Fatty acids	map01040	Metabolism	Lipid metabolism	Lipids and lipid-like molecules	Fatty Acyls	Fatty acids and conjugates	Biosynthesis of unsaturated fatty acids	1.3461	1.3077	0.9178	0.0005595	0.005464	5.373	5.428	5.201	5.276	5.33	5.425	5.653	5.93	5.601	5.887	5.662	6.166	5.339	0.08918	5.817	0.2179
pos_1495	N(epsilon)-(carboxyethyl)lysine	metab_548	yes	down	B(ii)	-	pos	-	219.133	2.61467	M+H	C9H18N2O4	0	54.7	HMDB0255289	-	-	-	-	-	Organic acids and derivatives	Carboxylic acids and derivatives	Amino acids, peptides, and analogues	-	1.3448	1.3157	0.9121	0.0005019	0.00508	4.983	4.979	5.028	4.684	4.559	5.082	5.392	5.37	5.446	5.325	5.409	5.201	4.886	0.2118	5.357	0.08634
neg_2059	5-Taurinomethyl-2-thiouridine	metab_6257	yes	up	B(ii)	-	neg	497258-54-5	442.057	3.7249	M+FA-H	C12H19N3O8S2	0	39.1	HMDB0011610	-	-	-	-	-	Nucleosides, nucleotides, and analogues	Pyrimidine nucleosides	Not Available	-	1.3441	1.2839	1.093	0.0003607	0.004865	4.666	4.823	4.537	4.975	4.88	4.964	4.303	4.45	4.402	4.387	4.335	4.514	4.807	0.174	4.398	0.07652
pos_4121	3-Methyldioxyindole	metab_3444	yes	down	B(ii)	C05834	pos	3040-34-4	164.07	3.40023	M+H	C9H9NO2	0	53.1	HMDB0004186	-	-	map00380	Metabolism	Amino acid metabolism	Organoheterocyclic compounds	Indoles and derivatives	Indolines	Tryptophan metabolism	1.3416	1.3025	0.8926	0.01186	0.05613	4.728	4.614	4.406	4.717	4.952	4.472	4.895	5.548	4.731	5.363	4.969	5.734	4.648	0.1972	5.207	0.3998
pos_1532	4-Deoxypyridoxine	metab_590	yes	down	B(ii)	-	pos	-	154.086	2.74647	M+H	C8H11NO2	0	42.9	HMDB0246408	-	-	-	-	-	Organoheterocyclic compounds	Pyridines and derivatives	Methylpyridines	-	1.3381	1.3042	0.8647	0.01276	0.05939	3.646	3.604	3.402	3.715	3.91	3.318	3.758	4.38	3.808	4.322	3.919	4.785	3.599	0.2144	4.162	0.4021
neg_4560	N-Myristoyl Lysine	metab_9020	yes	down	B(ii)	-	neg	-	391.271	5.9509	M+Cl	C20H40N2O3	0	40.7	LMFA08020264;HMDB0242055	-	-	-	-	-	Organic acids and derivatives	Carboxylic acids and derivatives	Amino acids, peptides, and analogues	-	1.3365	1.3003	0.9069	0.008206	0.04715	4.61	4.508	4.541	4.725	4.907	4.4	5.225	4.883	4.931	5.26	5.535	4.701	4.615	0.1792	5.089	0.3046
pos_34	Lactulose	metab_2645	yes	down	B(i)	C07064	pos	4618-18-2	365.104	0.605767	M+Na, M+K, 2M+Na, M+NH4	C12H22O11	71.7	0	HMDB0000740	-	-	-	-	-	Organic oxygen compounds	Organooxygen compounds	Carbohydrates and carbohydrate conjugates	-	1.3346	1.2731	0.9072	0.03179	0.1156	6.12	5.676	5.542	6.245	6.28	5.857	6.373	7.584	6.34	6.335	6.195	6.549	5.953	0.3083	6.562	0.513
pos_1932	Jervine	metab_1030	yes	down	B(ii)	C10811	pos	469-59-0	470.264	5.52333	M+2Na-H	C27H39NO3	0	40.7	HMDB0253731;MJDBOTE0000999	-	-	-	-	-	Lipids and lipid-like molecules	Steroids and steroid derivatives	Steroidal alkaloids	-	1.3316	1.3015	0.9059	0.01241	0.05823	5.513	5.502	5.4	5.225	5.273	5.096	5.615	6.251	5.319	5.998	5.724	6.425	5.335	0.1652	5.889	0.414
pos_1633	Phe Val	metab_702	yes	down	B(i)	-	pos	-	265.154	3.23782	M+H	C14H20N2O3	58.5	0	-	-	-	-	-	-	-	-	-	-	1.3316	1.2794	0.9231	1.06e-06	6.86e-05	4.893	4.837	4.871	4.686	4.807	4.918	5.263	5.31	5.181	5.238	5.224	5.211	4.835	0.0832	5.238	0.04451
pos_4331	2-(3-Carboxy-3-(methylammonio)propyl)-L-histidine	metab_3672	yes	down	B(ii)	C04692	pos	-	289.175	2.65242	M+NH4	C11H19N4O4+	0	39	HMDB0011654	-	-	-	-	-	Organic acids and derivatives	Carboxylic acids and derivatives	Amino acids, peptides, and analogues	-	1.3311	1.2869	0.9249	3.17e-05	0.0006424	5.183	5.269	5.417	5.197	5.078	5.312	5.531	5.7	5.774	5.711	5.599	5.702	5.243	0.1173	5.669	0.08789
neg_5426	Biotin	metab_9972	yes	down	B(i)	C00120	neg	58-85-5	243.081	3.86743	M-H	C10H16N2O3S	80.9	0	HMDB0000030;PW_C000020;MJDBOTE0000823	Vitamins and cofactors	Cofactors	map01100;map00780;map02010;map04977;map01240	Metabolism;Metabolism;Environmental Information Processing;Organismal Systems;Metabolism	Global and overview maps;Metabolism of cofactors and vitamins;Membrane transport;Digestive system;Global and overview maps	Organoheterocyclic compounds	Biotin and derivatives	Not Available	Metabolic pathways;Biotin metabolism;ABC transporters;Vitamin digestion and absorption;Biosynthesis of cofactors	1.328	1.2932	0.9161	0.005186	0.03418	5.123	5.103	5.097	5.22	5.319	5.112	5.275	5.91	5.456	5.738	5.377	6.054	5.162	0.08915	5.635	0.3131
neg_5381	Coriandrone D	metab_9922	yes	down	B(ii)	-	neg	177795-33-4	333.135	4.00043	M-H2O-H	C18H24O7	0	60.5	HMDB0029972	-	-	-	-	-	Organoheterocyclic compounds	Benzopyrans	2-benzopyrans	-	1.3255	1.3264	0.8974	0.01251	0.06319	4.499	4.885	4.519	4.697	4.696	4.888	4.907	5.508	5.109	5.335	4.733	5.814	4.697	0.1689	5.234	0.3988
neg_566	6-Ketoestriol	metab_10228	yes	down	B(ii)	-	neg	7323-86-6	301.145	5.21415	M-H, M+FA-H	C18H22O4	0	35.1	LMST02010053;HMDB0000530	-	-	-	-	-	Lipids and lipid-like molecules	Steroids and steroid derivatives	Estrane steroids	-	1.3253	1.2995	0.9017	0.01188	0.06131	4.738	4.422	4.19	4.883	5.107	4.385	4.987	5.33	4.953	5.048	4.995	5.437	4.621	0.3463	5.125	0.2055
pos_3656	Delapril	metab_2929	yes	down	B(ii)	-	pos	-	470.264	5.76772	M+NH4	C26H32N2O5	0	43.2	HMDB0250967	-	-	-	-	-	Organic acids and derivatives	Peptidomimetics	Peptoid-peptide hybrids	-	1.3245	1.2915	0.8931	0.01149	0.05502	4.708	4.714	4.583	4.636	4.551	4.177	4.884	5.38	4.593	5.268	4.888	5.634	4.562	0.1992	5.108	0.3849
neg_2931	4-Tert-Amylphenol	metab_7220	yes	down	B(ii)	C14226	neg	-	387.254	6.18333	2M+Hac-H	C11H16O	0	84.4	HMDB0246582	-	-	-	-	-	Benzenoids	Benzene and substituted derivatives	Phenylpropanes	-	1.3213	1.3234	0.8841	0.04921	0.1597	4.945	4.529	4.167	5.064	5.104	4.879	5.004	5.928	4.636	5.618	5.124	6.147	4.782	0.3637	5.409	0.5834
neg_5950	Glycyl-L-Tyrosine	metab_10551	yes	down	B(i)	-	neg	658-79-7	237.088	1.83737	M-H	C11H14N2O4	71.1	0	HMDB0028853	-	-	-	-	-	Organic acids and derivatives	Carboxylic acids and derivatives	Amino acids, peptides, and analogues	-	1.32	1.3048	0.888	0.03476	0.1252	4.817	4.913	5.079	3.906	3.926	4.559	5.154	5.027	5.562	5.056	5.097	4.733	4.533	0.5072	5.105	0.2677
neg_2007	Gibberellin A29-catabolite	metab_6200	yes	down	B(ii)	C11855	neg	76040-29-4	383.092	3.53322	M+K-2H	C19H22O6	0	40.6	LMPR0104170012;HMDB0304360	-	-	-	-	-	Lipids and lipid-like molecules	Prenol lipids	Diterpenoids	-	1.3196	1.3027	0.9064	0.01732	0.0788	4.918	5.104	5.256	4.901	4.863	4.994	5.084	5.833	5.052	5.875	5.322	5.971	5.006	0.1492	5.523	0.4186
neg_4677	1-beta-Hydroxyeuscaphic acid	metab_9149	yes	down	B(ii)	-	neg	-	549.346	5.76688	M+FA-H	C30H48O6	0	57.4	HMDB0302616	-	-	-	-	-	Lipids and lipid-like molecules	Prenol lipids	Triterpenoids	-	1.3181	1.2789	0.9159	0.006496	0.03987	5.172	5.118	5.104	5.133	5.207	4.861	5.322	5.797	5.241	5.683	5.344	6.018	5.099	0.1224	5.567	0.3118
neg_5293	Neobyakangelicol	metab_9826	yes	down	B(ii)	C17126	neg	-	361.093	4.2838	M+FA-H	C17H16O6	0	72.6	HMDB0302539	-	-	-	-	-	Phenylpropanoids and polyketides	Coumarins and derivatives	Furanocoumarins	-	1.318	1.2625	0.9202	0.00509	0.03367	5.342	5.17	5.166	5.353	5.505	4.893	5.525	5.87	5.452	5.661	5.588	6.056	5.238	0.2115	5.692	0.2285
neg_2279	5-5'-Dehydrodiferulic acid	metab_6497	yes	down	B(ii)	C10446	neg	-	367.079	4.53295	M-H2O-H	C20H18O8	0	54	HMDB0301718	-	-	-	-	-	Benzenoids	Benzene and substituted derivatives	Biphenyls and derivatives	-	1.3169	1.2804	0.9099	0.004323	0.02981	4.726	4.53	4.475	4.792	4.919	4.441	4.977	5.278	5.36	4.896	4.815	5.316	4.647	0.1935	5.107	0.2383
neg_2350	Arecoline	metab_6576	yes	up	B(ii)	C10129	neg	63-75-2	369.203	4.76547	2M+Hac-H	C8H13NO2	0	30.6	HMDB0030353	-	-	-	-	-	Alkaloids and derivatives	Not Available	Not Available	-	1.3166	1.3016	1.1197	0.009727	0.05325	4.658	4.862	4.991	4.59	4.563	4.726	4.341	4.113	4.663	4.052	4.504	3.685	4.732	0.1663	4.226	0.3514
neg_5831	Gamma-Glutamylleucine	metab_10419	yes	down	B(ii)	-	neg	2566-39-4	259.13	2.66432	M-H	C11H20N2O5	0	58.4	HMDB0011171	-	-	-	-	-	Organic acids and derivatives	Carboxylic acids and derivatives	Amino acids, peptides, and analogues	-	1.3158	1.2698	0.9078	0.006145	0.03836	4.677	4.517	4.975	4.187	4.217	4.47	4.941	4.915	5.138	5.005	5.044	4.746	4.507	0.2954	4.965	0.1332
neg_93	2-Hydroxymyristic Acid	metab_11951	yes	down	B(i)	-	neg	2507-55-3	243.196	6.5099	M-H, M+FA-H, 2M-H	C14H28O3	64.1	0	HMDB0002261;LMFA01050484	-	-	-	-	-	Lipids and lipid-like molecules	Fatty Acyls	Fatty acids and conjugates	-	1.3156	1.3112	0.9343	0.0009419	0.009718	6.305	6.227	6.04	6.244	6.108	6.188	6.829	6.517	6.296	6.675	6.848	6.557	6.185	0.09676	6.62	0.2089
pos_3839	CR 2249	metab_3131	yes	up	B(i)	-	pos	-	257.185	4.91463	M+H	C13H24N2O3	50.9	0	-	-	-	-	-	-	-	-	-	-	1.3152	1.3166	1.1456	0.01846	0.07824	4.766	4.562	4.572	4.851	4.988	4.578	4.411	4.144	4.28	4.103	4.594	3.186	4.72	0.1779	4.12	0.4917
neg_2522	Psilostachyin	metab_6767	yes	up	B(ii)	-	neg	-	279.124	5.37417	M-H	C15H20O5	0	60	HMDB0302335	-	-	-	-	-	Lipids and lipid-like molecules	Prenol lipids	Terpene lactones	-	1.3137	1.2959	1.0917	0.0004118	0.005346	4.994	4.864	4.784	5.125	5.24	4.855	4.396	4.549	4.624	4.582	4.551	4.649	4.977	0.1767	4.559	0.08889
pos_4317	Asn Leu	metab_3656	yes	down	B(i)	-	pos	-	246.144	2.66027	M+H	C10H19N3O4	80.8	0	-	-	-	-	-	-	-	-	-	-	1.3134	1.2738	0.9197	2.98e-05	0.0006253	4.796	4.514	4.7	4.677	4.617	4.72	5.122	5.043	5.052	5.039	5.257	4.962	4.671	0.09626	5.079	0.1007
neg_10	3,5,7-Trimethylepicatechin	metab_5084	yes	down	B(ii)	-	neg	-	331.119	3.83243	M+Cl, M+FA-H, M+Na-2H, M-H	C18H20O6	0	47.8	HMDB0302511	-	-	-	-	-	Phenylpropanoids and polyketides	Flavonoids	Flavans	-	1.3133	1.294	0.9268	0.001236	0.01201	5.521	5.713	5.561	5.489	5.482	5.596	5.824	6.234	5.838	5.938	5.829	6.331	5.56	0.08638	5.999	0.2256
pos_3824	Laninamivir	metab_3115	yes	up	B(ii)	C21557	pos	203120-17-6	311.138	4.97622	M+H-2H2O	C13H22N4O7	0	52.6	HMDB0253972	-	-	-	-	-	Organic acids and derivatives	Carboxylic acids and derivatives	Carboxylic acid derivatives	-	1.3118	1.2633	1.1166	0.007287	0.03935	4.939	5.16	5.104	4.61	4.346	5.039	4.551	4.295	4.259	4.207	4.634	4.2	4.866	0.3208	4.358	0.1868
neg_5048	2-S-glutathionyl acetate	metab_9556	yes	up	B(ii)	C14862	neg	10463-61-3	386.068	4.9305	M+Na-2H	C12H19N3O8S	0	31.5	HMDB0062198	-	-	map00980	Metabolism	Xenobiotics biodegradation and metabolism	Organic acids and derivatives	Carboxylic acids and derivatives	Amino acids, peptides, and analogues	Metabolism of xenobiotics by cytochrome P450	1.311	1.322	1.1311	0.01543	0.07268	4.826	4.456	4.502	4.925	5.007	4.332	4.311	3.946	4.57	4.064	4.351	3.554	4.675	0.2799	4.133	0.3592
neg_73	Glyceollin II	metab_11731	yes	down	B(ii)	C10422	neg	67314-98-1	373.083	5.29415	M+Cl, 2M-H, M+Na-2H	C20H18O5	0	53	HMDB0034087	-	-	-	-	-	Phenylpropanoids and polyketides	Isoflavonoids	Furanoisoflavonoids	-	1.3094	1.2964	0.8811	0.04713	0.1542	4.332	4.306	4.17	4.308	4.594	4.126	4.403	5.506	4.344	5.18	4.297	5.589	4.306	0.1642	4.887	0.6066
neg_1001	Gluconolactone	metab_5087	yes	down	B(i)	C00198	neg	90-80-2	177.04	0.636267	M-H, M+Cl	C6H10O6	32.6	0	PW_C000097;HMDB0000150;MJDBOTE0000432	-	-	map01100;map00030;map01200	Metabolism;Metabolism;Metabolism	Global and overview maps;Carbohydrate metabolism;Global and overview maps	Organic oxygen compounds	Organooxygen compounds	Carbohydrates and carbohydrate conjugates	Metabolic pathways;Pentose phosphate pathway;Carbon metabolism	1.3087	1.2529	0.9203	0.001373	0.01297	4.852	4.799	4.998	4.666	4.703	4.615	4.995	5.35	5.398	5.197	4.947	5.22	4.772	0.1405	5.185	0.1827
neg_5345	(S,E)-Zearalenone	metab_9882	yes	down	B(ii)	C09981	neg	17924-92-4	317.14	4.11992	M-H	C18H22O5	0	76.7	HMDB0031752	-	-	-	-	-	Phenylpropanoids and polyketides	Macrolides and analogues	Zearalenones	-	1.3083	1.2881	0.8989	0.01165	0.06032	4.532	4.337	3.987	4.649	4.822	4.238	4.776	5.188	4.692	4.854	4.737	5.305	4.427	0.301	4.925	0.2572
neg_4466	Amarogentin	metab_8916	yes	down	B(ii)	C09767	neg	21018-84-8	567.152	6.0314	M-H2O-H	C29H30O13	0	32	HMDB0248275	-	-	-	-	-	Benzenoids	Benzene and substituted derivatives	Biphenyls and derivatives	-	1.3053	1.2886	0.9093	0.02008	0.08653	5.071	4.98	4.56	5.415	5.704	5.08	5.284	5.889	5.514	5.674	5.892	5.631	5.135	0.3909	5.647	0.232
pos_1537	4-Amino-2,2,6,6-tetramethylpiperidin-1-ol	metab_595	yes	down	B(ii)	-	pos	-	173.164	2.76213	M+H	C9H20N2O	0	38.2	HMDB0246342	-	-	-	-	-	Organoheterocyclic compounds	Piperidines	Aminopiperidines	-	1.3042	1.2298	0.8953	0.002806	0.01914	3.793	3.898	4.052	3.901	4.343	3.563	4.234	4.34	4.307	4.513	4.383	4.528	3.925	0.2613	4.384	0.1164
pos_2062	Jasmolone	metab_1173	yes	up	B(ii)	-	pos	54383-66-3	181.122	6.0856	M+H	C11H16O2	0	70.9	HMDB0030039	-	-	-	-	-	Organic oxygen compounds	Organooxygen compounds	Alcohols and polyols	-	1.3041	1.2647	1.0882	8.25e-06	0.0002757	4.964	5.026	4.821	4.875	4.917	4.866	4.411	4.563	4.468	4.426	4.596	4.62	4.912	0.0743	4.514	0.09025
neg_395	3,5,6-Trihydroxy-5-(hydroxymethyl)-2-methoxy-2-cyclohexen-1-one	metab_8348	yes	up	B(ii)	-	neg	76663-30-4	203.056	2.91555	M-H2O-H, M-H	C8H12O6	0	31.4	HMDB0041031	-	-	-	-	-	Organic oxygen compounds	Organooxygen compounds	Carbonyl compounds	-	1.3035	1.2914	1.1037	0.02017	0.08675	5.563	5.656	5.768	5.56	5.515	5.599	5.402	4.628	5.336	4.883	5.689	4.558	5.61	0.09033	5.083	0.4594
neg_4961	Coclaurine	metab_12039	yes	down	B(ii)	C06161	neg	486-39-5	284.129	5.15817	M-H	C17H19NO3	0	75.3	HMDB0303359	-	-	map01100	Metabolism	Global and overview maps	Organoheterocyclic compounds	Isoquinolines and derivatives	Benzylisoquinolines	Metabolic pathways	1.3028	1.259	0.9123	0.003044	0.02284	4.555	4.441	4.489	4.483	4.695	4.416	4.686	5.182	4.79	4.987	4.733	5.304	4.513	0.1011	4.947	0.2542
neg_5247	Coumaryl acetate	metab_9776	yes	up	B(ii)	C20465	neg	-	237.077	4.42193	M+FA-H	C11H12O3	0	48.7	HMDB0304297	-	-	-	-	-	Benzenoids	Benzene and substituted derivatives	Styrenes	-	1.3022	1.2703	1.1173	0.02785	0.1082	4.991	4.558	4.222	5.253	5.403	5.059	4.722	4.284	4.363	4.19	4.238	4.59	4.914	0.4442	4.398	0.2121
pos_4229	Leonurine	metab_3561	yes	down	B(ii)	C16985	pos	24697-74-3	294.144	2.95683	M+H-H2O	C14H21N3O5	0	66.5	HMDB0254014	-	-	-	-	-	Benzenoids	Benzene and substituted derivatives	Benzoic acids and derivatives	-	1.3003	1.2552	0.8934	0.004061	0.02532	4.281	4.103	4.342	3.795	3.675	4.038	4.591	4.617	4.164	4.534	4.642	4.576	4.039	0.2636	4.521	0.1784
pos_3941	1,2,3,4,5,6-Hexahydro-5-(1-hydroxyethylidene)-7H-cyclopenta[b]pyridin-7-one	metab_3244	yes	down	B(ii)	-	pos	118355-70-7	180.101	4.29262	M+H	C10H13NO2	0	51.9	HMDB0039655	-	-	-	-	-	Organoheterocyclic compounds	Pyridines and derivatives	Hydropyridines	-	1.2947	1.2614	0.8958	0.007494	0.03997	4.282	4.271	4.293	4.422	4.52	4.225	4.457	5.136	4.749	4.956	4.442	5.292	4.335	0.1118	4.839	0.3517
pos_3626	Indolophenanthridine	metab_2896	yes	down	B(ii)	-	pos	-	292.18	5.87477	M+NH4	C19H18N2	0	35.5	HMDB0253475	-	-	-	-	-	Organoheterocyclic compounds	Quinolines and derivatives	Benzoquinolines	-	1.2944	1.2424	0.894	0.004144	0.02566	4.085	4.055	4.275	3.976	4.039	3.92	4.413	4.569	4.31	4.179	4.888	4.874	4.058	0.1216	4.539	0.2944
neg_2324	1,4-Ipomeadiol	metab_6547	yes	up	B(ii)	-	neg	53011-73-7	215.092	4.68097	M+FA-H	C9H14O3	0	60.7	HMDB0030471	-	-	-	-	-	Organoheterocyclic compounds	Heteroaromatic compounds	Not Available	-	1.2941	1.2692	1.0845	0.001082	0.01086	5.265	5.33	5.282	5.427	5.496	5.378	5.007	4.723	5.115	4.924	5.208	4.692	5.363	0.08851	4.945	0.2078
pos_4533	Leu Thr	metab_3891	yes	down	B(i)	-	pos	-	233.149	1.65675	M+H	C10H20N2O4	58.4	0	-	-	-	-	-	-	-	-	-	-	1.292	1.2448	0.9177	6.57e-05	0.001121	4.733	4.614	4.491	4.46	4.42	4.497	4.872	5.064	4.911	4.968	4.807	5.037	4.536	0.1162	4.943	0.09883
pos_2256	Corchoroside A	metab_1387	yes	up	B(ii)	-	pos	508-76-9	579.259	6.5695	M+2Na-H	C29H42O9	0	75.7	HMDB0033846	-	-	-	-	-	Lipids and lipid-like molecules	Steroids and steroid derivatives	Steroid lactones	-	1.2919	1.2757	1.089	0.004659	0.02783	6.073	6.058	6.244	5.654	5.428	6	5.288	5.451	5.327	5.386	5.558	5.554	5.91	0.3054	5.427	0.1139
neg_5530	Morphine-6-glucuronide	metab_10086	yes	down	B(ii)	C16578	neg	20290-10-2	460.162	3.54118	M-H	C23H27NO9	0	50.4	HMDB0041937;PW_C022690	-	-	map04976;map00982	Organismal Systems;Metabolism	Digestive system;Xenobiotics biodegradation and metabolism	Alkaloids and derivatives	Morphinans	Not Available	Bile secretion;Drug metabolism - cytochrome P450	1.2907	1.1814	0.914	0.01867	0.08261	4.764	4.849	5.14	4.626	5.03	4.101	4.989	5.226	5.366	5.262	5.243	5.109	4.752	0.368	5.199	0.1317
neg_4730	Cinncassiol C3	metab_9208	yes	down	B(ii)	C17641	neg	64979-94-8	381.192	5.66302	M-H	C20H30O7	0	55.5	HMDB0036859	-	-	-	-	-	Lipids and lipid-like molecules	Prenol lipids	Sesquiterpenoids	-	1.2907	1.2274	0.9112	0.01059	0.0563	4.762	4.413	4.499	4.868	5.103	4.316	4.849	5.213	5.077	5.186	4.983	5.377	4.66	0.3018	5.114	0.186
pos_1873	Tryptophyl-Methionine	metab_964	yes	up	B(ii)	-	pos	-	318.126	5.05643	M+H-H2O	C16H21N3O3S	0	90.9	HMDB0029089	-	-	-	-	-	Organic acids and derivatives	Carboxylic acids and derivatives	Amino acids, peptides, and analogues	-	1.2852	1.2478	1.1557	0.0491	0.1601	4.559	4.852	4.801	4.309	4.382	4.752	4.639	3.172	3.448	4.317	4.67	3.683	4.609	0.2281	3.988	0.64
neg_5867	Asparaginylisoleucine	metab_10458	yes	down	B(ii)	-	neg	438533-59-6	244.13	2.5078	M-H	C10H19N3O4	0	59.2	HMDB0028734	-	-	-	-	-	Organic acids and derivatives	Carboxylic acids and derivatives	Amino acids, peptides, and analogues	-	1.2848	1.2353	0.9204	0.001435	0.01336	4.753	4.575	4.989	4.437	4.42	4.522	4.997	5.101	4.94	5.025	5.021	5.006	4.616	0.2183	5.015	0.05198
pos_1058	Hydroxykynurenine	metab_65	yes	down	B(ii)	C02794	pos	484-78-6	257.112	1.70373	M+CH3OH+H, M+ACN+Na	C10H12N2O4	0	57	HMDB0000732	-	-	-	-	-	Organic oxygen compounds	Organooxygen compounds	Carbonyl compounds	-	1.2746	1.2512	0.9061	0.002514	0.01759	4.423	4.719	4.702	4.472	4.128	4.725	4.811	5.091	4.945	5.078	4.831	5.225	4.528	0.2366	4.997	0.1626
pos_1743	6-Amino-N-[6-keto-6-(6-ketohexylamino)hexyl]hexanamide	metab_822	yes	up	B(ii)	-	pos	-	405.285	3.91605	M+ACN+Na	C18H35N3O3	0	31	HMDB0256669	-	-	-	-	-	Lipids and lipid-like molecules	Fatty Acyls	Fatty amides	-	1.274	1.1915	1.1415	0.03121	0.1144	3.674	4.599	4.414	4.354	3.795	5.054	3.679	3.842	3.718	3.776	3.72	3.945	4.315	0.5139	3.78	0.09861
neg_4562	2-Methoxy-4-vinylphenol	metab_9022	yes	down	B(ii)	C17883	neg	7786-61-0	299.129	5.9509	2M-H	C9H10O2	0	51.5	HMDB0013744	-	-	-	-	-	Benzenoids	Phenols	Methoxyphenols	-	1.2735	1.2518	0.9223	0.002062	0.01727	4.887	4.728	4.59	4.939	5.061	4.556	5.331	5.254	5.248	5.04	5.276	5.03	4.793	0.202	5.197	0.1286
neg_2393	Coenzyme B	metab_6623	yes	up	B(ii)	C04628	neg	104302-77-4	388.083	4.93848	M+FA-H	C11H22NO7PS	0	81	HMDB0304798	Vitamins and cofactors	Cofactors	map01100;map01200;map01240	Metabolism;Metabolism;Metabolism	Global and overview maps;Global and overview maps;Global and overview maps	Organic acids and derivatives	Carboxylic acids and derivatives	Amino acids, peptides, and analogues	Metabolic pathways;Carbon metabolism;Biosynthesis of cofactors	1.2719	1.2782	1.1133	0.007089	0.04211	4.802	4.529	4.476	4.942	5.129	4.351	4.082	4.236	4.512	4.233	4.28	4.013	4.705	0.3014	4.226	0.1735
pos_1476	Fusaric Acid	metab_527	yes	down	B(i)	C10146	pos	536-69-6	180.101	2.4822	M+H	C10H13NO2	81.7	0	HMDB0252556	-	-	-	-	-	Organoheterocyclic compounds	Pyridines and derivatives	Pyridinecarboxylic acids and derivatives	-	1.2714	1.2183	0.9268	0.0002096	0.002727	4.955	5.032	5.145	4.935	5.182	4.993	5.309	5.375	5.699	5.477	5.403	5.367	5.04	0.1017	5.438	0.1391
neg_68	Diapocynin	metab_11489	yes	down	B(ii)	-	neg	-	375.109	4.60048	M+Cl, M+FA-H, M+Na-2H	C18H18O6	0	40.3	HMDB0251141	-	-	-	-	-	Organic oxygen compounds	Organooxygen compounds	Carbonyl compounds	-	1.2708	1.2478	0.9245	0.002618	0.02039	5.255	5.265	4.924	5.222	5.363	5.124	5.45	5.808	5.494	5.58	5.422	5.943	5.192	0.1524	5.616	0.2121
neg_4845	Phaseolic acid	metab_9334	yes	up	B(ii)	C10483	neg	53755-04-7;29533-15-1	299.093	5.39818	M+K-2H	C12H22O6	0	62.6	LMFA01060200;HMDB0031897	-	-	-	-	-	Organic acids and derivatives	Keto acids and derivatives	Medium-chain keto acids and derivatives	-	1.2702	1.2913	1.128	0.03136	0.1178	4.769	4.568	4.205	4.841	4.944	4.54	3.743	4.494	3.755	4.337	3.688	4.692	4.645	0.266	4.118	0.4418
neg_2689	Urobilin	metab_6951	yes	down	B(ii)	C05794	neg	1856-98-0	589.305	5.8389	M-H	C33H42N4O6	0	42.5	HMDB0004160	-	-	map00860	Metabolism	Metabolism of cofactors and vitamins	Organoheterocyclic compounds	Tetrapyrroles and derivatives	Bilirubins	Porphyrin metabolism	1.2688	1.2385	0.9121	0.01812	0.08086	5.093	5.082	4.906	5.163	5.184	4.83	5.383	5.821	4.893	5.657	5.4	6.022	5.043	0.1432	5.529	0.397
pos_1465	Norvaline	metab_515	yes	down	B(ii)	C01799	pos	760-78-1	100.076	2.3116	M+H-H2O	C5H11NO2	0	49.3	HMDB0013716;MJDBOTE0000679	-	-	-	-	-	Organic acids and derivatives	Carboxylic acids and derivatives	Amino acids, peptides, and analogues	-	1.266	1.2289	0.9181	0.004254	0.02605	5.182	5.16	5.036	5.248	5.308	5.144	5.337	5.831	5.358	5.809	5.471	6.047	5.18	0.0932	5.642	0.2934
pos_4550	Threonylvaline	metab_3910	yes	down	B(ii)	-	pos	99032-17-4	219.133	1.41693	M+H	C9H18N2O4	0	63.2	HMDB0029074	-	-	-	-	-	Organic acids and derivatives	Carboxylic acids and derivatives	Amino acids, peptides, and analogues	-	1.2658	1.2296	0.9127	0.01285	0.05965	5.479	5.518	5.713	4.795	4.876	4.931	5.677	5.737	5.876	5.674	5.628	5.714	5.219	0.3953	5.718	0.08598
neg_6023	Glucolepidiin	metab_10633	yes	down	B(ii)	C08413	neg	101144-39-2	392.03	1.69335	M+FA-H	C9H17NO9S2	0	49.3	HMDB0301839	-	-	-	-	-	Organic oxygen compounds	Organooxygen compounds	Carbohydrates and carbohydrate conjugates	-	1.2655	1.2122	0.9392	0.0004265	0.005511	5.683	5.647	5.662	5.766	5.846	5.686	5.884	6.186	6.199	6.248	5.897	6.1	5.715	0.07639	6.085	0.1585
neg_2563	Amabiline	metab_6812	yes	up	B(ii)	C10263	neg	17958-43-9	328.177	5.48683	M+FA-H	C15H25NO4	0	42.3	HMDB0302358	-	-	-	-	-	Alkaloids and derivatives	Not Available	Not Available	-	1.2654	1.2682	1.1244	0.01931	0.08449	4.474	4.497	4.421	4.625	4.767	4.388	4.331	3.514	4.424	3.918	4.403	3.578	4.529	0.1424	4.028	0.4168
neg_351	Glutaric Acid	metab_7861	yes	down	B(i)	C00489	neg	110-94-1	131.034	1.87737	M-H, M+Na-2H	C5H8O4	86.6	0	HMDB0000661	Organic acids	Carboxylic acids	map01100;map00310;map00071	Metabolism;Metabolism;Metabolism	Global and overview maps;Amino acid metabolism;Lipid metabolism	Organic acids and derivatives	Carboxylic acids and derivatives	Dicarboxylic acids and derivatives	Metabolic pathways;Lysine degradation;Fatty acid degradation	1.2653	1.2041	0.9357	0.003194	0.02361	5.755	5.839	5.983	5.809	5.916	5.699	5.932	6.373	6.479	6.354	5.953	6.314	5.833	0.1036	6.234	0.2327
pos_1567	Ser Phe	metab_628	yes	down	B(i)	-	pos	-	253.118	2.89533	M+H	C12H16N2O4	72	0	-	-	-	-	-	-	-	-	-	-	1.2652	1.2298	0.9193	0.0002584	0.00318	4.641	4.793	4.82	4.432	4.414	4.706	5.068	5.076	5.02	4.972	5.081	5.029	4.634	0.1757	5.041	0.0423
pos_1723	Glycerylphosphorylcholine	metab_801	yes	down	B(ii)	C00670	pos	28319-77-9	275.138	3.80378	M+NH4	C8H20NO6P	0	46.2	HMDB0252858;HMDB0000086	-	-	map00565;map00564;map05231	Metabolism;Metabolism;Human Diseases	Lipid metabolism;Lipid metabolism;Cancer: overview	Lipids and lipid-like molecules	Glycerophospholipids	Glycerophosphocholines	Ether lipid metabolism;Glycerophospholipid metabolism;Choline metabolism in cancer	1.2637	1.2239	0.9238	0.0004437	0.004664	4.965	4.959	4.74	5.015	5.145	4.904	5.411	5.416	5.132	5.264	5.537	5.422	4.955	0.1331	5.364	0.1428
neg_5031	Caffeoylshikimate	metab_9538	yes	down	B(ii)	C10434	neg	73263-62-4	715.152	4.986	2M+FA-H	C16H15O8-	0	88.4	HMDB0033999;HMDB0304282	-	-	map01100	Metabolism	Global and overview maps	Phenylpropanoids and polyketides	Cinnamic acids and derivatives	Hydroxycinnamic acids and derivatives	Metabolic pathways	1.2633	1.2618	0.8932	0.03814	0.1337	4.492	4.469	4.445	4.519	4.543	4.465	4.475	5.211	4.574	5.416	4.638	5.844	4.489	0.03691	5.026	0.5504
neg_5877	3-Hydroxy-3-methylglutarate	metab_10469	yes	down	B(i)	C03761	neg	503-49-1	161.045	2.40377	M-H	C6H10O5	31	0	HMDB0000355	-	-	-	-	-	Lipids and lipid-like molecules	Fatty Acyls	Fatty acids and conjugates	-	1.2623	1.2208	0.9335	0.0005112	0.0062	5.201	5.358	5.257	5.367	5.296	5.372	5.468	5.904	5.727	5.847	5.545	5.633	5.309	0.06963	5.687	0.1707
pos_3972	Isofebrifugine	metab_3278	yes	down	B(ii)	C10698	pos	32434-44-9	302.149	4.12273	M+H	C16H19N3O3	0	40.5	HMDB0242253;HMDB0253633	-	-	-	-	-	Organoheterocyclic compounds	Diazanaphthalenes	Benzodiazines	-	1.2623	1.2552	0.9081	0.01616	0.07055	5.345	5.56	5.565	4.83	4.564	5.599	5.757	5.716	5.925	5.816	5.778	5.657	5.244	0.4411	5.775	0.09145
neg_5742	1-(beta-D-Glucopyranosyloxy)-3-octanone	metab_10320	yes	down	B(ii)	-	neg	194919-40-9	305.161	2.98255	M-H	C14H26O7	0	63.1	HMDB0031315	-	-	-	-	-	Lipids and lipid-like molecules	Fatty Acyls	Fatty acyl glycosides	-	1.2618	1.216	0.9262	0.0001006	0.002009	4.37	4.491	4.569	4.528	4.455	4.477	4.611	4.957	4.802	4.898	4.856	4.91	4.482	0.06805	4.839	0.1234
pos_4518	6-Hydroxynicotinic Acid	metab_3874	yes	down	B(i)	C01020	pos	5006-66-6	140.034	1.6959	M+H	C6H5NO3	43.5	0	HMDB0002658;MJDBOTE0000658	-	-	map01100;map00760	Metabolism;Metabolism	Global and overview maps;Metabolism of cofactors and vitamins	Organoheterocyclic compounds	Pyridines and derivatives	Pyridinecarboxylic acids and derivatives	Metabolic pathways;Nicotinate and nicotinamide metabolism	1.2614	1.2036	0.9152	0.001099	0.009315	4.398	4.471	4.488	4.512	4.723	4.356	4.686	5.036	4.699	4.979	4.897	5.147	4.491	0.1278	4.907	0.1854
pos_1938	Mollicellin C	metab_1036	yes	up	B(ii)	C20046	pos	68436-82-8	435.106	5.55462	M+Na	C22H20O8	0	91.2	HMDB0033341	-	-	-	-	-	Phenylpropanoids and polyketides	Depsides and depsidones	Not Available	-	1.2613	1.228	1.1094	0.009586	0.04825	4.863	4.953	4.239	5.042	5.314	4.972	4.313	4.476	4.352	4.411	4.355	4.579	4.897	0.3572	4.414	0.09862
neg_3850	L-Theanine	metab_8239	yes	down	B(ii)	C01047	neg	3081-61-6	521.295	6.7808	3M-H	C7H14N2O3	0	57.9	HMDB0034365	-	-	-	-	-	Organic acids and derivatives	Carboxylic acids and derivatives	Amino acids, peptides, and analogues	-	1.2593	1.2794	0.9424	0.003522	0.02549	7.249	7.639	7.343	7.443	7.152	7.838	7.935	7.824	7.641	7.999	7.968	8.023	7.444	0.2556	7.899	0.1439
neg_4920	Cloxacillin	metab_9415	yes	up	B(ii)	C06923	neg	61-72-3	472.011	5.23815	M+K-2H	C19H18ClN3O5S	0	32.5	HMDB0015278	-	-	-	-	-	Organic acids and derivatives	Carboxylic acids and derivatives	Amino acids, peptides, and analogues	-	1.2593	1.212	1.0687	3.05e-05	0.0008194	5.352	5.352	5.234	5.461	5.434	5.348	5.132	5.019	4.956	4.889	5.081	5.037	5.364	0.0795	5.019	0.08687
pos_4435	N-Hydroxy-L-tyrosine	metab_3783	yes	down	B(ii)	C03004	pos	64448-49-3	239.102	1.85283	M+ACN+H	C9H11NO4	0	67.6	HMDB0038750	-	-	map01100	Metabolism	Global and overview maps	Organic acids and derivatives	Carboxylic acids and derivatives	Amino acids, peptides, and analogues	Metabolic pathways	1.2564	1.2364	0.9075	0.01501	0.06657	5.159	5.187	5.406	4.562	4.499	4.902	5.492	5.368	5.835	5.403	5.465	5.186	4.953	0.3643	5.458	0.2137
pos_4371	Prolyl-Valine	metab_3715	yes	down	B(ii)	-	pos	-	215.138	2.4822	M+H	C10H18N2O3	0	47.1	HMDB0029030	-	-	-	-	-	Organic acids and derivatives	Carboxylic acids and derivatives	Amino acids, peptides, and analogues	-	1.2563	1.2205	0.9342	0.0006783	0.006377	5.956	5.763	5.959	5.599	5.62	5.851	6.187	6.135	6.401	6.172	6.285	6.016	5.791	0.1588	6.199	0.1318
neg_5824	4'-O-Glucopyranosylsinapic acid	metab_10411	yes	down	B(ii)	-	neg	-	423.074	2.67232	M+K-2H	C17H22O10	0	60.7	HMDB0303764	-	-	-	-	-	Organic oxygen compounds	Organooxygen compounds	Carbohydrates and carbohydrate conjugates	-	1.2546	1.2352	0.8954	0.03711	0.1309	4.326	4.301	4.379	4.479	4.566	4.196	4.317	5.291	4.691	5.188	4.341	5.479	4.374	0.1322	4.885	0.503
neg_1864	3-Hydroxybenzyl Alcohol	metab_6040	yes	down	B(i)	C03351	neg	143995-98-6;620-24-6	123.044	3.01498	M-H	C7H8O2	46.8	0	HMDB0038331;HMDB0059712	-	-	-	-	-	Organic oxygen compounds	Organooxygen compounds	Carbohydrates and carbohydrate conjugates	-	1.254	1.2495	0.897	0.006378	0.03949	3.796	3.919	4.087	3.578	3.826	4.459	4.324	4.244	4.515	4.331	4.439	4.531	3.944	0.3018	4.397	0.1156
neg_2290	Isoketocamphoric acid	metab_6510	yes	down	B(ii)	-	neg	-	215.092	4.5765	M-H	C10H16O5	0	50.1	HMDB0301824	-	-	-	-	-	Lipids and lipid-like molecules	Fatty Acyls	Fatty acids and conjugates	-	1.2515	1.1999	0.9253	0.0002738	0.004038	4.384	4.427	4.446	4.431	4.519	4.339	4.534	4.856	4.767	4.869	4.708	4.953	4.424	0.06062	4.781	0.148
neg_4679	Liquiritigenin	metab_9151	yes	down	B(ii)	C09762	neg	578-86-9	255.066	5.76688	M-H	C15H12O4	0	45.4	HMDB0029519;LMPK12140061;MJDBOTE0001096	-	-	map01100	Metabolism	Global and overview maps	Phenylpropanoids and polyketides	Flavonoids	Flavans	Metabolic pathways	1.2462	1.2166	0.9241	0.000322	0.004474	4.485	4.495	4.429	4.458	4.553	4.539	4.805	4.977	4.591	4.833	4.911	5.058	4.493	0.04686	4.862	0.1624
neg_2277	Xenognosin A	metab_6496	yes	down	B(ii)	C08731	neg	76907-79-4	301.108	4.53295	M+FA-H	C16H16O3	0	60.7	HMDB0029539	-	-	-	-	-	Phenylpropanoids and polyketides	Linear 1,3-diarylpropanoids	Cinnamylphenols	-	1.244	1.1999	0.9274	0.005682	0.03624	5.336	5.16	5.18	5.345	5.454	5.012	5.591	5.772	6.08	5.434	5.465	5.612	5.248	0.1598	5.659	0.2387
pos_3578	Leukoaminochrome	metab_2843	yes	up	B(ii)	C17756	pos	29539-03-5	303.133	5.96042	2M+H	C8H9NO2	0	44	HMDB0012992	-	-	-	-	-	Organoheterocyclic compounds	Indoles and derivatives	Indolines	-	1.242	1.2373	1.1256	0.01529	0.06759	4.78	4.446	4.48	4.812	4.886	4.4	4.441	3.897	4.219	4.131	4.518	3.496	4.634	0.2147	4.117	0.3766
pos_3609	Styraxlignolide A	metab_2877	yes	down	B(ii)	-	pos	-	675.205	5.91375	M+K	C31H40O14	0	35.9	HMDB0258519	-	-	-	-	-	Phenylpropanoids and polyketides	2-arylbenzofuran flavonoids	Not Available	-	1.2419	1.2182	0.9049	0.01404	0.06353	4.382	4.771	4.451	5.136	5.066	4.925	4.929	5.336	5.07	5.567	5.233	5.611	4.788	0.3149	5.291	0.2697
pos_877	13-Tetradecene-1,3-diyne-6,7-diol	metab_4907	yes	down	B(ii)	-	pos	122855-49-6	221.153	5.99172	M+H-H2O, M+H	C14H20O2	0	34	HMDB0039539;LMFA05000589	-	-	-	-	-	Lipids and lipid-like molecules	Fatty Acyls	Fatty alcohols	-	1.239	1.2027	0.9107	0.01172	0.05573	4.873	4.747	4.756	4.877	4.994	4.639	4.887	5.616	4.981	5.492	5.046	5.692	4.814	0.125	5.286	0.3538
pos_4354	Biotin sulfoxide	metab_3697	yes	down	B(ii)	C20386	pos	-	302.116	2.58393	M+ACN+H	C10H16N2O4S	0	71.4	HMDB0249229	-	-	map01100;map00780	Metabolism;Metabolism	Global and overview maps;Metabolism of cofactors and vitamins	Organoheterocyclic compounds	Biotin and derivatives	Not Available	Metabolic pathways;Biotin metabolism	1.2383	1.2195	0.9013	0.02051	0.08443	4.409	4.76	4.777	4.692	4.698	4.542	4.787	5.516	4.665	5.39	4.88	5.692	4.646	0.1428	5.155	0.4302
neg_2221	(S)-17-Hydroxy-9,11,13,15-octadecatetraynoic acid	metab_6435	yes	up	B(ii)	-	neg	123154-43-8	305.114	4.34978	M+Na-2H	C18H20O3	0	52.8	HMDB0038995	-	-	-	-	-	Lipids and lipid-like molecules	Fatty Acyls	Fatty acids and conjugates	-	1.2351	1.2108	1.0762	0.001454	0.01347	5.468	5.323	5.191	5.6	5.675	5.294	5.141	4.965	5.016	4.913	5.196	5.014	5.425	0.1884	5.041	0.1074
neg_5559	Trans-3-Hydroxycotinine glucuronide	metab_10117	yes	up	B(ii)	-	neg	132929-88-5	349.105	3.43972	M-H2O-H	C16H20N2O8	0	77.4	HMDB0001204;PW_C000939	-	-	-	-	-	Organic oxygen compounds	Organooxygen compounds	Carbohydrates and carbohydrate conjugates	-	1.2335	1.2074	1.0821	0.00107	0.01078	4.934	4.855	4.733	5.139	5.245	4.908	4.55	4.482	4.7	4.567	4.616	4.635	4.969	0.189	4.592	0.07561
pos_3679	N2-Succinyl-L-ornithine	metab_2953	yes	up	B(ii)	C03415	pos	899816-95-6	265.14	5.65578	M+CH3OH+H	C9H16N2O5	0	39.3	HMDB0001199	-	-	map01100;map00330	Metabolism;Metabolism	Global and overview maps;Amino acid metabolism	Organic acids and derivatives	Carboxylic acids and derivatives	Amino acids, peptides, and analogues	Metabolic pathways;Arginine and proline metabolism	1.2321	1.2294	1.1482	0.03523	0.1252	4.43	4.177	4.348	4.533	4.729	3.995	3.913	3.127	4.282	4.028	4.247	3.23	4.369	0.2596	3.805	0.5048
neg_4485	Hispidulin	metab_8936	yes	down	B(i)	C10058	neg	1447-88-7	299.056	6.01542	M-H	C16H12O6	82.1	0	LMPK12111159	-	-	-	-	-	-	-	-	-	1.2291	1.2499	0.8889	0.0381	0.1337	4.42	4.401	3.909	4.397	4.336	4.513	4.666	5.448	4.43	4.819	4.324	5.534	4.329	0.2139	4.87	0.512
neg_2426	Ovalicin	metab_6660	yes	down	B(ii)	C09674	neg	19683-98-8	317.14	5.0592	M+Na-2H	C16H24O5	0	59.3	HMDB0038120;HMDB0246031	-	-	-	-	-	Organic oxygen compounds	Organooxygen compounds	Alcohols and polyols	-	1.2276	1.224	0.9058	0.02738	0.1072	4.737	4.774	4.414	4.79	4.958	4.761	4.873	5.612	5.003	5.315	4.748	5.84	4.739	0.1776	5.232	0.4328
pos_3846	12S-HHT	metab_3139	yes	down	B(ii)	C20388	pos	54397-84-1	319.164	4.8576	M+K	C17H28O3	0	79.6	HMDB0012535	-	-	-	-	-	Lipids and lipid-like molecules	Fatty Acyls	Fatty acids and conjugates	-	1.2266	1.1882	0.9021	0.01695	0.07301	4.54	4.678	4.495	4.026	4.53	4.428	4.664	5.028	4.431	5.181	4.899	5.388	4.449	0.2232	4.932	0.3475
pos_2271	Dodecanoylcarnitine	metab_1403	yes	down	B(i)	-	pos	25518-54-1	344.279	6.61643	M+H	C19H37NO4	54	0	HMDB0002250;LMFA07070090;LMFA07070062	-	-	-	-	-	Lipids and lipid-like molecules	Fatty Acyls	Fatty acid esters	-	1.2248	1.1606	0.9266	0.006906	0.03787	5.882	5.531	5.392	5.395	5.552	5.196	6.032	5.933	5.517	6.002	6.14	5.934	5.491	0.2298	5.926	0.2146
pos_467	4-Methoxycinnamic Acid	metab_4040	yes	down	B(i)	-	pos	943-89-5	161.059	5.28148	M+H-H2O, M+H	C10H10O3	66	0	HMDB0002040;HMDB0246971	-	-	-	-	-	Phenylpropanoids and polyketides	Cinnamic acids and derivatives	Cinnamic acids	-	1.2247	1.1691	0.9052	0.01271	0.05931	4.618	4.22	4.125	4.53	4.782	4.061	4.726	5.012	4.482	4.894	4.85	5.136	4.39	0.2943	4.85	0.2283
neg_5570	Leucyl-Isoleucine	metab_10129	yes	down	B(ii)	-	neg	-	243.171	3.41063	M-H	C12H24N2O3	0	43.7	HMDB0028932	-	-	-	-	-	Organic acids and derivatives	Carboxylic acids and derivatives	Amino acids, peptides, and analogues	-	1.2247	1.1987	0.9267	0.004083	0.02859	5.148	5.217	5.271	4.91	4.866	5.147	5.313	5.604	5.802	5.489	5.221	5.545	5.093	0.1661	5.496	0.2081
pos_3931	1,6-anhydro-N-acetyl-beta-muramate	metab_3233	yes	up	B(ii)	C19769	pos	-	307.128	4.35355	M+CH3OH+H	C11H16NO7-	0	62.4	HMDB0304012	-	-	map01100;map00520;map01250	Metabolism;Metabolism;Metabolism	Global and overview maps;Carbohydrate metabolism;Global and overview maps	Organoheterocyclic compounds	Oxepanes	Not Available	Metabolic pathways;Amino sugar and nucleotide sugar metabolism;Biosynthesis of nucleotide sugars	1.2238	1.1978	1.0967	0.004225	0.02592	5.088	4.876	4.746	5.133	5.379	4.779	4.71	4.449	4.599	4.39	4.782	4.424	5	0.244	4.559	0.1631
pos_3101	Androst-5-ene-3beta,17beta-diol	metab_2318	yes	down	B(ii)	C04295	pos	521-17-5	291.231	6.4835	M+H	C19H30O2	0	61.7	HMDB0003818;HMDB0244754	Steroids	19-Carbon atoms	map00140;map04913	Metabolism;Organismal Systems	Lipid metabolism;Endocrine system	Lipids and lipid-like molecules	Steroids and steroid derivatives	Androstane steroids	Steroid hormone biosynthesis;Ovarian steroidogenesis	1.222	1.1545	0.9011	0.03828	0.1338	5.033	4.89	5.008	4.492	4.735	3.792	5.12	5.592	5.009	4.914	5.144	5.235	4.658	0.4688	5.169	0.2354
pos_1262	5-Aminopentanoic acid	metab_292	yes	down	B(ii)	C00431	pos	660-88-8	100.076	0.62895	M+H-H2O	C5H11NO2	0	48.4	LMFA01100040;HMDB0003355	-	-	map01100;map00310;map00470;map00330	Metabolism;Metabolism;Metabolism;Metabolism	Global and overview maps;Amino acid metabolism;Metabolism of other amino acids;Amino acid metabolism	Organic acids and derivatives	Carboxylic acids and derivatives	Amino acids, peptides, and analogues	Metabolic pathways;Lysine degradation;D-Amino acid metabolism;Arginine and proline metabolism	1.219	1.1727	0.9379	0.0001353	0.001921	5.385	5.425	5.498	5.413	5.612	5.444	5.8	5.691	5.714	5.874	6.032	5.837	5.463	0.08217	5.825	0.1233
pos_1540	Isoleucyl-Valine	metab_599	yes	down	B(ii)	-	pos	-	231.17	2.76995	M+H	C11H22N2O3	0	51.2	HMDB0028920	-	-	-	-	-	Organic acids and derivatives	Carboxylic acids and derivatives	Amino acids, peptides, and analogues	-	1.2176	1.1922	0.9368	0.0004148	0.004476	5.723	5.754	5.726	5.51	5.465	5.629	5.993	5.918	6.218	6.006	6.108	5.849	5.635	0.1223	6.015	0.1322
neg_160	Vanillylmandelic acid	metab_5748	yes	down	B(ii)	C05584	neg	13244-77-4;55-10-7	179.034	3.9149	M-H2O-H, M-H, M+Na-2H	C9H10O5	0	31.7	HMDB0254548;PW_C000197;HMDB0000291;HMDB0304531	-	-	map01100;map00350	Metabolism;Metabolism	Global and overview maps;Amino acid metabolism	Benzenoids	Phenol ethers	Anisoles	Metabolic pathways;Tyrosine metabolism	1.216	1.1723	0.9375	0.0005572	0.006684	5.33	5.275	5.203	5.271	5.34	5.085	5.545	5.599	5.387	5.663	5.586	5.825	5.251	0.09485	5.601	0.1438
pos_4225	Isoleucyl-Methionine	metab_3557	yes	down	B(ii)	-	pos	-	263.142	2.97252	M+H	C11H22N2O3S	0	43.1	HMDB0028913	-	-	-	-	-	Organic acids and derivatives	Carboxylic acids and derivatives	Amino acids, peptides, and analogues	-	1.2142	1.1873	0.911	0.001849	0.014	4.36	4.267	4.268	3.947	3.914	4.243	4.631	4.536	4.81	4.597	4.476	4.386	4.166	0.1874	4.573	0.1456
pos_1813	Gamma-Glutamyl-S-methylcysteine sulfoxide	metab_900	yes	down	B(ii)	-	pos	-	313.106	4.44798	M+CH3OH+H	C9H16N2O6S	0	80.7	HMDB0031863	-	-	-	-	-	Organic acids and derivatives	Carboxylic acids and derivatives	Amino acids, peptides, and analogues	-	1.2104	1.1568	0.9049	0.01457	0.06528	4.545	4.305	4.1	4.506	4.76	3.988	4.932	4.882	4.351	4.794	4.979	5.017	4.367	0.2913	4.826	0.2453
pos_3001	Obtusilactone A	metab_2208	yes	down	B(ii)	-	pos	56522-15-7	326.268	6.61643	M+NH4	C19H32O3	0	59.3	HMDB0030960	-	-	-	-	-	Organoheterocyclic compounds	Tetrahydrofurans	Not Available	-	1.2072	1.1446	0.9253	0.009061	0.04629	5.566	5.467	5.481	5.151	5.293	4.921	5.778	5.958	5.329	5.73	5.828	5.829	5.313	0.2435	5.742	0.216
neg_2528	Prenyl glucoside	metab_6773	yes	down	B(ii)	C09808	neg	117861-55-9	229.108	5.39018	M-H2O-H	C11H20O6	0	52.1	HMDB0031876	-	-	-	-	-	Lipids and lipid-like molecules	Fatty Acyls	Fatty acyl glycosides	-	1.2066	1.181	0.9022	0.02564	0.1026	4.027	4.113	4.153	4.204	4.278	4.074	4.065	4.947	4.363	4.878	4.258	5.028	4.141	0.09064	4.59	0.4097
pos_4251	N6-Methyl-2'-deoxyadenosine	metab_3584	yes	down	B(ii)	C03795	pos	2002-35-9	248.113	2.87968	M+H-H2O	C11H15N5O3	0	86.5	HMDB0255300	-	-	-	-	-	Nucleosides, nucleotides, and analogues	Purine nucleosides	Purine 2''-deoxyribonucleosides	-	1.2056	1.1727	0.914	0.009959	0.04976	4.819	4.726	4.415	4.941	5.093	4.639	5.096	5.456	4.909	5.192	5.088	5.588	4.772	0.237	5.221	0.2535
pos_4644	Isonicotinic acid	metab_5064	yes	down	B(i)	C07446	pos	2015-20-5;55-22-1	124.039	0.926083	M+H	C6H5NO2	42.9	0	HMDB0041912;HMDB0060665	-	-	map00983	Metabolism	Xenobiotics biodegradation and metabolism	Organic acids and derivatives	Carboxylic acids and derivatives	Amino acids, peptides, and analogues	Drug metabolism - other enzymes	1.2029	1.1664	0.9403	0.0003038	0.003537	5.89	5.942	5.957	5.794	5.7	5.896	6.046	6.351	6.26	6.237	6.11	6.404	5.863	0.09821	6.235	0.137
neg_5579	Isopyridoxal	metab_10138	yes	up	B(ii)	C06051	neg	6560-46-9	379.115	3.36553	2M+FA-H	C8H9NO3	0	49.2	HMDB0004290	-	-	map00750	Metabolism	Metabolism of cofactors and vitamins	Organoheterocyclic compounds	Pyridines and derivatives	Pyridine carboxaldehydes	Vitamin B6 metabolism	1.2028	1.2035	1.0975	0.005581	0.03589	4.715	4.532	4.551	4.914	5.033	4.357	4.255	4.152	4.397	4.175	4.477	4.151	4.684	0.2542	4.268	0.1388
pos_3002	Dihomo-alpha-linolenic acid	metab_2209	yes	down	B(ii)	C16522	pos	17046-59-2	324.289	6.61643	M+NH4	C20H34O2	0	64.2	HMDB0060039	-	-	map01040	Metabolism	Lipid metabolism	Lipids and lipid-like molecules	Fatty Acyls	Fatty acids and conjugates	Biosynthesis of unsaturated fatty acids	1.2018	1.1748	0.9318	0.0002904	0.003412	5.16	5.323	5.202	5.073	4.864	5.208	5.458	5.579	5.578	5.478	5.436	5.555	5.138	0.1571	5.514	0.0639
pos_1290	Histidylvaline	metab_323	yes	down	B(ii)	-	pos	76019-15-3	272.171	0.800867	M+NH4	C11H18N4O3	0	55.9	HMDB0028898	-	-	-	-	-	Organic acids and derivatives	Carboxylic acids and derivatives	Amino acids, peptides, and analogues	-	1.2012	1.1797	0.9078	0.01386	0.06299	4.849	4.596	4.912	4.206	4.039	4.632	4.998	4.892	5.249	5.063	4.976	4.82	4.539	0.3485	5	0.1486
pos_1684	D-Threo biopterin	metab_757	yes	up	B(ii)	C06313	pos	-	255.122	3.56878	M+NH4	C9H11N5O3	0	52	HMDB0251210	-	-	map01100;map00790;map01240	Metabolism;Metabolism;Metabolism	Global and overview maps;Metabolism of cofactors and vitamins;Global and overview maps	Organoheterocyclic compounds	Pteridines and derivatives	Pterins and derivatives	Metabolic pathways;Folate biosynthesis;Biosynthesis of cofactors	1.1983	1.1829	1.1225	0.01389	0.06305	4.525	4.266	4.304	4.557	4.813	3.877	4.025	3.706	4.18	3.885	4.087	3.582	4.39	0.3197	3.911	0.2314
neg_99	Stercobilin	metab_12017	yes	down	B(ii)	C05793	neg	34217-90-8	593.336	5.76688	M-H, M+Cl, M+Na-2H	C33H46N4O6	0	62.6	HMDB0240259	-	-	map00860	Metabolism	Metabolism of cofactors and vitamins	Organoheterocyclic compounds	Tetrapyrroles and derivatives	Bilirubins	Porphyrin metabolism	1.1976	1.1658	0.9447	0.01019	0.05512	6.907	6.863	6.868	6.878	6.942	6.648	7.02	7.479	6.943	7.354	7.046	7.673	6.851	0.1038	7.252	0.2936
pos_4579	Histidinyl-Leucine	metab_3941	yes	down	B(ii)	C05010	pos	7763-65-7	269.16	1.22315	M+H	C12H20N4O3	0	36.4	HMDB0253179;HMDB0028889	-	-	-	-	-	Organic acids and derivatives	Carboxylic acids and derivatives	Amino acids, peptides, and analogues	-	1.1961	1.1946	0.9012	0.02457	0.09575	4.71	4.865	5.004	4.321	3.788	4.774	5.091	5.07	5.293	5.081	5.018	4.923	4.577	0.4494	5.079	0.1218
neg_3156	Epsilon-Tocopherol	metab_7468	yes	up	B(ii)	C14154	neg	490-23-3	455.317	6.64542	M+FA-H	C28H42O2	0	36.6	HMDB0030554;LMPR02020055;HMDB0304597	-	-	map01100;map00130	Metabolism;Metabolism	Global and overview maps;Metabolism of cofactors and vitamins	Lipids and lipid-like molecules	Prenol lipids	Quinone and hydroquinone lipids	Metabolic pathways;Ubiquinone and other terpenoid-quinone biosynthesis	1.1948	1.1683	1.0906	0.03999	0.1373	5.742	5.453	4.933	5.846	5.995	5.687	5.39	5.09	4.603	5.096	5.461	5.216	5.609	0.3769	5.143	0.3046
neg_4790	Benzyl 4-hydroxybenzoate	metab_9274	yes	down	B(ii)	C14393	neg	94-18-8	273.077	5.53483	M+FA-H	C14H12O3	0	60	HMDB0249063	-	-	-	-	-	Benzenoids	Benzene and substituted derivatives	Benzoic acids and derivatives	-	1.1934	1.1701	0.9091	0.03903	0.1354	4.763	4.575	4.282	4.494	5.013	4.061	5.207	5.011	5.362	4.582	5.131	4.609	4.531	0.3384	4.984	0.3214
pos_3811	7-Methylinosine	metab_3101	yes	up	B(ii)	C05276	pos	20245-33-4	347.123	5.05643	M+ACN+Na	C11H15N4O5+	0	77.2	HMDB0003950	-	-	map01100;map01212;map00062;map00071	Metabolism;Metabolism;Metabolism;Metabolism	Global and overview maps;Global and overview maps;Lipid metabolism;Lipid metabolism	Lipids and lipid-like molecules	Fatty Acyls	Fatty acyl thioesters	Metabolic pathways;Fatty acid metabolism;Fatty acid elongation;Fatty acid degradation	1.1912	1.1634	1.0803	0.003282	0.02157	5.549	5.392	5.157	5.656	5.832	5.361	5.182	5.093	4.973	4.969	5.217	5.067	5.491	0.2388	5.083	0.1032
neg_5521	Cyclic pyranopterin monophosphate	metab_10076	yes	up	B(ii)	C18239	neg	150829-29-1	398.031	3.55717	M+Cl	C10H14N5O8P	0	47.2	HMDB0059639	-	-	map01100;map04122;map00790;map01240	Metabolism;Genetic Information Processing;Metabolism;Metabolism	Global and overview maps;Folding, sorting and degradation;Metabolism of cofactors and vitamins;Global and overview maps	Organoheterocyclic compounds	Pteridines and derivatives	Pterins and derivatives	Metabolic pathways;Sulfur relay system;Folate biosynthesis;Biosynthesis of cofactors	1.1889	1.2113	1.103	0.01625	0.07525	5.096	4.703	4.905	5.219	5.365	4.579	4.557	4.384	4.72	4.595	4.748	4.074	4.978	0.3038	4.513	0.2514
neg_553	Meta-O-Dealkylated flecainide lactam	metab_10085	yes	up	B(ii)	-	neg	-	345.109	5.0592	M-H, M+Na-2H	C15H17F3N2O4	0	32	HMDB0060832	-	-	-	-	-	Benzenoids	Benzene and substituted derivatives	Benzoic acids and derivatives	-	1.1888	1.1651	1.0657	0.002792	0.02153	6.004	5.86	5.69	6.162	6.26	5.862	5.648	5.578	5.515	5.501	5.707	5.681	5.973	0.2118	5.605	0.08689
pos_3826	8-Aminoguanosine	metab_3117	yes	up	B(ii)	-	pos	-	299.109	4.96165	M+H	C10H14N6O5	0	51.9	HMDB0247416	-	-	-	-	-	Nucleosides, nucleotides, and analogues	Purine nucleosides	Not Available	-	1.1874	1.1783	1.1021	0.002225	0.01603	4.257	4.342	4.537	4.026	4.082	4.151	3.672	3.777	3.833	3.761	3.928	4.072	4.233	0.1884	3.841	0.1413
pos_1480	Ile Val Ser	metab_532	yes	down	B(i)	-	pos	-	318.201	2.49002	M+H	C14H27N3O5	66.7	0	-	-	-	-	-	-	-	-	-	-	1.1854	1.132	0.9075	0.023	0.09136	4.813	4.556	4.598	4.527	4.555	3.786	4.77	5.164	4.66	5.018	4.778	5.182	4.473	0.3521	4.929	0.2224
neg_572	Zedoarol	metab_10295	yes	up	B(ii)	C17490	neg	103994-22-5	227.108	5.29415	M-H2O-H, M+Na-2H	C15H18O3	0	51.4	HMDB0038202	-	-	-	-	-	Lipids and lipid-like molecules	Prenol lipids	Sesquiterpenoids	-	1.1823	1.1778	1.0741	0.01501	0.07118	5.953	6.011	5.806	6.148	6.168	6.109	5.84	5.455	5.88	5.539	5.895	5.088	6.032	0.1384	5.616	0.319
pos_3488	Phenylpyruvic acid	metab_2743	yes	down	B(ii)	C00166	pos	156-06-9	147.044	6.0856	M+H-H2O	C9H8O3	0	52.5	HMDB0000205;HMDB0304081;PW_C000131	-	-	map01100;map01210;map00470;map01230;map00360;map00400	Metabolism;Metabolism;Metabolism;Metabolism;Metabolism;Metabolism	Global and overview maps;Global and overview maps;Metabolism of other amino acids;Global and overview maps;Amino acid metabolism;Amino acid metabolism	Benzenoids	Benzene and substituted derivatives	Phenylpyruvic acid derivatives	Metabolic pathways;2-Oxocarboxylic acid metabolism;D-Amino acid metabolism;Biosynthesis of amino acids;Phenylalanine metabolism;Phenylalanine, tyrosine and tryptophan biosynthesis	1.1817	1.1519	0.9121	0.007389	0.03973	4.361	4.46	3.998	4.543	4.735	4.236	4.731	4.948	4.636	4.837	4.645	5.074	4.389	0.2553	4.812	0.1749
neg_5340	Tryptophyl-Proline	metab_9877	yes	down	B(ii)	-	neg	-	300.136	4.12792	M-H	C16H19N3O3	0	56.9	HMDB0029091	-	-	-	-	-	Organic acids and derivatives	Carboxylic acids and derivatives	Amino acids, peptides, and analogues	-	1.179	1.2067	0.8981	0.04616	0.1521	4.729	4.853	5.004	4.281	3.585	4.952	5.071	5.059	5.278	5.107	5.047	4.947	4.567	0.5464	5.085	0.1089
pos_3223	16-Oxoandrostenediol	metab_2452	yes	down	B(ii)	-	pos	1159-66-6	337.235	6.32753	M+CH3OH+H	C19H28O3	0	31.9	HMDB0000322;LMST02020088	-	-	-	-	-	Lipids and lipid-like molecules	Steroids and steroid derivatives	Androstane steroids	-	1.1753	1.1673	0.9108	0.04201	0.1431	5.312	5.143	4.972	5.149	5.493	5.314	5.425	6.339	5.694	5.618	5.055	6.326	5.231	0.1809	5.743	0.5073
pos_1533	Thr Leu	metab_591	yes	down	B(i)	-	pos	-	233.149	2.74647	M+H	C10H20N2O4	80.2	0	-	-	-	-	-	-	-	-	-	-	1.1747	1.1492	0.9313	0.003762	0.02407	5.441	5.604	5.657	5.128	5.041	5.427	5.77	5.8	5.902	5.782	5.728	5.699	5.383	0.2496	5.78	0.07031
pos_24	Betagarin	metab_1543	yes	up	B(ii)	C09479	pos	60132-69-6	346.127	5.24288	M+NH4, 2M+Na, M+Na, M+H-H2O, M+H-2H2O	C18H16O6	0	37.8	HMDB0030727;LMPK12140599	-	-	-	-	-	Phenylpropanoids and polyketides	Flavonoids	O-methylated flavonoids	-	1.1735	1.1283	1.0592	0.0002468	0.003056	6.146	6.187	6.025	6.268	6.261	6.169	5.935	5.844	5.677	5.703	5.992	5.832	6.176	0.0887	5.831	0.1242
neg_5425	7-(1-Imidazolyl)heptanoic acid	metab_9971	yes	down	B(ii)	-	neg	-	241.119	3.87493	M+FA-H	C10H16N2O2	0	30.6	HMDB0244878	-	-	-	-	-	Organoheterocyclic compounds	Azoles	Imidazoles	-	1.1712	1.1348	0.9184	0.00812	0.04678	4.293	4.335	4.592	3.969	4.069	4.189	4.537	4.591	4.927	4.413	4.678	4.562	4.241	0.2197	4.618	0.1743
pos_4013	Eugenin	metab_3325	yes	up	B(ii)	C20210	pos	480-34-2	224.091	3.9004	M+NH4	C11H10O4	0	62.2	HMDB0036627	-	-	-	-	-	Organoheterocyclic compounds	Benzopyrans	1-benzopyrans	-	1.1711	1.1254	1.0883	0.001784	0.01369	4.381	4.687	4.332	4.497	4.603	4.779	3.935	4.204	4.22	4.246	4.186	4.279	4.547	0.1748	4.178	0.1235
pos_4750	5-Hydroxypentanoic acid	metab_4129	yes	down	B(ii)	C02804	pos	13392-69-3	101.06	0.62895	M+H-H2O	C5H10O3	0	58.4	HMDB0061927	-	-	-	-	-	Lipids and lipid-like molecules	Fatty Acyls	Fatty acids and conjugates	-	1.1705	1.1308	0.9429	0.0001894	0.002567	5.503	5.543	5.602	5.536	5.705	5.575	5.908	5.771	5.811	5.957	6.128	5.915	5.577	0.07117	5.915	0.1256
neg_4588	Nuzhenide	metab_9050	yes	down	B(ii)	-	neg	-	721.216	5.9189	M+Cl	C31H42O17	0	31.9	HMDB0302806	-	-	-	-	-	Organic oxygen compounds	Organooxygen compounds	Carbohydrates and carbohydrate conjugates	-	1.1704	1.1665	0.9272	0.01342	0.06633	5.078	5.269	4.885	5.578	5.466	5.337	5.374	5.818	5.537	5.876	5.558	5.935	5.269	0.254	5.683	0.2242
neg_4177	9,10-DiHOME	metab_8599	yes	down	B(i)	C14828	neg	125356-86-7	313.239	6.32687	M-H	C18H34O4	55.5	0	LMFA02000229;HMDB0004704	-	-	map00591	Metabolism	Lipid metabolism	Lipids and lipid-like molecules	Fatty Acyls	Fatty acids and conjugates	Linoleic acid metabolism	1.1681	1.1624	0.9287	0.03053	0.1157	5.921	5.804	5.703	5.9	6.068	5.946	5.986	6.842	6.304	6.185	5.876	6.861	5.89	0.1252	6.342	0.4217
neg_3085	Isocoumarin	metab_7389	yes	up	B(ii)	C02381	neg	13410-15-6	291.066	6.48595	2M-H	C9H6O2	0	85.5	HMDB0038510;HMDB0253625	-	-	-	-	-	Organoheterocyclic compounds	Benzopyrans	2-benzopyrans	-	1.1645	1.1395	1.0799	0.005024	0.03335	4.925	4.791	4.524	5.061	5.217	4.92	4.448	4.595	4.546	4.531	4.479	4.658	4.906	0.2367	4.543	0.07652
pos_1677	2,6-Diaminopurine 2',3'-dideoxyriboside	metab_749	yes	up	B(ii)	-	pos	-	283.151	3.51685	M+CH3OH+H	C10H14N6O2	0	36.6	HMDB0250896	-	-	-	-	-	Nucleosides, nucleotides, and analogues	Purine nucleosides	Purine 2'',3''-dideoxyribonucleosides	-	1.1628	1.1687	1.1245	0.04158	0.1425	4.72	4.481	4.594	4.819	4.971	4.276	4.569	3.515	4.21	4.203	4.671	3.615	4.644	0.248	4.13	0.4774
pos_1843	(D-Pen2,D-Pen5)-Enkephalin	metab_933	yes	up	B(ii)	-	pos	-	663.264	4.72647	M+NH4	C30H39N5O7S2	0	67.8	HMDB0251605	-	-	-	-	-	Organic acids and derivatives	Carboxylic acids and derivatives	Amino acids, peptides, and analogues	-	1.1623	1.117	1.074	0.001776	0.01366	5.224	5.263	4.847	5.301	5.273	5.357	4.751	4.914	4.79	4.849	4.793	5.017	5.211	0.1835	4.852	0.09862
pos_1957	His Thr Lys	metab_1056	yes	down	B(i)	-	pos	-	385.219	5.71405	M+H	C16H28N6O5	52.1	0	-	-	-	-	-	-	-	-	-	-	1.1619	1.1218	0.939	0.0005578	0.005462	5.267	5.126	5.278	5.365	5.449	5.099	5.568	5.517	5.765	5.581	5.693	5.515	5.264	0.1348	5.606	0.101
pos_899	N-Acetylcystathionine	metab_4931	yes	up	B(ii)	-	pos	20619-80-1	265.085	5.24288	M+H-H2O, M+H	C9H16N2O5S	0	40	HMDB0002381	-	-	-	-	-	Organic acids and derivatives	Carboxylic acids and derivatives	Amino acids, peptides, and analogues	-	1.1604	1.1176	1.0734	0.0005865	0.005628	5.039	5.131	4.952	5.188	5.226	5.095	4.898	4.755	4.613	4.617	4.949	4.702	5.105	0.1001	4.756	0.1415
pos_1381	S-(2-Methylbutanoyl)-dihydrolipoamide	metab_422	yes	down	B(ii)	C05118	pos	-	274.129	1.533	M+H-H2O	C13H25NO2S2	0	32	HMDB0006869;PW_C002980	-	-	-	-	-	Lipids and lipid-like molecules	Fatty Acyls	Fatty acyl thioesters	-	1.16	1.0923	0.9248	0.006624	0.03674	5.001	4.773	4.655	4.685	4.795	4.515	5.202	5.369	4.714	5.179	5.209	5.06	4.737	0.1632	5.122	0.223
pos_3645	Solanidine	metab_2917	yes	up	B(ii)	C06543	pos	80-78-4	420.321	5.81355	M+Na	C27H43NO	0	49.1	LMST01150007;HMDB0003236	-	-	-	-	-	Lipids and lipid-like molecules	Steroids and steroid derivatives	Steroidal alkaloids	-	1.153	1.106	1.0836	0.00813	0.04259	4.942	5.204	5.073	4.872	4.556	5.314	4.507	4.67	4.546	4.605	4.549	4.773	4.993	0.2692	4.608	0.09862
neg_6627	Norfuraneol	metab_11298	yes	down	B(ii)	-	neg	19322-27-1	113.023	0.564933	M-H	C5H6O3	0	34.8	HMDB0031859	-	-	-	-	-	Organoheterocyclic compounds	Dihydrofurans	Furanones	-	1.1525	1.1065	0.9241	0.01058	0.0563	4.407	4.299	4.317	4.563	4.876	4.432	4.637	5.121	4.871	4.838	4.643	4.993	4.482	0.2148	4.85	0.1913
pos_3210	9,10-DHOME	metab_2438	yes	down	B(ii)	C14828	pos	125356-86-7	297.242	6.35097	M+H-H2O	C18H34O4	0	43.8	HMDB0004704	-	-	map00591	Metabolism	Lipid metabolism	Lipids and lipid-like molecules	Fatty Acyls	Fatty acids and conjugates	Linoleic acid metabolism	1.1512	1.1308	0.9185	0.02079	0.08513	4.862	5.023	4.905	5.061	5.262	5.111	5.296	5.968	5.32	5.295	5.09	5.937	5.037	0.1448	5.484	0.3723
pos_1802	Cis-p-Coumaric acid	metab_888	yes	up	B(ii)	C06738	pos	4501-31-9	329.101	4.35355	2M+H	C9H8O3	0	56.9	HMDB0030677	-	-	-	-	-	Phenylpropanoids and polyketides	Cinnamic acids and derivatives	Hydroxycinnamic acids and derivatives	-	1.1502	1.1483	1.1177	0.0318	0.1156	4.706	4.404	4.304	4.759	5.05	4.186	4.415	3.639	4.192	4.061	4.472	3.742	4.568	0.3258	4.087	0.3427
pos_4584	Levetiracetam	metab_3947	yes	down	B(ii)	C07841	pos	102767-28-2	203.138	1.19185	M+CH3OH+H	C8H14N2O2	0	35.4	HMDB0252105;HMDB0015333	-	-	-	-	-	Organic acids and derivatives	Carboxylic acids and derivatives	Amino acids, peptides, and analogues	-	1.1481	1.1316	0.9278	0.009364	0.04733	4.825	4.994	4.982	4.99	5.326	4.864	5.492	5.203	5.387	5.414	5.757	5.064	4.997	0.1764	5.386	0.2395
pos_1787	Gemcitabine	metab_870	yes	up	B(ii)	C07650	pos	95058-81-4	327.085	4.24313	M+ACN+Na	C9H11F2N3O4	0	71.2	PW_C008951;HMDB0014584	-	-	-	-	-	Nucleosides, nucleotides, and analogues	Pyrimidine nucleosides	Pyrimidine 2''-deoxyribonucleosides	-	1.144	1.1295	1.0838	0.004103	0.02549	5.069	4.864	4.744	5.12	5.305	4.788	4.65	4.717	4.387	4.497	4.62	4.713	4.982	0.2185	4.597	0.1306
pos_1861	Enol-phenylpyruvate	metab_952	yes	down	B(ii)	C02763	pos	5801-57-0	206.08	4.89148	M+ACN+H	C9H8O3	0	67.2	HMDB0012225	-	-	map01100;map00360	Metabolism;Metabolism	Global and overview maps;Amino acid metabolism	Benzenoids	Benzene and substituted derivatives	Phenylpyruvic acid derivatives	Metabolic pathways;Phenylalanine metabolism	1.1421	1.1249	0.9089	0.009247	0.04692	4.049	4.097	4.296	3.637	3.688	4.05	4.544	4.209	4.441	4.485	4.395	4.129	3.969	0.2552	4.367	0.1633
pos_4266	Leu Val Ala	metab_3600	yes	down	B(i)	-	pos	-	302.207	2.82482	M+H	C14H27N3O4	46.7	0	-	-	-	-	-	-	-	-	-	-	1.1417	1.0898	0.9315	0.00358	0.02313	5.145	4.96	5.019	4.856	4.822	4.648	5.144	5.463	5.039	5.332	5.253	5.382	4.908	0.1725	5.269	0.1572
pos_2003	6-Keto-prostaglandin F1a	metab_1108	yes	down	B(ii)	C05961	pos	58962-34-8	371.24	5.92157	M+H	C20H34O6	0	32.8	HMDB0002886;PW_C001726	-	-	map00590;map01100	Metabolism;Metabolism	Lipid metabolism;Global and overview maps	Lipids and lipid-like molecules	Fatty Acyls	Eicosanoids	Arachidonic acid metabolism;Metabolic pathways	1.1409	1.1113	0.9186	0.01357	0.06198	4.64	4.567	4.895	4.525	4.486	4.525	4.722	5.364	5.154	5.055	4.589	5.202	4.606	0.1511	5.014	0.2984
pos_1768	3H-Dopamine	metab_849	yes	up	B(ii)	-	pos	-	156.102	4.10705	M+H	C8H13NO2	0	31.3	HMDB0246265	-	-	-	-	-	Organic oxygen compounds	Organooxygen compounds	Alcohols and polyols	-	1.1399	1.1525	1.0985	0.005217	0.0306	4.397	4.191	4.43	4.571	4.701	4.07	3.885	4.133	3.875	4.003	3.898	4.198	4.393	0.2339	3.999	0.1385
pos_4276	Glutamylleucine	metab_3611	yes	down	B(ii)	-	pos	5969-52-8	243.133	2.78563	M+H-H2O	C11H20N2O5	0	65.7	HMDB0028823	-	-	-	-	-	Organic acids and derivatives	Carboxylic acids and derivatives	Amino acids, peptides, and analogues	-	1.1392	1.1159	0.9234	0.001476	0.01173	4.335	4.331	4.452	4.135	4.009	4.504	4.663	4.586	4.588	4.689	4.763	4.612	4.294	0.189	4.65	0.06919
neg_6620	Azacitidine	metab_11291	yes	down	B(ii)	C11262	neg	320-67-2	225.061	0.564933	M-H2O-H	C8H12N4O5	0	36.2	HMDB0015063;HMDB0248552	-	-	-	-	-	Organic oxygen compounds	Organooxygen compounds	Carbohydrates and carbohydrate conjugates	-	1.1292	1.0877	0.9487	0.004094	0.02862	6.119	6.105	6.136	6.198	6.297	6.176	6.406	6.837	6.642	6.428	6.232	6.491	6.172	0.07053	6.506	0.2096
pos_2109	Deoxycholyl-L-dopa	metab_1225	yes	down	B(ii)	-	pos	-	554.347	6.18713	M+H-H2O	C33H49NO7	0	60.7	HMDB0242439	-	-	-	-	-	Not Available	Not Available	Not Available	-	1.1287	1.16	0.9319	0.007473	0.03997	5.088	5.375	5.309	5.175	5.343	5.376	5.899	5.388	5.863	5.571	5.905	5.359	5.278	0.119	5.664	0.2573
neg_1777	Aspartame	metab_5944	yes	down	B(ii)	C11045	neg	22839-47-0	293.115	2.6488	M-H	C14H18N2O5	0	58.6	HMDB0001894;MJDBOTE0001640	-	-	map04742	Organismal Systems	Sensory system	Organic acids and derivatives	Carboxylic acids and derivatives	Amino acids, peptides, and analogues	Taste transduction	1.1287	1.1079	0.9365	0.0003668	0.004923	4.44	4.649	4.655	4.489	4.33	4.531	4.788	4.867	4.939	4.761	4.794	4.782	4.516	0.1252	4.822	0.06803
neg_2390	4-(3-Methyl-2-butenoxy)-iso-nitroso-acetophenone	metab_6620	yes	down	B(ii)	-	neg	-	278.103	4.9305	M+FA-H	C13H15NO3	0	43.5	HMDB0302549	-	-	-	-	-	Benzenoids	Phenol ethers	Not Available	-	1.1274	1.1642	0.9162	0.0182	0.08117	3.98	4.301	4.044	4.37	4.422	4.547	4.721	4.658	4.666	4.728	5.018	4.218	4.277	0.2216	4.668	0.2575
neg_733	Brassinolide	metab_12037	yes	down	B(ii)	C08814	neg	78821-43-9;72962-43-7	479.338	6.3586	M-H, M+Na-2H	C28H48O6	0	75.5	LMST01140001;HMDB0034081;HMDB0041130	Steroids	28-Carbon atoms	map01100	Metabolism	Global and overview maps	Lipids and lipid-like molecules	Steroids and steroid derivatives	Steroid lactones	Metabolic pathways	1.1273	1.1456	0.9433	0.004943	0.0329	5.8	5.688	5.49	5.886	6.126	5.874	6.247	6.1	6.022	6.08	6.29	6.218	5.811	0.213	6.16	0.1067
neg_5407	P-Anisic Acid	metab_9951	yes	down	B(i)	C02519	neg	100-09-4	151.039	3.9149	M-H	C8H8O3	70.1	0	HMDB0001101	-	-	-	-	-	Benzenoids	Benzene and substituted derivatives	Benzoic acids and derivatives	-	1.1268	1.0976	0.9398	0.0003347	0.004604	4.63	4.642	4.589	4.783	4.749	4.597	4.854	5.029	4.831	4.953	4.992	5.127	4.665	0.08159	4.964	0.1109
neg_2100	N-Acetyltyrosine	metab_6304	yes	up	B(ii)	C01657	neg	537-55-3	222.077	3.8989	M-H	C11H13NO4	0	37.8	HMDB0000866;HMDB0244966	-	-	-	-	-	Organic acids and derivatives	Carboxylic acids and derivatives	Amino acids, peptides, and analogues	-	1.126	1.073	1.0683	0.001558	0.01422	4.596	4.9	4.648	4.796	4.882	4.995	4.433	4.466	4.656	4.442	4.493	4.486	4.803	0.1544	4.496	0.08198
neg_1806	Threonylleucine	metab_5977	yes	down	B(ii)	-	neg	50299-12-2	231.135	2.74405	M-H	C10H20N2O4	0	45	HMDB0029065	-	-	-	-	-	Organic acids and derivatives	Carboxylic acids and derivatives	Amino acids, peptides, and analogues	-	1.1257	1.1094	0.9374	0.007873	0.04563	5.418	5.525	5.627	5.11	5.022	5.373	5.611	5.779	5.89	5.677	5.559	5.698	5.346	0.2357	5.703	0.1188
neg_2377	Indolelactic acid	metab_6605	yes	down	B(i)	C02043	neg	7417-65-4	204.066	4.88653	M-H	C11H11NO3	94.7	0	HMDB0000671	-	-	-	-	-	Organoheterocyclic compounds	Indoles and derivatives	Indolyl carboxylic acids and derivatives	-	1.1246	1.1448	0.9206	0.032	0.1192	5.19	5.337	5.421	4.99	4.324	5.27	5.667	5.349	5.637	5.63	5.577	5.308	5.089	0.4023	5.528	0.1577
pos_1888	Trans-cinnamoyl-beta-D-glucoside	metab_980	yes	down	B(ii)	C04164	pos	-	349.067	5.24288	M+K	C15H18O7	0	34.9	HMDB0304505	-	-	-	-	-	Phenylpropanoids and polyketides	Cinnamic acids and derivatives	Cinnamic acid esters	-	1.1235	1.0989	0.937	2.41e-05	0.0005677	4.541	4.53	4.5	4.577	4.495	4.48	4.922	4.84	4.791	4.672	4.921	4.795	4.52	0.03581	4.824	0.09428
pos_4499	Isoleucyl-Alanine	metab_3852	yes	down	B(ii)	-	pos	-	203.139	1.6959	M+H	C9H18N2O3	0	31.2	HMDB0028900	-	-	-	-	-	Organic acids and derivatives	Carboxylic acids and derivatives	Amino acids, peptides, and analogues	-	1.1235	1.1383	0.9311	0.01737	0.07465	5.403	5.291	5.218	5.561	5.765	5.263	5.922	5.689	6.118	5.695	6.083	5.402	5.417	0.2101	5.818	0.274
neg_666	Coumestrol	metab_11334	yes	up	B(i)	C10205	neg	479-13-0	267.03	6.0474	M-H, M+FA-H	C15H8O5	53.2	0	LMPK12090018;HMDB0002326	-	-	-	-	-	Phenylpropanoids and polyketides	Isoflavonoids	Coumestans	-	1.1229	1.0865	1.0649	0.001648	0.01476	5.105	5.052	4.852	5.158	5.198	5.145	4.707	4.78	4.581	4.836	4.783	4.962	5.085	0.1244	4.775	0.1274
neg_5851	2-Acetolactate	metab_10441	yes	down	B(ii)	C00900	neg	-	131.034	2.60137	M-H	C5H8O4	0	33	HMDB0006833;LMFA01050472	-	-	-	-	-	Organic acids and derivatives	Keto acids and derivatives	Short-chain keto acids and derivatives	-	1.1226	1.0654	0.9514	0.0004619	0.005846	5.562	5.566	5.653	5.676	5.772	5.502	5.726	5.944	5.981	5.946	5.878	5.981	5.622	0.09746	5.909	0.09743
neg_5402	2-Ethoxyphenol	metab_9946	yes	down	B(i)	-	neg	-	137.06	3.93842	M-H	C8H10O2	36.1	0	-	-	-	-	-	-	-	-	-	-	1.1186	1.0328	0.9072	0.03463	0.1251	3.946	3.678	3.843	3.535	3.918	3.09	4.023	3.848	3.811	4.068	4.281	4.227	3.668	0.3232	4.043	0.1915
pos_1679	4-Hydroxyindole	metab_751	yes	down	B(i)	C02040	pos	2380-94-1	134.06	3.53748	M+H	C8H7NO	65.7	0	-	-	-	-	-	-	-	-	-	-	1.1174	1.0829	0.9264	0.002166	0.01579	4.346	4.43	4.28	4.217	4.458	4.377	4.533	4.839	4.594	4.71	4.523	4.989	4.352	0.09094	4.698	0.1863
pos_4040	ETHYL SYRINGATE	metab_3355	yes	up	B(i)	-	pos	-	227.091	3.76013	M+H	C11H14O5	41.4	0	-	-	-	-	-	-	-	-	-	-	1.1172	1.0738	1.0984	0.01645	0.07142	4.232	4.411	3.922	4.557	4.435	4.559	3.96	3.888	4.372	3.765	4.028	3.765	4.353	0.2428	3.963	0.2262
neg_5413	2-Hydroxy-4-octenoylcarnitine	metab_9958	yes	down	B(ii)	-	neg	-	300.182	3.8989	M-H	C15H27NO5	0	37.4	HMDB0241706	-	-	-	-	-	Lipids and lipid-like molecules	Fatty Acyls	Fatty acid esters	-	1.117	1.0703	0.9406	0.001367	0.01295	4.722	4.71	4.712	4.828	4.921	4.535	4.912	5.007	5.204	4.953	5.095	5.053	4.738	0.13	5.037	0.105
neg_4922	Oxindanac	metab_9417	yes	down	B(ii)	-	neg	-	281.082	5.23815	M-H	C17H14O4	0	75.6	HMDB0255985	-	-	-	-	-	Benzenoids	Benzene and substituted derivatives	Benzophenones	-	1.1157	1.0887	0.9584	1.06e-05	0.0003946	6.26	6.305	6.231	6.277	6.334	6.216	6.559	6.581	6.474	6.444	6.57	6.626	6.27	0.04444	6.542	0.06928
neg_3005	Deoxycholic acid glycine conjugate	metab_12042	yes	up	B(ii)	C05464	neg	360-65-6	448.307	6.3109	M-H	C26H43NO5	0	77.1	HMDB0000631;PW_C000491;LMST05030006	-	-	-	-	-	Lipids and lipid-like molecules	Steroids and steroid derivatives	Bile acids, alcohols and derivatives	-	1.1143	1.0828	1.048	0.0009195	0.009576	6.547	6.68	6.734	6.494	6.425	6.665	6.39	6.191	6.275	6.285	6.427	6.167	6.591	0.1206	6.289	0.1038
neg_528	4-Hydroxystyrene	metab_9811	yes	down	B(ii)	C05627	neg	2628-17-3	165.055	4.71747	M-H, M+FA-H	C8H8O	0	58.1	HMDB0004072	-	-	-	-	-	Benzenoids	Benzene and substituted derivatives	Styrenes	-	1.1139	1.0794	0.9591	0.0001043	0.002046	6.624	6.552	6.582	6.643	6.575	6.52	6.721	6.932	6.878	6.891	6.769	6.993	6.583	0.04529	6.864	0.1019
neg_405	Threonylphenylalanine	metab_8459	yes	down	B(ii)	-	neg	16875-27-7	265.119	3.031	M-H, M+FA-H	C13H18N2O4	0	41	HMDB0029068	-	-	-	-	-	Organic acids and derivatives	Carboxylic acids and derivatives	Amino acids, peptides, and analogues	-	1.1086	1.1053	0.9271	0.01994	0.08615	4.962	5.166	5.233	4.51	4.408	4.885	5.25	5.264	5.209	5.211	5.267	5.257	4.861	0.3378	5.243	0.02643
neg_4921	Dihydrosterigmatocystin	metab_9416	yes	down	B(ii)	C20445	neg	6795-16-0	325.072	5.23815	M-H	C18H14O6	0	41.7	HMDB0030590	-	-	map01100	Metabolism	Global and overview maps	Phenylpropanoids and polyketides	Sterigmatocystins	Not Available	Metabolic pathways	1.1064	1.0783	0.9578	6.29e-06	0.0002876	6	6.046	5.988	6.013	6.075	5.957	6.296	6.312	6.234	6.177	6.298	6.354	6.013	0.04189	6.278	0.06288
pos_1724	Val Trp	metab_802	yes	down	B(i)	-	pos	-	304.165	3.81162	M+H	C16H21N3O3	78.1	0	-	-	-	-	-	-	-	-	-	-	1.1048	1.0845	0.9154	0.02163	0.08772	4.548	4.733	4.769	3.917	4.016	4.361	4.771	4.853	4.845	4.847	4.719	4.745	4.391	0.3609	4.797	0.05911
neg_1813	3-Hydroxyvalproic acid	metab_5985	yes	down	B(ii)	C16651	neg	58888-84-9	205.108	2.78585	M+FA-H	C8H16O3	0	35.4	PW_C008641;LMFA01050494;HMDB0013899	-	-	map00982	Metabolism	Xenobiotics biodegradation and metabolism	Lipids and lipid-like molecules	Fatty Acyls	Fatty acids and conjugates	Drug metabolism - cytochrome P450	1.1021	1.148	0.9177	0.0141	0.06841	4.044	3.917	3.629	4.178	4.235	3.953	4.45	4.228	4.377	4.335	4.656	4.062	3.993	0.217	4.351	0.2013
neg_5760	Furanodienone	metab_10340	yes	down	B(ii)	C16960	neg	24268-41-5	251.104	2.9035	M+Na-2H	C15H18O2	0	36.5	HMDB0036768	-	-	-	-	-	Lipids and lipid-like molecules	Prenol lipids	Sesquiterpenoids	-	1.1017	1.0854	0.933	0.002826	0.02165	4.492	4.597	4.651	4.228	4.213	4.545	4.83	4.812	4.79	4.706	4.825	4.682	4.454	0.1887	4.774	0.06411
neg_4687	Menthyl pyrrolidone carboxylate	metab_9160	yes	up	B(ii)	C03962	neg	52528-10-6	317.197	5.75088	M-H	C16H30O6	0	40.6	HMDB0032368	-	-	-	-	-	Lipids and lipid-like molecules	Prenol lipids	Terpene glycosides	-	1.1006	1.0779	1.0648	0.0007014	0.007789	4.765	4.808	4.728	4.946	5.061	4.885	4.412	4.562	4.66	4.561	4.617	4.6	4.865	0.1243	4.569	0.08538
neg_5415	Phenylacetylglycine	metab_9960	yes	up	B(i)	C05598	neg	500-98-1	192.066	3.8989	M-H	C10H11NO3	51.2	0	HMDB0000821;MJDBOTE0000576	-	-	map00360	Metabolism	Amino acid metabolism	Organic acids and derivatives	Carboxylic acids and derivatives	Amino acids, peptides, and analogues	Phenylalanine metabolism	1.1002	1.0404	1.072	0.002404	0.01916	4.244	4.343	4.265	4.464	4.299	4.657	4.09	4.039	4.201	4.073	4.148	3.956	4.379	0.1571	4.085	0.08518
neg_799	Arachidonic acid	metab_11806	yes	up	B(ii)	C00219	neg	506-32-1	303.233	6.74902	M-H, M+FA-H	C20H32O2	0	57.2	PW_C000821;LMFA01030001;HMDB0001043	Lipids	Fatty acids	map05140;map04666;map04664;map05146;map04750;map00590;map04217;map01100;map04270;map04921;map04923;map04730;map04925;map01040;map00591;map04726;map04912;map04913;map04723;map04216;map04611	Human Diseases;Organismal Systems;Organismal Systems;Human Diseases;Organismal Systems;Metabolism;Cellular Processes;Metabolism;Organismal Systems;Organismal Systems;Organismal Systems;Organismal Systems;Organismal Systems;Metabolism;Metabolism;Organismal Systems;Organismal Systems;Organismal Systems;Organismal Systems;Cellular Processes;Organismal Systems	Infectious disease: parasitic;Immune system;Immune system;Infectious disease: parasitic;Sensory system;Lipid metabolism;Cell growth and death;Global and overview maps;Circulatory system;Endocrine system;Endocrine system;Nervous system;Endocrine system;Lipid metabolism;Lipid metabolism;Nervous system;Endocrine system;Endocrine system;Nervous system;Cell growth and death;Immune system	Lipids and lipid-like molecules	Fatty Acyls	Fatty acids and conjugates	Leishmaniasis;Fc gamma R-mediated phagocytosis;Fc epsilon RI signaling pathway;Amoebiasis;Inflammatory mediator regulation of TRP channels;Arachidonic acid metabolism;Necroptosis;Metabolic pathways;Vascular smooth muscle contraction;Oxytocin signaling pathway;Regulation of lipolysis in adipocytes;Long-term depression;Aldosterone synthesis and secretion;Biosynthesis of unsaturated fatty acids;Lino…	1.0999	1.0601	1.0632	0.03172	0.1188	6.408	6.604	6.462	6.576	6.165	6.762	6.142	6.046	6.418	6.419	6.088	5.55	6.496	0.2037	6.11	0.3194
neg_5589	Sinapine	metab_10149	yes	down	B(ii)	C00933	neg	18696-26-9;84123-22-8	347.114	3.33988	M+K-2H	C16H24NO5+	0	52.6	HMDB0029379	-	-	-	-	-	Phenylpropanoids and polyketides	Cinnamic acids and derivatives	Hydroxycinnamic acids and derivatives	-	1.0997	1.0868	0.9258	0.01703	0.07803	4.609	4.637	4.344	4.747	4.869	4.549	4.905	5.188	4.612	4.972	4.923	5.38	4.626	0.1785	4.997	0.2631
pos_229	5-Hydroxyindoleacetic acid	metab_1422	yes	down	B(i)	C05635	pos	54-16-0	192.065	4.16577	M+H, M+Na, M+H-H2O	C10H9NO3	93.4	0	HMDB0000763;PW_C000609	-	-	map01100;map04726;map00380	Metabolism;Organismal Systems;Metabolism	Global and overview maps;Nervous system;Amino acid metabolism	Organoheterocyclic compounds	Indoles and derivatives	Indolyl carboxylic acids and derivatives	Metabolic pathways;Serotonergic synapse;Tryptophan metabolism	1.0983	1.0868	0.9302	0.01638	0.07126	5.203	5.479	5.433	5.16	5.219	5.26	5.382	5.943	5.762	5.726	5.264	6.06	5.292	0.1315	5.689	0.311
pos_2147	Palmitoylcarnitine	metab_1267	yes	up	B(ii)	C02990	pos	2364-67-2	400.341	6.2653	M+H	C23H45NO4	0	57.8	LMFA07070004;HMDB0000222;HMDB0240783	-	-	map01212;map00071	Metabolism;Metabolism	Global and overview maps;Lipid metabolism	Lipids and lipid-like molecules	Fatty Acyls	Fatty acid esters	Fatty acid metabolism;Fatty acid degradation	1.098	1.0738	1.0707	0.02439	0.09514	6.137	6.186	6.026	6.029	5.9	6.253	6.081	5.296	5.661	5.632	6.108	5.339	6.088	0.1279	5.686	0.3493
pos_3641	Annomuricatin A	metab_2913	yes	down	B(ii)	-	pos	-	591.316	5.83705	M+CH3OH+H	C27H38N6O7	0	80.2	HMDB0303181	-	-	-	-	-	Organic acids and derivatives	Carboxylic acids and derivatives	Amino acids, peptides, and analogues	-	1.0974	1.0722	0.9362	0.02108	0.08588	5.909	5.936	5.752	5.963	6.062	5.773	6.153	6.552	5.783	6.358	6.2	6.762	5.899	0.1178	6.301	0.3404
pos_1423	Niacinamide	metab_469	yes	down	B(i)	C00153	pos	98-92-0	123.055	1.80558	M+H	C6H6N2O	43.4	0	PW_C001086;HMDB0001406	Vitamins and cofactors	Vitamins	map01100;map00760;map04977;map01240	Metabolism;Metabolism;Organismal Systems;Metabolism	Global and overview maps;Metabolism of cofactors and vitamins;Digestive system;Global and overview maps	Organoheterocyclic compounds	Pyridines and derivatives	Pyridinecarboxylic acids and derivatives	Metabolic pathways;Nicotinate and nicotinamide metabolism;Vitamin digestion and absorption;Biosynthesis of cofactors	1.0972	1.1322	0.9042	0.04276	0.1448	3.959	4.123	3.773	4.373	4.667	4.199	4.875	4.246	4.319	4.771	5.112	4.425	4.182	0.314	4.625	0.346
neg_5305	(+/-)-threo-Anethole glycol	metab_9840	yes	up	B(ii)	-	neg	94497-49-1	227.092	4.25577	M+FA-H	C10H14O3	0	43.4	HMDB0032607	-	-	-	-	-	Benzenoids	Benzene and substituted derivatives	Phenylpropanes	-	1.094	1.0832	1.0671	0.0001181	0.00223	4.459	4.5	4.553	4.553	4.59	4.366	4.146	4.197	4.353	4.149	4.271	4.206	4.503	0.08161	4.22	0.07964
pos_3895	Tropolone	metab_3192	yes	down	B(ii)	C15474	pos	533-75-5	164.07	4.57327	M+ACN+H	C7H6O2	0	47.2	HMDB0259299	-	-	-	-	-	Hydrocarbon derivatives	Tropones	Tropolones	-	1.0907	1.0563	0.9259	0.02266	0.09068	4.897	4.761	4.806	4.885	5.121	4.634	5.49	5.053	4.804	5.228	5.687	5.173	4.851	0.1632	5.239	0.3137
neg_1633	4-Nitrotoluene	metab_5785	yes	down	B(ii)	C14394	neg	99-99-0	182.045	1.69335	M+FA-H	C7H7NO2	0	32.1	HMDB0246551	-	-	-	-	-	Benzenoids	Benzene and substituted derivatives	Nitrobenzenes	-	1.0891	1.028	0.9483	0.005436	0.03513	5.599	5.452	5.525	5.631	5.817	5.293	5.735	5.939	5.729	5.845	5.87	6.02	5.553	0.177	5.856	0.1138
pos_4169	Val Ile	metab_3496	yes	down	B(i)	-	pos	-	231.17	3.16743	M+H	C11H22N2O3	62.2	0	-	-	-	-	-	-	-	-	-	-	1.0888	1.0609	0.9423	0.002239	0.01604	5.468	5.618	5.569	5.325	5.249	5.606	5.668	5.898	5.999	5.8	5.674	5.802	5.472	0.1549	5.807	0.1281
neg_1799	4-(1-Hydroxy-2-methoxyethyl)-5-(hydroxymethyl)-2-methylpyridin-3-ol	metab_5968	yes	up	B(ii)	-	neg	-	258.098	2.71798	M+FA-H	C10H15NO4	0	33.7	HMDB0260272	-	-	-	-	-	Organoheterocyclic compounds	Pyridines and derivatives	Pyridoxines	-	1.0881	1.0478	1.0763	0.01396	0.06795	4.408	4.762	4.73	4.654	4.352	4.93	4.04	4.321	4.265	4.425	4.307	4.501	4.639	0.2209	4.31	0.1578
neg_1437	Acipimox	metab_5569	yes	down	B(ii)	-	neg	-	153.03	0.901183	M-H	C6H6N2O3	0	31	HMDB0247941	-	-	-	-	-	Organoheterocyclic compounds	Diazines	Pyrazines	-	1.0847	1.0901	0.9201	0.02069	0.0883	4.369	4.563	4.712	4.145	3.996	4.386	4.629	4.652	4.69	4.578	4.731	5.164	4.362	0.2625	4.741	0.2138
pos_4480	N-Acetylmuramate	metab_3832	yes	down	B(i)	C02713	pos	61633-75-8	276.107	1.6959	M+H-H2O	C11H19NO8	83.5	0	HMDB0060493	Carbohydrates	Monosaccharides	map01100;map00520;map01250	Metabolism;Metabolism;Metabolism	Global and overview maps;Carbohydrate metabolism;Global and overview maps	Organic oxygen compounds	Organooxygen compounds	Carbohydrates and carbohydrate conjugates	Metabolic pathways;Amino sugar and nucleotide sugar metabolism;Biosynthesis of nucleotide sugars	1.0837	1.0296	0.9523	0.0007277	0.006766	5.969	5.971	5.963	6.057	6.139	5.94	6.119	6.406	6.377	6.464	6.19	6.284	6.006	0.07636	6.307	0.133
neg_1802	Lacto-N-difucohexaose	metab_5973	yes	up	B(ii)	-	neg	16789-38-1	980.351	2.73102	M-H2O-H	C38H65NO29	0	84.5	HMDB0006580	-	-	-	-	-	Organic oxygen compounds	Organooxygen compounds	Carbohydrates and carbohydrate conjugates	-	1.0793	1.0062	1.0705	0.03311	0.1215	4.93	5.41	5.316	5.149	4.867	5.77	4.799	4.946	4.898	4.883	4.831	5.01	5.24	0.3345	4.895	0.07652
neg_535	(R)-Methysticin	metab_9887	yes	up	B(ii)	C09952	neg	495-85-2	273.077	4.82748	M-H, M+FA-H	C15H14O5	0	47.6	HMDB0033590	-	-	-	-	-	Phenylpropanoids and polyketides	Kavalactones	Not Available	-	1.0791	1.0596	1.0662	0.01007	0.05472	5.43	5.334	5.075	5.474	5.622	5.269	5.068	5.135	4.706	4.992	5.089	5.214	5.367	0.1881	5.034	0.1767
pos_1769	4-Imidazolone-5-propionic acid	metab_850	yes	down	B(ii)	C03680	pos	17340-16-8	354.144	4.10705	2M+ACN+H	C6H8N2O3	0	36.1	HMDB0001014;PW_C000802	-	-	map01100;map00340	Metabolism;Metabolism	Global and overview maps;Amino acid metabolism	Organoheterocyclic compounds	Azoles	Imidazoles	Metabolic pathways;Histidine metabolism	1.078	1.0431	0.9319	0.004782	0.02845	4.624	4.525	4.344	4.699	4.877	4.534	4.873	5.002	4.724	4.877	5.024	5.116	4.6	0.1805	4.936	0.1391
neg_2026	Osmundalactone	metab_6221	yes	up	B(ii)	-	neg	69308-39-0	301.093	3.60825	2M+FA-H	C6H8O3	0	42.8	HMDB0031303	-	-	-	-	-	Organoheterocyclic compounds	Pyrans	Pyranones and derivatives	-	1.0747	1.1	1.1072	0.04016	0.1373	4.56	4.28	4.52	4.679	4.938	3.857	4.106	3.616	4.279	4.025	4.306	3.9	4.472	0.3698	4.039	0.2575
neg_414	4-Hydroxyphenylacetaldehyde	metab_8558	yes	down	B(ii)	C03765	neg	7339-87-9	181.05	3.10273	M-H, M+FA-H	C8H8O2	0	38.5	HMDB0003767	-	-	map01100;map00350	Metabolism;Metabolism	Global and overview maps;Amino acid metabolism	Benzenoids	Benzene and substituted derivatives	Phenylacetaldehydes	Metabolic pathways;Tyrosine metabolism	1.0722	1.0583	0.9466	0.008725	0.04928	5.745	5.918	6.015	5.71	5.451	5.847	6.134	6.064	6.237	6.218	6.155	5.834	5.781	0.1966	6.107	0.1474
neg_16	Ugaxanthone	metab_5747	yes	up	B(ii)	-	neg	13179-11-8	327.088	5.23815	M-H2O-H, M-H, 2M-H, M+Na-2H	C18H16O6	0	30.7	HMDB0030596	-	-	-	-	-	Organoheterocyclic compounds	Benzopyrans	1-benzopyrans	-	1.0713	1.0336	1.0366	0.0002956	0.004236	7.462	7.497	7.37	7.568	7.603	7.499	7.277	7.246	7.116	7.142	7.325	7.306	7.5	0.08208	7.235	0.08709
neg_4647	Deoxyloganic acid	metab_9116	yes	down	B(ii)	C11647	neg	92842-56-3	397.091	5.8389	M+K-2H	C16H24O9	0	36.4	HMDB0037028	-	-	-	-	-	Lipids and lipid-like molecules	Prenol lipids	Terpene glycosides	-	1.0708	1.0629	0.9208	0.04211	0.1424	4.574	4.608	4.5	4.73	4.697	4.582	4.646	5.363	5.221	5.035	4.399	5.407	4.615	0.08505	5.012	0.4084
pos_3748	4-(4-Methylcyclohexyl)-4-oxobutanoic acid	metab_3030	yes	up	B(ii)	-	pos	-	181.122	5.34058	M+H-H2O	C11H18O3	0	34.7	HMDB0253742	-	-	-	-	-	Organic acids and derivatives	Keto acids and derivatives	Gamma-keto acids and derivatives	-	1.0703	1.0381	1.0585	6.52e-07	5.06e-05	4.803	4.74	4.738	4.775	4.871	4.743	4.512	4.503	4.554	4.474	4.533	4.51	4.778	0.05201	4.514	0.02716
pos_1033	Acetophenone	metab_38	yes	down	B(i)	C07113	pos	98-86-2	121.065	1.5098	M+H, M+NH4	C8H8O	33.9	0	HMDB0033910	-	-	-	-	-	Organic oxygen compounds	Organooxygen compounds	Carbonyl compounds	-	1.0692	1.0308	0.9552	0.001301	0.01071	6.451	6.469	6.453	6.325	6.325	6.346	6.808	6.753	6.532	6.683	6.887	6.508	6.395	0.06954	6.695	0.1513
pos_1230	Dimethylethanolamine	metab_257	yes	down	B(ii)	C04308	pos	108-01-0	90.0917	0.567267	M+H	C4H11NO	0	33.2	HMDB0032231	-	-	map01100;map00564	Metabolism;Metabolism	Global and overview maps;Lipid metabolism	Organic nitrogen compounds	Organonitrogen compounds	Amines	Metabolic pathways;Glycerophospholipid metabolism	1.0667	1.0912	0.9124	0.03162	0.1153	3.961	4.464	3.949	4.591	4.729	4.685	4.837	4.599	4.566	4.792	5.018	5.105	4.397	0.3538	4.819	0.2167
pos_1896	Curcumenone	metab_989	yes	up	B(ii)	C17492	pos	100347-96-4	276.195	5.28835	M+ACN+H	C15H22O2	0	55.7	HMDB0033253;LMPR0103400001	-	-	-	-	-	Lipids and lipid-like molecules	Prenol lipids	Sesquiterpenoids	-	1.0656	1.0377	1.0846	0.01355	0.06196	4.593	4.555	4.007	4.711	4.771	4.578	4.081	4.244	4.12	4.179	4.123	4.347	4.536	0.2723	4.182	0.09862
pos_4293	Ala-Leu	metab_3629	yes	down	B(i)	-	pos	3303-34-2	203.138	2.723	M+H	C9H18N2O3	69	0	HMDB0251509;HMDB0028691	-	-	-	-	-	Organic acids and derivatives	Carboxylic acids and derivatives	Amino acids, peptides, and analogues	-	1.064	1.0393	0.9487	7.29e-05	0.001224	5.12	5.209	5.135	5.132	5.093	5.362	5.43	5.498	5.483	5.473	5.452	5.395	5.175	0.09926	5.455	0.03809
pos_4205	Thr Phe	metab_3536	yes	down	B(i)	-	pos	-	267.133	3.02718	M+H	C13H18N2O4	75.8	0	-	-	-	-	-	-	-	-	-	-	1.0603	1.0465	0.9266	0.02054	0.08443	4.873	5.028	5.145	4.471	4.294	4.667	5.2	5.137	5.129	5.083	5.156	5.025	4.746	0.329	5.122	0.0608
pos_3705	Gibberellin A53	metab_2983	yes	up	B(ii)	C06094	pos	51576-08-0	366.226	5.53117	M+NH4	C20H28O5	0	75.6	HMDB0036895;LMPR0104170007	-	-	map01100	Metabolism	Global and overview maps	Lipids and lipid-like molecules	Prenol lipids	Diterpenoids	Metabolic pathways	1.0601	1.0415	1.0761	0.01836	0.07824	5.19	5.101	4.619	5.368	5.501	5.175	4.692	4.856	4.731	4.79	4.734	4.958	5.159	0.3024	4.794	0.09862
pos_4123	Kynurenic Acid	metab_3446	yes	down	B(i)	C01717	pos	492-27-3	190.049	3.39337	M+H	C10H7NO3	93.4	0	HMDB0000715;PW_C000566;MJDBOTE0000367	-	-	map01100;map00380	Metabolism;Metabolism	Global and overview maps;Amino acid metabolism	Organoheterocyclic compounds	Quinolines and derivatives	Quinoline carboxylic acids	Metabolic pathways;Tryptophan metabolism	1.0586	1.0215	0.9414	0.006151	0.03466	5.232	5.23	5.272	5.135	5.361	5.004	5.338	5.697	5.453	5.573	5.32	5.799	5.206	0.1228	5.53	0.1944
pos_4504	5,6-Dihydroxy-2-methylaminotetralin	metab_3859	yes	down	B(ii)	-	pos	-	194.117	1.6959	M+H	C11H15NO2	0	31.2	HMDB0246248	-	-	-	-	-	Benzenoids	Tetralins	Not Available	-	1.0555	1.0326	0.9336	0.01145	0.05496	4.897	4.852	4.868	4.929	4.997	4.817	5.003	5.484	4.986	5.23	5.1	5.639	4.893	0.06342	5.241	0.2678
neg_2391	Glutaminyllysine	metab_6621	yes	up	B(ii)	-	neg	45234-03-5	309.132	4.9305	M+Cl	C11H22N4O4	0	47.9	HMDB0028802	-	-	-	-	-	Organic acids and derivatives	Carboxylic acids and derivatives	Amino acids, peptides, and analogues	-	1.0539	1.069	1.0783	0.02226	0.09275	5.216	4.895	4.93	5.314	5.423	4.789	4.751	4.554	5.025	4.712	4.876	4.426	5.094	0.2574	4.724	0.2155
pos_1667	3-(1-Hydroxymethyl-1-propenyl)pentanedioic acid	metab_738	yes	up	B(ii)	-	pos	-	225.073	3.44602	M+Na	C9H14O5	0	33.4	HMDB0033092	-	-	-	-	-	Lipids and lipid-like molecules	Fatty Acyls	Fatty acids and conjugates	-	1.0524	1.06	1.0975	0.03176	0.1156	4.544	4.455	4.44	4.646	4.85	4.409	4.373	3.949	4.556	4.094	4.376	3.563	4.557	0.1671	4.152	0.3615
pos_1775	Dopamine quinone	metab_857	yes	down	B(ii)	C17755	pos	50673-96-6	303.133	4.12865	2M+H	C8H9NO2	0	45.9	HMDB0012219	-	-	map05012	Human Diseases	Neurodegenerative disease	Organic oxygen compounds	Organooxygen compounds	Carbonyl compounds	Parkinson disease	1.0506	1.0359	0.9212	0.02684	0.1021	4.556	4.5	4.255	4.449	4.602	4.379	4.624	5.1	4.414	4.88	4.676	5.336	4.457	0.1265	4.838	0.3375
neg_3327	Delta-Tocopherol	metab_7658	yes	down	B(ii)	C14151	neg	119-13-1	447.348	7.03583	M+FA-H	C27H46O2	0	58.6	HMDB0002902;LMPR02020066	-	-	map01100;map00130;map01240	Metabolism;Metabolism;Metabolism	Global and overview maps;Metabolism of cofactors and vitamins;Global and overview maps	Lipids and lipid-like molecules	Prenol lipids	Quinone and hydroquinone lipids	Metabolic pathways;Ubiquinone and other terpenoid-quinone biosynthesis;Biosynthesis of cofactors	1.0484	1.0216	0.9403	0.016	0.0746	4.985	4.752	4.816	5.093	5.385	4.752	5.291	5.135	5.269	5.205	5.375	5.4	4.964	0.2474	5.279	0.1003
neg_695	Caprylic acid	metab_11655	yes	up	B(ii)	C06423	neg	124-07-2;74-81-7;124-07-2	287.223	6.12772	M-H, 2M-H	C8H16O2	0	45.1	PW_C000366;HMDB0000482;HMDB0303345;LMFA01010008;HMDB0304443	Organic acids;Lipids	Carboxylic acids;Fatty acids	map01100;map00785;map00061;map01240	Metabolism;Metabolism;Metabolism;Metabolism	Global and overview maps;Metabolism of cofactors and vitamins;Lipid metabolism;Global and overview maps	Lipids and lipid-like molecules	Fatty Acyls	Fatty acids and conjugates	Metabolic pathways;Lipoic acid metabolism;Fatty acid biosynthesis;Biosynthesis of cofactors	1.0472	1.005	1.0529	0.0248	0.1004	6.305	6.406	6.282	6.342	6.208	6.679	5.942	6.426	5.923	5.891	5.825	6.295	6.37	0.1649	6.05	0.2473
pos_4073	(E,E)-Trichostachine	metab_3390	yes	down	B(ii)	C10174	pos	25924-78-1	289.154	3.6251	M+NH4	C16H17NO3	0	62.3	HMDB0029374	-	-	-	-	-	Organoheterocyclic compounds	Benzodioxoles	Not Available	-	1.0429	1.0008	0.9216	0.02138	0.08689	4.239	4.334	4.026	4.268	4.379	4.217	4.583	4.784	4.037	4.58	4.838	4.812	4.244	0.1228	4.605	0.301
neg_5266	7,4'-Dihydroxy-8-methylflavan	metab_9796	yes	up	B(ii)	C09650	neg	75412-98-5	301.109	4.34182	M+FA-H	C16H16O3	0	70.8	HMDB0247289;LMPK12020230	-	-	-	-	-	Phenylpropanoids and polyketides	Flavonoids	Hydroxyflavonoids	-	1.0426	1.0437	1.0736	0.0181	0.08086	5.091	4.836	4.731	5.185	5.318	4.698	4.763	4.541	4.629	4.45	4.85	4.575	4.976	0.257	4.635	0.1479
neg_6328	Nicotinic Acid	metab_12059	yes	down	B(i)	C00253	neg	583-08-4;59-67-6	122.024	0.925117	M-H	C6H5NO2	63.3	0	HMDB0003269;HMDB0001488;PW_C001145;MJDBOTE0000774	Vitamins and cofactors	Vitamins	map01100;map00760;map05133;map01240	Metabolism;Metabolism;Human Diseases;Metabolism	Global and overview maps;Metabolism of cofactors and vitamins;Infectious disease: bacterial;Global and overview maps	Organic acids and derivatives	Carboxylic acids and derivatives	Amino acids, peptides, and analogues	Metabolic pathways;Nicotinate and nicotinamide metabolism;Pertussis;Biosynthesis of cofactors	1.0417	1.0088	0.9513	0.000439	0.005607	4.999	4.953	5.058	4.997	4.958	4.925	5.103	5.331	5.233	5.243	5.122	5.389	4.982	0.04686	5.237	0.1124
neg_4934	Daumone	metab_9430	yes	down	B(ii)	-	neg	-	275.15	5.21415	M-H	C13H24O6	0	67.4	LMFA13040002;HMDB0250877	-	-	-	-	-	Organic oxygen compounds	Organooxygen compounds	Carbohydrates and carbohydrate conjugates	-	1.041	1.0388	0.9357	0.0175	0.0794	4.595	4.901	4.987	4.701	4.584	4.885	5.093	5.01	5.421	5.044	5.283	4.774	4.776	0.1717	5.104	0.2254
neg_1996	Gentisic acid	metab_6186	yes	down	B(i)	C00628	neg	490-79-9	153.018	3.47622	M-H	C7H6O4	92.7	0	HMDB0000152;HMDB0059999	-	-	map01100;map00350	Metabolism;Metabolism	Global and overview maps;Amino acid metabolism	Benzenoids	Benzene and substituted derivatives	Benzoic acids and derivatives	Metabolic pathways;Tyrosine metabolism	1.0409	0.9941	0.9391	0.005396	0.03498	4.419	4.235	4.251	4.447	4.607	4.12	4.57	4.673	4.64	4.598	4.527	4.761	4.346	0.1766	4.628	0.08282
neg_2639	1-Methoxy-1-(2,4,5-trimethoxyphenyl)-2-propanol	metab_6896	yes	up	B(ii)	-	neg	98205-47-1	255.124	5.70298	M-H	C13H20O5	0	39.6	HMDB0031772	-	-	-	-	-	Benzenoids	Benzene and substituted derivatives	Phenylpropanes	-	1.04	1.0786	1.0965	0.03174	0.1188	4.573	4.551	4.744	4.549	4.742	4.099	4.16	4.048	4.438	4.181	4.442	3.589	4.543	0.2358	4.143	0.3145
neg_543	(3S,5R,6R,7E)-3,5,6-Trihydroxy-7-megastigmen-9-one	metab_9976	yes	up	B(ii)	-	neg	-	241.144	4.93848	M-H2O-H, M-H	C13H22O4	0	49.7	HMDB0038736	-	-	-	-	-	Lipids and lipid-like molecules	Prenol lipids	Sesquiterpenoids	-	1.0341	1.0472	1.0574	0.01761	0.07974	6.412	6.153	6.204	6.509	6.642	6.116	6.024	5.825	6.251	5.957	6.194	5.717	6.339	0.2138	5.995	0.2067
pos_3711	3a,11b,21-Trihydroxy-20-oxo-5b-pregnan-18-al	metab_2990	yes	up	B(ii)	C05474	pos	-	406.258	5.52333	M+ACN+H	C21H32O5	0	47.6	PW_C002906;LMST02030197;HMDB0006753	-	-	map00140	Metabolism	Lipid metabolism	Lipids and lipid-like molecules	Steroids and steroid derivatives	Hydroxysteroids	Steroid hormone biosynthesis	1.0335	1.0217	1.0785	0.0266	0.1014	4.999	4.89	4.472	5.289	5.411	5.01	4.546	4.709	4.585	4.644	4.588	4.812	5.012	0.3294	4.647	0.09862
pos_3173	Linolenic Acid	metab_2396	yes	down	B(i)	C06427	pos	463-40-1	279.231	6.4134	M+H	C18H30O2	42.7	0	HMDB0001388	Lipids	Fatty acids	map01100;map00592;map01040	Metabolism;Metabolism;Metabolism	Global and overview maps;Lipid metabolism;Lipid metabolism	Lipids and lipid-like molecules	Fatty Acyls	Lineolic acids and derivatives	Metabolic pathways;alpha-Linolenic acid metabolism;Biosynthesis of unsaturated fatty acids	1.0334	1.0029	0.9497	0.006194	0.0348	6.026	5.949	5.91	5.965	6.022	5.942	6.135	6.598	6.154	6.17	6.118	6.532	5.969	0.04593	6.285	0.2191
pos_1508	Diethanolamine	metab_563	yes	down	B(ii)	C06772	pos	111-42-2	233.149	2.65242	2M+Na	C4H11NO2	0	31.3	HMDB0004437	-	-	map00564	Metabolism	Lipid metabolism	Organic nitrogen compounds	Organonitrogen compounds	Amines	Glycerophospholipid metabolism	1.0328	1.032	0.9275	0.04918	0.1602	5.416	5.447	5.674	4.77	4.65	5.303	5.578	5.558	5.968	5.536	5.607	5.454	5.21	0.4075	5.617	0.1797
pos_79	2-Carboxy-4-dodecanolide	metab_4810	yes	up	B(ii)	-	pos	-	265.14	4.9303	M+NH4, M+Na, M+H, M+H-2H2O	C13H22O4	0	32	HMDB0030987	-	-	-	-	-	Organoheterocyclic compounds	Lactones	Gamma butyrolactones	-	1.0312	1.0292	1.0668	0.02106	0.08588	6.034	5.724	5.841	6.142	6.305	5.705	5.677	5.413	5.784	5.563	5.841	5.235	5.958	0.242	5.585	0.2307
pos_4268	Genipic acid	metab_3602	yes	down	B(ii)	-	pos	6902-76-7	202.107	2.81697	M+NH4	C9H12O4	0	49.5	HMDB0036072	-	-	-	-	-	Organoheterocyclic compounds	Dihydrofurans	Not Available	-	1.0305	1.0083	0.9374	0.00402	0.02513	4.418	4.31	4.376	4.529	4.664	4.279	4.748	4.6	4.822	4.753	4.884	4.542	4.429	0.1447	4.725	0.1303
pos_4270	5,8-Dihydroxy-1,4-naphthoquinone	metab_3605	yes	down	B(ii)	C01938	pos	475-38-7	208.06	2.80913	M+NH4	C10H6O4	0	61.4	HMDB0255448	-	-	-	-	-	Benzenoids	Naphthalenes	Naphthoquinones	-	1.0297	1.0112	0.9278	0.02367	0.09305	4.617	4.545	4.45	4.638	4.739	4.46	4.639	5.166	4.603	5.078	4.755	5.345	4.575	0.1118	4.931	0.3073
neg_725	28-Norbrassinolide	metab_11726	yes	down	B(ii)	-	neg	-	487.307	6.23922	M+Na-2H, M+FA-H	C27H46O6	0	52.7	HMDB0302397	-	-	-	-	-	Lipids and lipid-like molecules	Steroids and steroid derivatives	Steroid lactones	-	1.0294	1.0261	0.945	0.0162	0.07514	5.473	5.2	5.05	5.495	5.713	5.222	5.674	5.665	5.539	5.583	5.829	5.738	5.359	0.2437	5.671	0.1044
pos_906	N-(2-ethoxyquinolin-8-yl)-2,5-dimethylfuran-3-carboxamide	metab_4940	yes	down	B(i)	-	pos	-	311.139	5.13358	M+H, M+Na	C18H18N2O3	30.3	0	-	-	-	-	-	-	-	-	-	-	1.0258	1.0345	0.9259	0.02785	0.1051	4.321	4.39	4.46	4.604	4.679	4.381	5.121	4.573	4.545	4.813	5.297	4.64	4.473	0.1402	4.831	0.3119
pos_3277	Sphinganine	metab_2511	yes	down	B(i)	C00836	pos	764-22-7	302.305	6.2653	M+H	C18H39NO2	75.7	0	PW_C000184;LMSP01020001;HMDB0000269;HMDB0242634	-	-	map00600;map01100;map04071	Metabolism;Metabolism;Environmental Information Processing	Lipid metabolism;Global and overview maps;Signal transduction	Organic nitrogen compounds	Organonitrogen compounds	Amines	Sphingolipid metabolism;Metabolic pathways;Sphingolipid signaling pathway	1.0185	0.9956	0.9525	0.006653	0.03685	6.22	6.162	6.229	6.152	6.209	6.169	6.284	6.611	6.327	6.617	6.327	6.829	6.19	0.03312	6.499	0.2195
pos_1004	Gamma-Glutamylproline	metab_7	yes	down	B(ii)	-	pos	53411-63-5	245.112	1.09013	M+H-H2O, M+H	C10H16N2O5	0	39.3	HMDB0029157	-	-	-	-	-	Organic acids and derivatives	Carboxylic acids and derivatives	Amino acids, peptides, and analogues	-	1.0169	1.0265	0.9419	0.01449	0.06511	5.6	5.608	5.67	5.425	5.249	5.827	5.899	5.755	6.289	5.866	5.901	5.727	5.563	0.2011	5.906	0.2015
neg_2392	Lysyl-Lysine	metab_6622	yes	up	B(ii)	-	neg	13184-13-9	311.148	4.93848	M+K-2H	C12H26N4O3	0	43.9	HMDB0304785;HMDB0028956	-	-	-	-	-	Organic acids and derivatives	Carboxylic acids and derivatives	Amino acids, peptides, and analogues	-	1.0167	1.0247	1.0639	0.01669	0.07685	5.577	5.284	5.288	5.711	5.871	5.252	5.037	5.154	5.363	5.162	5.138	5.146	5.497	0.2612	5.167	0.1066
pos_3871	Hydroxyvalerylcarnitine	metab_3166	yes	down	B(ii)	-	pos	-	325.175	4.71417	M+ACN+Na	C12H23NO5	0	41.6	HMDB0013132	-	-	-	-	-	Not Available	Not Available	Not Available	-	1.0147	0.9944	0.9356	0.009441	0.04766	4.595	4.685	4.826	4.467	4.329	4.566	4.664	5.054	4.744	4.973	4.849	5.075	4.578	0.1721	4.893	0.1686
neg_3931	Dinoprost	metab_12043	yes	down	B(i)	C00639	neg	551-11-1	353.231	6.70912	M-H	C20H34O5	35	0	HMDB0010199;HMDB0001139;LMFA03010002	Lipids	Eicosanoids	map01100;map00590;map04976;map04921;map04080;map04726;map04072;map04913	Metabolism;Metabolism;Organismal Systems;Organismal Systems;Environmental Information Processing;Organismal Systems;Environmental Information Processing;Organismal Systems	Global and overview maps;Lipid metabolism;Digestive system;Endocrine system;Signaling molecules and interaction;Nervous system;Signal transduction;Endocrine system	Lipids and lipid-like molecules	Fatty Acyls	Eicosanoids	Metabolic pathways;Arachidonic acid metabolism;Bile secretion;Oxytocin signaling pathway;Neuroactive ligand-receptor interaction;Serotonergic synapse;Phospholipase D signaling pathway;Ovarian steroidogenesis	1.0135	1.04	0.9436	0.009735	0.05325	5.264	5.118	4.841	5.384	5.32	5.171	5.445	5.496	5.582	5.372	5.346	5.72	5.183	0.1932	5.493	0.1403
neg_5470	4,6-Dihydroxy-2-quinolinecarboxylic acid	metab_10021	yes	down	B(ii)	C08480	neg	-	204.03	3.7329	M-H	C10H7NO4	0	35.7	HMDB0033528	-	-	-	-	-	Organoheterocyclic compounds	Quinolines and derivatives	Quinoline carboxylic acids	-	1.0129	1.0083	0.93	0.03228	0.1199	4.487	4.467	4.359	4.692	4.721	4.517	4.599	5.207	4.827	4.807	4.559	5.298	4.541	0.1392	4.883	0.3072
neg_3800	Cyclostenol	metab_8184	yes	down	B(ii)	C10443	neg	84765-67-3	461.364	6.8924	M+FA-H	C28H48O2	0	72	HMDB0034401	-	-	-	-	-	Phenylpropanoids and polyketides	Diarylheptanoids	Linear diarylheptanoids	-	1.0096	0.9934	0.9423	0.04071	0.1386	5.649	5.254	5.138	5.732	5.942	5.232	5.772	5.915	5.777	5.78	5.682	6.038	5.491	0.3267	5.827	0.1272
pos_1925	6-Hydroxy-5-methoxy-1h-indole-2-carboxylic acid	metab_1022	yes	down	B(ii)	-	pos	-	190.049	5.46868	M+H-H2O	C10H9NO4	0	64	HMDB0245714	-	-	-	-	-	Organoheterocyclic compounds	Indoles and derivatives	Indolecarboxylic acids and derivatives	-	1.0095	0.9839	0.9343	0.004452	0.02697	4.154	4.017	4.044	4.118	4.316	4.015	4.483	4.247	4.269	4.336	4.664	4.398	4.111	0.1154	4.4	0.1558
neg_6062	Dimethyl-3-hydroxypyrid-4-one	metab_10676	yes	down	B(ii)	-	neg	-	138.055	1.69335	M-H	C7H9NO2	0	42	HMDB0251390	-	-	-	-	-	Organoheterocyclic compounds	Pyridines and derivatives	Hydropyridines	-	1.0078	0.9511	0.9462	0.007216	0.04259	4.707	4.563	4.609	4.735	4.919	4.438	4.8	4.995	4.83	4.937	4.931	5.068	4.662	0.1651	4.927	0.1001
neg_3732	Tilmicosin	metab_8108	yes	up	B(ii)	-	neg	-	889.545	7.11557	M+Na-2H	C46H80N2O13	0	79.1	HMDB0259095	-	-	-	-	-	Organic oxygen compounds	Organooxygen compounds	Carbohydrates and carbohydrate conjugates	-	1.0039	0.9836	1.0407	0.0011	0.01095	6.579	6.496	6.521	6.463	6.415	6.349	6.379	6.063	6.23	6.261	6.245	6.127	6.47	0.08127	6.217	0.1103
neg_4655	Valeric acid	metab_9125	yes	down	B(ii)	C00803	neg	109-52-4	203.128	5.8309	2M-H	C5H10O2	0	34.1	HMDB0000892;LMFA01010005	Organic acids	Carboxylic acids	-	-	-	Lipids and lipid-like molecules	Fatty Acyls	Fatty acids and conjugates	-	1.0036	0.9878	0.9276	0.03424	0.1246	4.251	4.425	4.586	4.023	3.906	4.249	4.499	4.578	4.981	4.567	4.391	4.407	4.24	0.25	4.571	0.2158
pos_440	N-[5-(3,5-dimethylpiperidine-1-carbonyl)furan-2-yl]acetamide	metab_3746	yes	down	B(i)	-	pos	-	265.154	3.52422	M+H-H2O, M+H	C14H20N2O3	65.2	0	-	-	-	-	-	-	-	-	-	-	1.0025	0.967	0.9528	0.000417	0.004478	5.197	5.313	5.251	5.046	5.151	5.173	5.379	5.543	5.474	5.404	5.349	5.531	5.189	0.09112	5.446	0.08128
pos_4776	4-Trimethylammoniobutanoic Acid	metab_4157	yes	down	B(i)	C01181	pos	407-64-7	146.117	0.605767	M+H	C7H15NO2	40.9	0	HMDB0001161;PW_C000899	-	-	map01100;map00310;map02010	Metabolism;Metabolism;Environmental Information Processing	Global and overview maps;Amino acid metabolism;Membrane transport	Lipids and lipid-like molecules	Fatty Acyls	Fatty acids and conjugates	Metabolic pathways;Lysine degradation;ABC transporters	1.0007	0.978	0.9449	0.01307	0.06037	5.407	5.396	5.33	5.607	5.79	5.384	5.649	5.835	5.749	5.673	5.759	6.173	5.486	0.1769	5.806	0.1916
neg_6487	Rhamnose	metab_11146	yes	down	B(i)	C00507	neg	3615-41-6	199.037	0.636267	M+Cl	C6H12O5	51.9	0	HMDB0000849;MJDBOTE0001343	Carbohydrates	Monosaccharides	map01100;map00051	Metabolism;Metabolism	Global and overview maps;Carbohydrate metabolism	Organic oxygen compounds	Organooxygen compounds	Carbohydrates and carbohydrate conjugates	Metabolic pathways;Fructose and mannose metabolism	1.0002	0.9668	0.9515	0.001688	0.01498	4.844	4.898	4.863	4.903	4.905	5.022	4.965	5.195	5.203	5.355	5.124	5.094	4.906	0.06202	5.156	0.1302
