# Supplementary material for: Functional analysis of microorganisms and metabolites in the cecum of different sheep populations and their effects on production traits
Source: Front Microbiol. 2024 Sep 16;15:1437250. doi: 10.3389/fmicb.2024.1437250 (PMC11439670; doi:10.3389/fmicb.2024.1437250)
Supplement: SUPPLEMENTARY TABLE S12 — KEGG enrichment results of metabolites. [file Table_12.xlsx]

## Sheet: Supplementary Table11.KEGG enri
ID	GeneRatio	Description	Qvalue	Count
map04217	0.0123457	Necroptosis	0.0498	2
map04913	0.0246914	Ovarian steroidogenesis	0.01053	4
map00600	0.0246914	Sphingolipid metabolism	0.01596	4
map00400	0.0308642	Phenylalanine, tyrosine and tryptophan biosynthesis	0.007407	5
map00310	0.0308642	Lysine degradation	0.0353	5
map00330	0.037037	Arginine and proline metabolism	0.04006	6
map04080	0.0432099	Neuroactive ligand-receptor interaction	0.002646	7
map00790	0.0432099	Folate biosynthesis	0.004945	7
map00360	0.0493827	Phenylalanine metabolism	0.00035	8
map00350	0.0493827	Tyrosine metabolism	0.007376	8
map00380	0.0740741	Tryptophan metabolism	4.07e-05	12
map01240	0.117284	Biosynthesis of cofactors	0.03049	22
